# Supplementary material for: Transcriptome Profiling Identifies Differentially Expressed Genes in Huoyan Goose Ovaries between the Laying Period and Ceased Period
Source: PLoS One. 2014 Nov 24;9(11):e113211. doi: 10.1371/journal.pone.0113211 (PMC4242529; doi:10.1371/journal.pone.0113211)
Supplement: Table S2 — Differentially expressed genes between the ceased period and laying period ovaries. (XLS) [file pone.0113211.s002.xls]

## Sheet: ceased_period-VS-laying_period.
Table S2. Differentially expressed genes between the ceased period and laying period ovaries.
GeneID	Gene_length	ceased_period-Expression	laying_period-Expression	ceased_period-RPKM	laying_period-RPKM	log2 Ratio(laying_period/ceased_period)	Up-Down-Regulation(laying_period/ceased_period)	P-value	FDR	Symbol	KEGG Orthology	GO Component	GO Function	GO Process	Blast nr
gi|513219860|ref|XM_417606.4|	655	0	24	0.01	18.2618	10.8346	Up	3.96e-07	4.33e-06	RBP7	K06210|1|3e-76|284|mgp:100545811|nicotinamide mononucleotide adenylyltransferase [EC:2.7.7.1 2.7.7.18]	GO:0044424//intracellular part	GO:0005501//retinoid binding	GO:0051234//establishment of localization	gi|363741966|ref|XP_417606.3|/4.53967e-82/PREDICTED: nicotinamide mononucleotide adenylyltransferase 1 [Gallus gallus]
gi|513168688|ref|XM_425991.3|	3546	0	129	0.01	18.1311	10.8243	Up	2.78e-35	2.58e-33	GPNMB	-	-	-	-	gi|363729938|ref|XP_425991.2|/0/PREDICTED: protein QNR-71 [Gallus gallus]
gi|57529312|ref|NM_001006278.1|	878	0	19	0.01	10.7853	10.0749	Up	8.68e-06	7.49e-05	MMP7	K01397|1|4e-156|550|gga:418983|matrix metalloproteinase-7 (matrilysin, uterine) [EC:3.4.24.23];K07994|3|4e-77|288|xla:379369|matrix metalloproteinase-13 (collagenase 3) [EC:3.4.24.-];K01394|4|1e-76|286|oaa:100077197|matrix metalloproteinase-3 (stromelysin 1, progelatinase) [EC:3.4.24.17]	GO:0044421//extracellular region part	GO:0046872//metal ion binding;GO:0016787//hydrolase activity	GO:0043062//extracellular structure organization;GO:0042742//defense response to bacterium;GO:0022411	gi|57529313|ref|NP_001006278.1|/3.14954e-155/matrilysin precursor [Gallus gallus]
gi|45382702|ref|NM_205478.1|	1054	0	15	0.01	7.09291	9.47023	Up	0.000102572	0.00069219	LECT2	-	GO:0044421//extracellular region part	-	GO:0048731;GO:0016055//Wnt receptor signaling pathway	gi|45382703|ref|NP_990809.1|/0/myeloid protein 1 precursor [Gallus gallus]
gi|46048935|ref|NM_204527.1|	1537	0	21	0.01	6.80956	9.41142	Up	2.53e-06	2.41e-05	IL2RG	K05070|1|0.0|704|gga:395199|interleukin 2 receptor gamma	-	-	-	gi|46048936|ref|NP_989858.1|/0/interleukin 2 receptor, gamma (severe combined immunodeficiency) precursor [Gallus gallus]
gi|513180521|ref|XM_004940659.1|	1364	0	17	0.01	6.21167	9.27884	Up	2.98e-05	0.000228455	LOC101749694	K08129|1|6e-55|215|tgu:100230787|nyctalopin	-	-	-	gi|449267917|gb|EMC78808.1|/1.34049e-93/Reticulon-4 receptor, partial [Columba livia]
gi|513211440|ref|XM_001231291.3|	3644	0	15	0.01	2.05157	7.68059	Up	0.000102572	0.000692575	TNXB	K06252|1|1e-141|505|pon:100443502|tenascin	-	-	GO:0009987//cellular process;GO:0044699	gi|363740244|ref|XP_001231292.2|/0/PREDICTED: LOW QUALITY PROTEIN: tenascin-X [Gallus gallus]
gi|45383555|ref|NM_204290.1|	472	7	280	8.65444	295.658	5.09435	Up	1.25e-64	2.56e-62	FABP4	K08753|1|1e-70|265|gga:374165|fatty acid-binding protein 4, adipocyte	GO:0043231//intracellular membrane-bounded organelle	GO:0005488//binding	GO:0051234//establishment of localization;GO:0006351//transcription, DNA-dependent;GO:0045444//fat cell differentiation;GO:0001933//negative regulation of protein phosphorylation;GO:0006954//inflammatory response;GO:0010226//response to lithium ion;GO:0055092//sterol homeostasis	gi|45383556|ref|NP_989621.1|/6.11609e-70/fatty acid-binding protein, adipocyte [Gallus gallus]
gi|513166088|ref|XM_003640587.2|	2548	2	77	0.45805	15.0614	5.03921	Up	1.68e-18	6.02e-17	MMP13	K07994|1|0.0|972|mgp:100544328|matrix metalloproteinase-13 (collagenase 3) [EC:3.4.24.-]	GO:0031012//extracellular matrix	GO:0004175//endopeptidase activity;GO:0046914//transition metal ion binding	GO:0019538//protein metabolic process;GO:0001501//skeletal system development;GO:0032963//collagen metabolic process;GO:0001503//ossification	gi|363729353|ref|XP_003640635.1|/0/PREDICTED: collagenase 3 [Gallus gallus]
gi|148762946|ref|NM_204535.4|	1164	2	61	1.00267	26.1186	4.70316	Up	2.11e-14	5.45e-13	SPP1	K06250|1|2e-128|459|gga:395210|secreted phosphoprotein 1	GO:0044421//extracellular region part;GO:0044424//intracellular part	GO:0005102//receptor binding	GO:0030595//leukocyte chemotaxis;GO:0010810//regulation of cell-substrate adhesion;GO:0009888//tissue development;GO:0014070//response to organic cyclic compound	gi|45383105|ref|NP_989866.1|/1.48489e-127/osteopontin precursor [Gallus gallus]
gi|493794999|ref|NM_001278089.1|	1780	4	112	1.31136	31.3597	4.57977	Up	3.5e-25	1.91e-23	MMP10	K01394|1|0.0|1003|gga:418981|matrix metalloproteinase-3 (stromelysin 1, progelatinase) [EC:3.4.24.17];K01413|3|4e-147|522|mdo:100012514|matrix metalloproteinase-12 (macrophage elastase) [EC:3.4.24.65]	GO:0043227//membrane-bounded organelle;GO:0044421//extracellular region part	GO:0008233//peptidase activity;GO:0046872//metal ion binding	GO:0043062//extracellular structure organization;GO:0022411	gi|50731119|ref|XP_417175.1|/0/PREDICTED: stromelysin-1 [Gallus gallus]
gi|46048727|ref|NM_205251.1|	3354	1	25	0.173988	3.71493	4.41627	Up	2.77e-06	2.62e-05	ITGB2	K06464|1|0.0|1486|gga:396181|integrin beta 2	-	-	-	gi|46048728|ref|NP_990582.1|/0/integrin beta-2 precursor [Gallus gallus]
gi|513239196|ref|XM_423678.4|	5217	1	19	0.111857	1.81513	4.02035	Up	8.86e-05	0.000608401	KDM2A	K10276|1|0.0|2021|tgu:100230512|F-box and leucine-rich repeat protein 10/11 [EC:1.14.11.27]	GO:0031981//nuclear lumen;GO:0000785//chromatin	GO:0016741;GO:0046914//transition metal ion binding;GO:0016706//oxidoreductase activity, acting on paired donors, with incorporation or reduction of molecular oxygen, 2-oxoglutarate as one donor, and incorporation of one atom each of oxygen into both donors;GO:0016701//oxidoreductase activity, acting on single donors with incorporation of molecular oxygen;GO:0043565//sequence-specific DNA binding	GO:0070076//histone lysine demethylation;GO:0006351//transcription, DNA-dependent	gi|363746782|ref|XP_423678.3|/0/PREDICTED: lysine-specific demethylase 2A [Gallus gallus]
gi|513237883|ref|XM_004950490.1|	1159	2	28	1.007	12.0406	3.57977	Up	3.58e-06	3.31e-05	LOC101749077	-	-	GO:0005488//binding	-	gi|327290092|ref|XP_003229758.1|/2.75076e-174/PREDICTED: neuroblast differentiation-associated protein AHNAK-like [Anolis carolinensis]
gi|513206961|ref|XM_414584.4|	15742	5	66	0.18535	2.08957	3.49488	Up	6.88e-13	1.53e-11	FAT2	K06813|1|0.0|870|acs:100558927|cadherin 23	GO:0005911//cell-cell junction;GO:0044464//cell part;GO:0016020//membrane	GO:0046872//metal ion binding	GO:0016337//cell-cell adhesion;GO:0001667//ameboidal cell migration	gi|363739133|ref|XP_414584.3|/0/PREDICTED: protocadherin Fat 2 [Gallus gallus]
gi|46049077|ref|NM_204263.1|	1889	75	919	23.1693	242.47	3.38752	Up	4.18e-158	2.67e-155	IGJ	-	-	-	GO:0006955//immune response	gi|46049078|ref|NP_989594.1|/3.9882e-89/immunoglobulin J polypeptide, linker protein for immunoglobulin alpha and mu polypeptides precursor [Gallus gallus]
gi|513185471|ref|XM_420881.4|	7217	3	31	0.242576	2.14081	3.14165	Up	3.75e-06	3.46e-05	SLC4A11	K13862|1|0.0|1583|gga:422943|solute carrier family 4 (sodium borate transporter), member 11	-	GO:0015291//secondary active transmembrane transporter activity;GO:0015103//inorganic anion transmembrane transporter activity;GO:0005261//cation channel activity	GO:0044765	gi|363733673|ref|XP_420881.3|/0/PREDICTED: solute carrier family 4, sodium borate transporter, member 11 [Gallus gallus]
gi|513235192|ref|XM_003643246.2|	1374	3	30	1.27414	10.882	3.09435	Up	6.38e-06	5.65e-05	LOC100859194	K12331|1|0.0|732|gga:425979|Rho guanine nucleotide exchange factor 11	GO:0044444//cytoplasmic part	GO:0005102//receptor binding;GO:0005088//Ras guanyl-nucleotide exchange factor activity;GO:0008047//enzyme activator activity;GO:0008289//lipid binding	GO:0007010//cytoskeleton organization;GO:0006351//transcription, DNA-dependent;GO:0007266//Rho protein signal transduction;GO:0007163//establishment or maintenance of cell polarity;GO:0012501//programmed cell death;GO:0006936//muscle contraction;GO:0007169//transmembrane receptor protein tyrosine kinase signaling pathway;GO:0006935//chemotaxis;GO:0045744//negative regulation of G-protein coupled …	gi|326916707|ref|XP_003204646.1|/0/PREDICTED: rho guanine nucleotide exchange factor 11-like [Meleagris gallopavo]
gi|513214949|ref|XM_003642367.2|	3334	23	226	4.02573	33.7844	3.06904	Up	1.08e-36	1.08e-34	GRIN2C	K05211|1|0.0|2073|gga:431090|glutamate [NMDA] receptor subunit epsilon-3	GO:0030313;GO:0008328//ionotropic glutamate receptor complex;GO:0044327//dendritic spine head;GO:0097060//synaptic membrane;GO:0044424//intracellular part	GO:0005231//excitatory extracellular ligand-gated ion channel activity;GO:0004970//ionotropic glutamate receptor activity;GO:0019904//protein domain specific binding	GO:0033036;GO:0009605//response to external stimulus;GO:0040011//locomotion;GO:0009895;GO:0051899//membrane depolarization;GO:0006811//ion transport;GO:0006950//response to stress;GO:0007215//glutamate receptor signaling pathway;GO:0050905//neuromuscular process	gi|363740989|ref|XP_003642415.1|/0/PREDICTED: glutamate [NMDA] receptor subunit epsilon-3-like [Gallus gallus]
gi|513161070|ref|XR_027033.3|	4753	5	48	0.613882	5.03324	3.03545	Up	1.08e-08	1.47e-07	-	K03910|1|0.0|2352|tgu:100190538|alpha-2-macroglobulin	GO:0031091//platelet alpha granule;GO:0044421//extracellular region part	GO:0019838//growth factor binding;GO:0019958;GO:0004866//endopeptidase inhibitor activity	GO:0007599//hemostasis;GO:0001867//complement activation, lectin pathway;GO:0006887//exocytosis;GO:0007264//small GTPase mediated signal transduction;GO:0001775//cell activation;GO:0010466//negative regulation of peptidase activity	gi|363728304|ref|XP_416476.3|/0/PREDICTED: alpha-2-macroglobulin [Gallus gallus]
gi|45383056|ref|NM_204559.1|	1107	31	284	16.3417	127.863	2.96797	Up	2.65e-44	3.21e-42	MSX2	K09341|1|7e-140|497|gga:395245|homeobox protein MSX	GO:0043234//protein complex;GO:0043231//intracellular membrane-bounded organelle	GO:0000988//protein binding transcription factor activity;GO:0005515//protein binding;GO:0000981//sequence-specific DNA binding RNA polymerase II transcription factor activity;GO:0000977//RNA polymerase II regulatory region sequence-specific DNA binding	GO:0030326//embryonic limb morphogenesis;GO:0003272//endocardial cushion formation;GO:0006915//apoptotic process;GO:0048754//branching morphogenesis of an epithelial tube;GO:0043392//negative regulation of DNA binding;GO:0034505//tooth mineralization;GO:0002062//chondrocyte differentiation;GO:0043433//negative regulation of sequence-specific DNA binding transcription factor activity;GO:0044319//w…	gi|45383057|ref|NP_989890.1|/5.94346e-139/homeobox protein MSX-2 [Gallus gallus]
gi|57525457|ref|NM_001006254.1|	3399	4	36	0.686739	5.27868	2.94234	Up	1.24e-06	1.25e-05	NFKBIZ	K14242|1|0.0|1175|gga:418404|NF-kappa-B inhibitor zeta	-	-	GO:0006351//transcription, DNA-dependent	gi|57525458|ref|NP_001006254.1|/0/NF-kappa-B inhibitor zeta [Gallus gallus]
gi|513214904|ref|XM_004946374.1|	2603	4	36	0.896744	6.8929	2.94234	Up	1.24e-06	1.25e-05	LOC100859572	K04320|1|0.0|667|gga:100859572|melanin-concentrating hormone receptor 1	-	-	-	gi|363741001|ref|XP_003642418.1|/0/PREDICTED: melanin-concentrating hormone receptor 1-like [Gallus gallus]
gi|513190811|ref|XM_421595.4|	10924	3	25	0.160259	1.1406	2.83131	Up	8.71e-05	0.000599221	CDH23	K06813|1|0.0|6463|gga:423718|cadherin 23	GO:0005815//microtubule organizing center;GO:0031224//intrinsic to membrane;GO:0043231//intracellular membrane-bounded organelle;GO:0032421//stereocilium bundle;GO:0005902//microvillus	GO:0046872//metal ion binding	GO:0060004//reflex;GO:0016337//cell-cell adhesion;GO:0050954//sensory perception of mechanical stimulus;GO:0006874//cellular calcium ion homeostasis;GO:0007626//locomotory behavior;GO:0002093//auditory receptor cell morphogenesis;GO:0007601//visual perception;GO:0070838//divalent metal ion transport	gi|118092647|ref|XP_421595.2|/0/PREDICTED: cadherin-23 [Gallus gallus]
gi|513168132|ref|XM_425982.4|	6149	3	25	0.284708	2.02633	2.83131	Up	8.71e-05	0.000599561	LOC428421	K06560|1|0.0|2935|gga:428421|mannose receptor, C type	-	-	-	gi|452084960|emb|CCP50119.1|/0/MRC1L-E [Gallus gallus]
gi|71897018|ref|NM_001031339.1|	3807	10	77	1.53285	10.0805	2.71728	Up	5.54e-12	1.13e-10	NCKAP1L	K05750|1|0.0|2133|gga:425499|NCK-associated protein 1	GO:0043234//protein complex;GO:0016021//integral to membrane;GO:0044444//cytoplasmic part	GO:0005515//protein binding;GO:0005100//Rho GTPase activator activity;GO:0019887//protein kinase regulator activity	GO:0033627//cell adhesion mediated by integrin;GO:0032321//positive regulation of Rho GTPase activity;GO:0032515//negative regulation of phosphoprotein phosphatase activity;GO:0006915//apoptotic process;GO:0002260//lymphocyte homeostasis;GO:0050851//antigen receptor-mediated signaling pathway;GO:0043374//CD8-positive, alpha-beta T cell differentiation;GO:0006911//phagocytosis, engulfment;GO:00071…	gi|71897019|ref|NP_001026510.1|/0/nck-associated protein 1-like [Gallus gallus]
gi|513188970|ref|XM_001234823.3|	2642	12	91	2.65052	17.1665	2.69525	Up	7.97e-14	1.97e-12	LOC771560	K01047|1|0.0|888|gga:428870|phospholipase A2 [EC:3.1.1.4]	-	-	-	gi|363734438|ref|XP_001234824.2|/0/PREDICTED: cytosolic phospholipase A2 epsilon-like [Gallus gallus]
gi|56605905|ref|NM_001008455.1|	1684	5	35	1.73265	10.3586	2.57977	Up	8.16e-06	7.09e-05	ATP6V0D2	K02146|1|0.0|719|gga:420210|V-type H+-transporting ATPase subunit AC39 [EC:3.6.3.14]	GO:0033267//axon part;GO:0005774//vacuolar membrane;GO:0044459//plasma membrane part;GO:0030136//clathrin-coated vesicle;GO:0030666//endocytic vesicle membrane;GO:0033176;GO:0005768//endosome	GO:0015077//monovalent inorganic cation transmembrane transporter activity;GO:0005515//protein binding;GO:0019829//cation-transporting ATPase activity	GO:0048753//pigment granule organization;GO:0007169//transmembrane receptor protein tyrosine kinase signaling pathway;GO:0015031//protein transport;GO:0060041//retina development in camera-type eye;GO:0030968//endoplasmic reticulum unfolded protein response;GO:0009154//purine ribonucleotide catabolic process;GO:0044403//symbiosis, encompassing mutualism through parasitism;GO:0010038//response to …	gi|56605906|ref|NP_001008455.1|/0/V-type proton ATPase subunit d 2 [Gallus gallus]
gi|513202701|ref|XM_414027.4|	2024	60	412	17.2991	101.452	2.55203	Up	2.1e-54	3.22e-52	LCAT	K00650|1|0.0|735|tgu:100226110|lecithin-cholesterol acyltransferase [EC:2.3.1.43]	GO:0034358//plasma lipoprotein particle	GO:0008374//O-acyltransferase activity;GO:0034185//apolipoprotein binding	GO:0055092//sterol homeostasis;GO:0034645//cellular macromolecule biosynthetic process;GO:0034434//sterol esterification;GO:0034370//triglyceride-rich lipoprotein particle remodeling;GO:0044087;GO:0030301//cholesterol transport;GO:0019538//protein metabolic process;GO:0016125//sterol metabolic process;GO:0046165;GO:0006796//phosphate-containing compound metabolic process	gi|363738104|ref|XP_414027.3|/0/PREDICTED: phosphatidylcholine-sterol acyltransferase [Gallus gallus]
gi|148539989|ref|NM_205253.2|	1330	21	141	9.21405	52.8374	2.51965	Up	2.52e-19	9.74e-18	CEBPB	K10048|1|8e-137|487|gga:396185|CCAAT/enhancer binding protein (C/EBP), beta	GO:0043231//intracellular membrane-bounded organelle;GO:0044446//intracellular organelle part	GO:0000981//sequence-specific DNA binding RNA polymerase II transcription factor activity;GO:0046983//protein dimerization activity;GO:0003677//DNA binding	GO:0006351//transcription, DNA-dependent;GO:0007275//multicellular organismal development;GO:0010033//response to organic substance;GO:0043067//regulation of programmed cell death;GO:0006915//apoptotic process;GO:0051239;GO:0048522//positive regulation of cellular process;GO:0030154//cell differentiation;GO:0006954//inflammatory response;GO:0044767;GO:0033554//cellular response to stress;GO:19017…	gi|45383936|ref|NP_990584.1|/6.13487e-136/CCAAT/enhancer-binding protein beta [Gallus gallus]
gi|513213486|ref|XM_003642326.2|	6762	13	86	1.12189	6.33865	2.49824	Up	3.39e-12	7.1e-11	ITGB4	K06525|1|0.0|3549|gga:417374|integrin beta 4	GO:0044459//plasma membrane part;GO:0030055//cell-substrate junction	GO:0005488//binding	GO:0007044//cell-substrate junction assembly;GO:0007155//cell adhesion;GO:0006928//cellular component movement;GO:0006950//response to stress	gi|363740751|ref|XP_003642374.1|/0/PREDICTED: LOW QUALITY PROTEIN: integrin beta-4 [Gallus gallus]
gi|513237247|ref|XM_004950362.1|	511	5	33	5.70994	32.186	2.49488	Up	2.18e-05	0.000173467	LOC101748377	-	-	-	-	gi|326935750|ref|XP_003213930.1|/1.39997e-66/PREDICTED: HEAT repeat-containing protein 7A-like, partial [Meleagris gallopavo]
gi|513207013|ref|XM_001233829.3|	4562	20	131	2.55833	14.3117	2.48391	Up	8.75e-18	2.97e-16	PDGFRB	K05089|1|0.0|2155|gga:770488|platelet-derived growth factor receptor beta [EC:2.7.10.1]	GO:0031224//intrinsic to membrane;GO:0043231//intracellular membrane-bounded organelle;GO:0044459//plasma membrane part;GO:0044444//cytoplasmic part	GO:0004930//G-protein coupled receptor activity;GO:0005017//platelet-derived growth factor-activated receptor activity;GO:0019838//growth factor binding;GO:0070851//growth factor receptor binding	GO:0043405//regulation of MAP kinase activity;GO:0008284//positive regulation of cell proliferation;GO:0010557//positive regulation of macromolecule biosynthetic process;GO:0048017//inositol lipid-mediated signaling;GO:0030239//myofibril assembly;GO:0007423//sensory organ development;GO:1901700;GO:0010518//positive regulation of phospholipase activity;GO:0072028//nephron morphogenesis;GO:1900238;…	gi|118097470|ref|XP_001233830.1|/0/PREDICTED: platelet-derived growth factor receptor beta [Gallus gallus]
gi|513223494|ref|XM_003642663.2|	1372	5	32	2.12666	11.6244	2.45049	Up	3.54e-05	0.000266307	ECM1	-	-	-	-	gi|363742820|ref|XP_003642711.1|/1.17718e-113/PREDICTED: extracellular matrix protein 1-like [Gallus gallus]
gi|513211393|ref|XM_004934502.1|	1983	8	49	2.35424	12.3154	2.38713	Up	3.71e-07	4.08e-06	LOC101751203	K07993|1|0.0|969|gga:769489|matrix metalloproteinase-11 (stromelysin 3) [EC:3.4.24.-]	GO:0031012//extracellular matrix	GO:0004175//endopeptidase activity;GO:0046914//transition metal ion binding	GO:0019538//protein metabolic process;GO:0032963//collagen metabolic process	gi|363740125|ref|XP_001232777.2|/0/PREDICTED: stromelysin-3 [Gallus gallus]
gi|45383937|ref|NM_205254.1|	3718	13	79	2.04041	10.5899	2.37576	Up	9.49e-11	1.67e-09	MYO1F	K10356|1|0.0|2095|gga:396187|myosin I	GO:0016459//myosin complex;GO:0005884//actin filament	GO:0008092//cytoskeletal protein binding;GO:0017111//nucleoside-triphosphatase activity;GO:0032550	GO:0016477//cell migration;GO:0002444;GO:0042742//defense response to bacterium;GO:0002283//neutrophil activation involved in immune response;GO:0030036//actin cytoskeleton organization;GO:0007155//cell adhesion;GO:0031347//regulation of defense response	gi|45383938|ref|NP_990585.1|/0/myosin-If [Gallus gallus]
gi|513185634|ref|XM_420890.4|	8011	12	71	0.874132	4.41718	2.3372	Up	1.26e-09	1.94e-08	RAB11FIP5	K12484|1|0.0|694|gga:422952|Rab11 family-interacting protein 1/2/5	GO:0005815//microtubule organizing center;GO:0031966//mitochondrial membrane	GO:0015631//tubulin binding	-	gi|363733683|ref|XP_420890.3|/0/PREDICTED: LOW QUALITY PROTEIN: rab11 family-interacting protein 5, partial [Gallus gallus]
gi|46048782|ref|NM_205088.1|	1557	8	47	2.99836	15.0447	2.32701	Up	9.54e-07	9.83e-06	IKZF1	K09220|1|0.0|1045|gga:395974|IKAROS family zinc finger protein	GO:0032991//macromolecular complex;GO:0043231//intracellular membrane-bounded organelle;GO:0000775//chromosome, centromeric region	GO:0046914//transition metal ion binding;GO:0001071//nucleic acid binding transcription factor activity;GO:0046983//protein dimerization activity;GO:0003677//DNA binding;GO:0001067	GO:0001865//NK T cell differentiation;GO:0009888//tissue development;GO:0030223//neutrophil differentiation;GO:0006366//transcription from RNA polymerase II promoter;GO:0043010//camera-type eye development;GO:0048537//mucosal-associated lymphoid tissue development;GO:0051480//cytosolic calcium ion homeostasis;GO:0007420//brain development;GO:0002440;GO:0035264//multicellular organism growth;GO:00…	gi|46048783|ref|NP_990419.1|/0/DNA-binding protein Ikaros [Gallus gallus]
gi|319655758|ref|NM_205353.2|	1876	14	82	4.3549	21.7849	2.32262	Up	7.46e-11	1.33e-09	KBP	K05202|1|8e-90|332|acs:100568226|glutamate receptor, ionotropic kainate 2;K05203|2|4e-89|329|dre:100334689|glutamate receptor, ionotropic kainate 3	GO:0031224//intrinsic to membrane;GO:0043231//intracellular membrane-bounded organelle;GO:0030313;GO:0097060//synaptic membrane	GO:0008092//cytoskeletal protein binding;GO:0005231//excitatory extracellular ligand-gated ion channel activity	GO:0048869//cellular developmental process;GO:0048731;GO:0044765	gi|45382513|ref|NP_990684.1|/0/probable glutamate receptor precursor [Gallus gallus]
gi|513182667|ref|XM_420505.4|	2025	11	63	3.16993	15.5056	2.29027	Up	1.66e-08	2.21e-07	LRP2BP	K07126|1|3e-15|84.3|ame:724401|;K14026|5|1e-10|69.3|ame:409281|SEL1 protein	-	GO:0005488//binding	-	gi|50746455|ref|XP_420505.1|/6.09604e-176/PREDICTED: LRP2-binding protein [Gallus gallus]
gi|513200399|ref|XM_001235148.3|	5524	27	152	2.85228	13.714	2.26546	Up	1.78e-18	6.33e-17	CP	K13624|1|0.0|2182|gga:771940|ceruloplasmin [EC:1.16.3.1]	GO:0044421//extracellular region part	GO:0005515//protein binding	GO:0044765;GO:0006875//cellular metal ion homeostasis	gi|118095426|ref|XP_001235149.1|/0/PREDICTED: ceruloplasmin [Gallus gallus]
gi|513190197|ref|XM_003641438.2|	11815	81	455	4.00068	19.1934	2.26229	Up	2.96e-52	4.28e-50	LOC100859120	K00907|1|1e-16|92.0|dan:Dana_GF13333|myosin-light-chain kinase [EC:2.7.11.18];K09880|5|4e-10|70.1|aag:AaeL_AAEL000109|enolase-phosphatase E1 [EC:3.1.3.77]	-	-	-	gi|363734957|ref|XP_003641485.1|/0/PREDICTED: protein AHNAK2-like [Gallus gallus]
gi|513209875|ref|XM_415094.4|	6497	34	190	3.05386	14.5752	2.25481	Up	1.28e-22	6.05e-21	GPR133	K08465|1|0.0|1680|mgp:100548614|G protein-coupled receptor 133	GO:0031224//intrinsic to membrane	GO:0004888//transmembrane signaling receptor activity	GO:0007186//G-protein coupled receptor signaling pathway	gi|363739812|ref|XP_415094.3|/0/PREDICTED: probable G-protein coupled receptor 133 [Gallus gallus]
gi|513180439|ref|XM_420204.4|	3049	6	33	1.14836	5.39424	2.23185	Up	6.95e-05	0.000490104	SLC7A3	K13865|1|0.0|1013|mgp:100544186|solute carrier family 7 (cationic amino acid transporter), member 3	GO:0016021//integral to membrane	GO:0015171//amino acid transmembrane transporter activity;GO:0008324//cation transmembrane transporter activity	GO:0006865//amino acid transport;GO:0009966//regulation of signal transduction;GO:0006812//cation transport	gi|363732741|ref|XP_420204.3|/0/PREDICTED: cationic amino acid transporter 3 [Gallus gallus]
gi|313760700|ref|NM_001199603.1|	1741	10	54	3.35184	15.4586	2.20538	Up	3.46e-07	3.82e-06	SLC38A1	K14990|1|0.0|870|gga:417806|solute carrier family 38 (sodium-coupled neutral amino acid transporter), member 1	GO:0031224//intrinsic to membrane;GO:0043005//neuron projection	GO:0015171//amino acid transmembrane transporter activity;GO:0005343//organic acid:sodium symporter activity	GO:0001505//regulation of neurotransmitter levels;GO:0030001//metal ion transport;GO:0006865//amino acid transport	gi|313760701|ref|NP_001186532.1|/0/sodium-coupled neutral amino acid transporter 1 [Gallus gallus]
gi|513199307|ref|XM_422616.4|	3089	12	64	2.26697	10.3261	2.18746	Up	3.16e-08	4e-07	RHBDD1	K09651|1|1e-169|598|gga:424800|rhomboid domain-containing protein 1 [EC:3.4.21.-]	GO:0031227//intrinsic to endoplasmic reticulum membrane	GO:0004175//endopeptidase activity;GO:0005488//binding	GO:0043161//proteasomal ubiquitin-dependent protein catabolic process;GO:0003006//developmental process involved in reproduction;GO:0006915//apoptotic process;GO:0009411//response to UV;GO:0016485//protein processing;GO:0006464//cellular protein modification process;GO:0002176//male germ cell proliferation;GO:0009896;GO:0046903//secretion;GO:0006986//response to unfolded protein;GO:0033619//membr…	gi|50752018|ref|XP_422616.1|/9.07027e-169/PREDICTED: rhomboid domain-containing protein 1 [Gallus gallus]
gi|45382296|ref|NM_204838.1|	1467	17	90	6.76241	30.5764	2.17681	Up	5.28e-11	9.62e-10	DUSP4	K04459|1|0.0|678|gga:395642|dual specificity phosphatase [EC:3.1.3.16 3.1.3.48]	-	-	-	gi|45382297|ref|NP_990169.1|/0/dual specificity protein phosphatase 4 [Gallus gallus]
gi|46048931|ref|NM_204474.1|	2190	36	187	9.5927	42.557	2.14939	Up	4.26e-21	1.85e-19	SLC34A2	K14683|1|0.0|1073|gga:395131|solute carrier family 34 (sodium-dependent phosphate cotransporter)	GO:0031224//intrinsic to membrane;GO:0044459//plasma membrane part;GO:0042995//cell projection	GO:0043168;GO:0031420;GO:0015081//sodium ion transmembrane transporter activity	GO:0072502;GO:0048545//response to steroid hormone stimulus;GO:0043009//chordate embryonic development;GO:0006811//ion transport	gi|46048932|ref|NP_989805.1|/0/sodium-dependent phosphate transport protein 2B [Gallus gallus]
gi|167830407|ref|NM_001037275.2|	3080	21	109	3.97879	17.638	2.14829	Up	7.3e-13	1.62e-11	TRIM71	K12035|1|0.0|1449|gga:428445|tripartite motif-containing protein 71	GO:0035770//ribonucleoprotein granule	GO:0046914//transition metal ion binding;GO:0019787//small conjugating protein ligase activity;GO:0003723//RNA binding	GO:0014020;GO:0042127//regulation of cell proliferation;GO:0044772//mitotic cell cycle phase transition;GO:0010033//response to organic substance;GO:0007169//transmembrane receptor protein tyrosine kinase signaling pathway;GO:0016567//protein ubiquitination;GO:0034660//ncRNA metabolic process;GO:0035195//gene silencing by miRNA	gi|167830408|ref|NP_001032352.2|/0/E3 ubiquitin-protein ligase TRIM71 [Gallus gallus]
gi|256017135|ref|NM_205488.2|	1312	19	98	8.45089	37.2277	2.1392	Up	1.21e-11	2.35e-10	MSX1	K09341|1|1e-136|486|gga:396484|homeobox protein MSX	GO:0043234//protein complex;GO:0043231//intracellular membrane-bounded organelle	GO:0005515//protein binding;GO:0003677//DNA binding;GO:0000981//sequence-specific DNA binding RNA polymerase II transcription factor activity	GO:0030326//embryonic limb morphogenesis;GO:0003272//endocardial cushion formation;GO:0000902//cell morphogenesis;GO:0007420//brain development;GO:0043009//chordate embryonic development;GO:0043392//negative regulation of DNA binding;GO:0033365//protein localization to organelle;GO:0016049//cell growth;GO:0042471//ear morphogenesis;GO:0042476//odontogenesis;GO:0030509//BMP signaling pathway;GO:00…	gi|49170108|ref|NP_990819.1|/1.026e-135/homeobox protein MSX-1 [Gallus gallus]
gi|513191949|ref|XM_004942276.1|	3276	7	36	1.24691	5.47687	2.13499	Up	5.11e-05	0.000370796	ADRA2A	K04138|1|0.0|836|tgu:100231407|adrenergic receptor alpha-2A	GO:0043234//protein complex;GO:0044459//plasma membrane part;GO:0016021//integral to membrane;GO:0044424//intracellular part	GO:0004936//alpha-adrenergic receptor activity;GO:0031690//adrenergic receptor binding;GO:0019900//kinase binding;GO:0032403//protein complex binding;GO:0042802//identical protein binding;GO:1901338;GO:0046983//protein dimerization activity	GO:0001775//cell activation;GO:0044057;GO:0007010//cytoskeleton organization;GO:0035773;GO:0015980//energy derivation by oxidation of organic compounds;GO:0030818//negative regulation of cAMP biosynthetic process;GO:0022600//digestive system process;GO:0006509//membrane protein ectodomain proteolysis;GO:0009895;GO:0016477//cell migration;GO:0017156//calcium ion-dependent exocytosis;GO:0007265//Ra…	gi|363735342|ref|XP_426537.3|/0/PREDICTED: alpha-2A adrenergic receptor [Gallus gallus]
gi|513199406|ref|XM_003641754.2|	2288	8	41	2.04041	8.93103	2.12997	Up	1.51e-05	0.000124305	MOGAT1	K14458|1|0.0|673|gga:424811|2-acylglycerol O-acyltransferase 1 [EC:2.3.1.22]	GO:0031090//organelle membrane;GO:0043231//intracellular membrane-bounded organelle;GO:0031224//intrinsic to membrane	GO:0016411//acylglycerol O-acyltransferase activity	GO:0019400;GO:0006641//triglyceride metabolic process;GO:0046339//diacylglycerol metabolic process	gi|363737112|ref|XP_003641802.1|/0/PREDICTED: 2-acylglycerol O-acyltransferase 1 [Gallus gallus]
gi|513181433|ref|XM_004940846.1|	7230	7	35	0.564992	2.4127	2.09435	Up	8.01e-05	0.000559209	LONRF3	K09553|1|4e-12|76.3|tca:655405|stress-induced-phosphoprotein 1	-	-	-	gi|363732675|ref|XP_420345.3|/0/PREDICTED: LON peptidase N-terminal domain and RING finger protein 3 [Gallus gallus]
gi|513197994|ref|XM_001235270.3|	3254	9	45	1.61402	6.89237	2.09435	Up	7.03e-06	6.18e-05	AGBL4	K02999|1|1e-15|86.3|spu:590155|DNA-directed RNA polymerase I subunit RPA1 [EC:2.7.7.6]	GO:0044444//cytoplasmic part	GO:0008235//metalloexopeptidase activity;GO:0046914//transition metal ion binding;GO:0008092//cytoskeletal protein binding	GO:0035608//protein deglutamylation;GO:0018410	gi|363736630|ref|XP_001235271.2|/0/PREDICTED: cytosolic carboxypeptidase 6 [Gallus gallus]
gi|513160761|ref|XM_416433.4|	1579	10	49	3.69573	15.4663	2.0652	Up	3.27e-06	3.06e-05	LOC418204	K00693|1|7e-48|151|mgp:100547308|glycogen(starch) synthase [EC:2.4.1.11]	-	-	-	gi|449482160|ref|XP_004175370.1|/1.79819e-108/PREDICTED: uncharacterized protein LOC101233718 [Taeniopygia guttata]
gi|45382566|ref|NM_205227.1|	1852	10	48	3.15095	12.9174	2.03545	Up	5.08e-06	4.56e-05	RUNX1	K08367|1|0.0|776|gga:396152|runt-related transcription factor 1	GO:0031981//nuclear lumen;GO:0005578//proteinaceous extracellular matrix	GO:0001067;GO:0046872//metal ion binding;GO:0008134//transcription factor binding;GO:0001071//nucleic acid binding transcription factor activity;GO:0032550;GO:0042802//identical protein binding;GO:0046983//protein dimerization activity	GO:0043009//chordate embryonic development;GO:0001942//hair follicle development;GO:0002244//hematopoietic progenitor cell differentiation;GO:0007165//signal transduction;GO:0033993//response to lipid;GO:0002762//negative regulation of myeloid leukocyte differentiation;GO:0042127//regulation of cell proliferation;GO:0044708;GO:0030182//neuron differentiation;GO:0006366//transcription from RNA pol…	gi|45382567|ref|NP_990558.1|/0/runt-related transcription factor 1 [Gallus gallus]
gi|385719184|ref|NM_204389.2|	1387	24	111	10.0976	39.886	1.98187	Up	6.15e-12	1.24e-10	ZP3	K13912|1|5e-06|53.1|mmu:12945|deleted in malignant brain tumors 1 protein	GO:0031224//intrinsic to membrane;GO:0031012//extracellular matrix	GO:0005515//protein binding	-	gi|54610206|gb|AAV35195.1|/0/zona pellucida C [Gallus gallus]
gi|212720732|ref|NM_001139439.1|	5316	11	50	1.20751	4.68769	1.95684	Up	5.61e-06	5e-05	COL22A1	K08132|1|7e-80|300|xtr:100495209|collagen, type XII, alpha	-	-	-	gi|212720733|ref|NP_001132911.1|/0/collagen, type XXII, alpha 1 precursor [Gallus gallus]
gi|513222354|ref|XM_001232456.3|	5055	28	124	3.23236	12.2257	1.91926	Up	1.08e-12	2.35e-11	ADAMTS8	K08623|1|0.0|1550|gga:769222|a disintegrin and metalloproteinase with thrombospondin motifs 8 [EC:3.4.24.-]	GO:0031012//extracellular matrix	GO:0015114//phosphate ion transmembrane transporter activity;GO:0004175//endopeptidase activity;GO:0046914//transition metal ion binding;GO:0005539//glycosaminoglycan binding;GO:0005102//receptor binding	GO:0019538//protein metabolic process;GO:0008283//cell proliferation	gi|363742508|ref|XP_001232457.2|/0/PREDICTED: A disintegrin and metalloproteinase with thrombospondin motifs 8 [Gallus gallus]
gi|48976106|ref|NM_001001755.1|	3537	105	465	17.3236	65.5227	1.91926	Up	1.32e-43	1.58e-41	THBS2	K04659|1|0.0|2382|gga:414837|thrombospondin	GO:0005578//proteinaceous extracellular matrix	GO:0046872//metal ion binding;GO:0005539//glycosaminoglycan binding	GO:0001525//angiogenesis;GO:0022610	gi|48976107|ref|NP_001001755.1|/0/thrombospondin-2 precursor [Gallus gallus]
gi|478621121|ref|NM_001277682.1|	1863	9	39	2.81911	10.4334	1.8879	Up	9.59e-05	0.000653588	PSKH1	K08808|1|0.0|772|gga:415658|protein serine kinase H [EC:2.7.11.1]	GO:0015630//microtubule cytoskeleton;GO:0016604//nuclear body;GO:0031090//organelle membrane	GO:0032550;GO:0004672//protein kinase activity	GO:0006464//cellular protein modification process;GO:0006796//phosphate-containing compound metabolic process	gi|118096146|ref|XP_414024.2|/0/PREDICTED: serine/threonine-protein kinase H1 [Gallus gallus]
gi|45383096|ref|NM_204539.1|	3594	10	43	1.6237	5.96299	1.87676	Up	4.38e-05	0.000323571	TMEM121	-	GO:0031224//intrinsic to membrane	-	-	gi|45383097|ref|NP_989870.1|/9.72375e-170/transmembrane protein 121 [Gallus gallus]
gi|513211921|ref|XM_004945760.1|	1849	11	47	3.47167	12.6688	1.86758	Up	2e-05	0.000160591	RNF208	K11983|1|5e-09|63.5|dre:100073327|E3 ubiquitin-protein ligase RNF182 [EC:6.3.2.19];K10607|2|9e-07|56.2|dre:562764|tripartite motif-containing protein 32 [EC:6.3.2.19];K11997|4|9e-06|52.8|nve:NEMVE_v1g198897|tripartite motif-containing protein 2/3	-	GO:0043169//cation binding	-	gi|363740286|ref|XP_415552.2|/2.09649e-135/PREDICTED: RING finger protein 208-like [Gallus gallus]
gi|513213454|ref|XM_001233326.3|	2418	26	111	6.2748	22.8792	1.86639	Up	3.9e-11	7.23e-10	FOXJ1	K09402|1|0.0|881|gga:770009|forkhead box protein J1	GO:0043231//intracellular membrane-bounded organelle	GO:0001071//nucleic acid binding transcription factor activity;GO:0003677//DNA binding	GO:2000026//regulation of multicellular organismal development;GO:0048858//cell projection morphogenesis;GO:0035295//tube development;GO:0006955//immune response;GO:0002520//immune system development;GO:0048870//cell motility;GO:0048513//organ development;GO:0048518;GO:0045595//regulation of cell differentiation;GO:0048523//negative regulation of cellular process;GO:0048583;GO:0003341//cilium mov…	gi|363740742|ref|XP_001233327.2|/0/PREDICTED: forkhead box protein J1 [Gallus gallus]
gi|402691977|ref|NM_204839.2|	1242	52	218	24.4323	87.48	1.84016	Up	3.55e-20	1.46e-18	PDLIM4	K08202|1|5e-21|102|oaa:100079308|MFS transporter, OCT family, solute carrier family 22 (organic cation transporter), member 4/5;K05631|2|8e-08|58.9|mmu:14924|atrophin-1 interacting protein 3 (BAI1-associated protein 1)	-	GO:0046914//transition metal ion binding	-	gi|45382299|ref|NP_990170.1|/0/PDZ and LIM domain protein 4 [Gallus gallus]
gi|513224384|ref|XM_417942.4|	2364	11	46	2.71536	9.69804	1.83655	Up	3.04e-05	0.000232064	SLC6A17	K05048|1|0.0|1344|tgu:100231778|solute carrier family 6 (neurotransmitter transporter, amino acid/orphan) member 15/16/17/18/20	-	-	-	gi|363743024|ref|XP_417942.3|/0/PREDICTED: sodium-dependent neutral amino acid transporter SLC6A17 [Gallus gallus]
gi|513237921|ref|XM_427045.4|	9019	29	121	1.87639	6.68653	1.8333	Up	9.12e-12	1.8e-10	EPPK1	K10388|1|0.0|1372|acs:100553347|plectin	-	-	-	gi|363746353|ref|XP_427045.3|/0/PREDICTED: epiplakin, partial [Gallus gallus]
gi|513226861|ref|XM_418213.4|	1819	12	50	3.84974	13.6997	1.83131	Up	1.4e-05	0.000115762	LOC420093	K15191|1|1e-14|82.4|xtr:734000|La-related protein 7	-	-	-	gi|50761032|ref|XP_418213.1|/0/PREDICTED: uncharacterized protein LOC420093 [Gallus gallus]
gi|513185615|ref|XM_420835.4|	6551	13	54	1.15803	4.10828	1.82687	Up	6.41e-06	5.68e-05	NAT8L	-	GO:0031224//intrinsic to membrane;GO:0005740//mitochondrial envelope;GO:0005789//endoplasmic reticulum membrane	GO:0008080//N-acetyltransferase activity	GO:0043270//positive regulation of ion transport	gi|363733626|ref|XP_420835.3|/8.73784e-95/PREDICTED: N-acetylaspartate synthetase [Gallus gallus]
gi|485049500|ref|NM_205009.2|	1638	40	165	14.2505	50.2046	1.81681	Up	2.24e-15	6.27e-14	KRT19	K07604|1|0.0|648|gga:395861|type I keratin, acidic	GO:0043231//intracellular membrane-bounded organelle;GO:0031674//I band;GO:0005882//intermediate filament;GO:0005886//plasma membrane	GO:0005515//protein binding;GO:0005198//structural molecule activity	GO:0048545//response to steroid hormone stimulus;GO:0022607//cellular component assembly;GO:0022415;GO:0030239//myofibril assembly;GO:0001892//embryonic placenta development	gi|45384356|ref|NP_990340.1|/0/keratin, type I cytoskeletal 19 [Gallus gallus]
gi|513204546|ref|XM_414246.4|	7697	20	82	1.51632	5.30965	1.80804	Up	2.92e-08	3.73e-07	STAB1	K04591|1|2e-28|130|ecb:100066036|egf-like module containing, mucin-like, hormone receptor-like 1	GO:0016021//integral to membrane	GO:0071813//lipoprotein particle binding;GO:0030228//lipoprotein particle receptor activity;GO:0043498//cell surface binding	GO:0006952//defense response;GO:0001525//angiogenesis;GO:0006897//endocytosis;GO:0007154//cell communication	gi|363738476|ref|XP_414246.3|/0/PREDICTED: stabilin-1 [Gallus gallus]
gi|71895436|ref|NM_001031459.1|	975	22	90	13.1674	46.0057	1.80484	Up	6.33e-09	8.92e-08	CEBPA	K09055|1|5e-135|481|gga:427549|CCAAT/enhancer binding protein (C/EBP), alpha	GO:0034399//nuclear periphery;GO:0005667//transcription factor complex	GO:0000981//sequence-specific DNA binding RNA polymerase II transcription factor activity;GO:0046983//protein dimerization activity;GO:0019904//protein domain specific binding;GO:0042802//identical protein binding;GO:0000975//regulatory region DNA binding	GO:0006383//transcription from RNA polymerase III promoter;GO:0051716//cellular response to stimulus;GO:0016125//sterol metabolic process;GO:0001649//osteoblast differentiation;GO:0006366//transcription from RNA polymerase II promoter;GO:0002526//acute inflammatory response;GO:0010243//response to organic nitrogen;GO:0043583//ear development;GO:0002573//myeloid leukocyte differentiation;GO:000828…	gi|71895437|ref|NP_001026630.1|/3.62937e-134/CCAAT/enhancer-binding protein alpha [Gallus gallus]
gi|164518969|ref|NM_001113290.1|	1342	36	146	15.6543	54.2218	1.79232	Up	1.54e-13	3.68e-12	DRD2	K04145|1|0.0|766|gga:428252|dopamine receptor D2	GO:0043005//neuron projection;GO:0016021//integral to membrane	GO:0043169//cation binding;GO:0004952//dopamine neurotransmitter receptor activity	GO:0001763//morphogenesis of a branching structure;GO:0001964//startle response;GO:0048871//multicellular organismal homeostasis;GO:0006814//sodium ion transport;GO:0014075//response to amine stimulus;GO:0035809;GO:0007405//neuroblast proliferation;GO:0030252//growth hormone secretion;GO:0008016//regulation of heart contraction;GO:0035264//multicellular organism growth;GO:0035249//synaptic transm…	gi|164518970|ref|NP_001106761.1|/0/D(2) dopamine receptor [Gallus gallus]
gi|212720680|ref|NM_205298.2|	1762	26	105	8.61093	29.7001	1.78622	Up	4.5e-10	7.37e-09	ETS1	K02678|1|0.0|883|gga:396235|c-ets proto-oncogene protein	GO:0043231//intracellular membrane-bounded organelle;GO:0043234//protein complex	GO:0005515//protein binding;GO:0001071//nucleic acid binding transcription factor activity;GO:0003677//DNA binding	GO:0001525//angiogenesis;GO:0044703;GO:0021536//diencephalon development;GO:0009605//response to external stimulus;GO:0022617//extracellular matrix disassembly;GO:0006366//transcription from RNA polymerase II promoter;GO:0034614//cellular response to reactive oxygen species;GO:0008283//cell proliferation;GO:0009636//response to toxic substance;GO:0043627//response to estrogen stimulus;GO:0022602/…	gi|212720681|ref|NP_990629.2|/0/protein C-ets-1 [Gallus gallus]
gi|513179849|ref|XM_004935944.1|	6495	13	52	1.16801	3.99023	1.77242	Up	1.46e-05	0.000120247	RP1L1	K08805|1|5e-19|99.0|phu:Phum_PHUM106040|doublecortin and CaM kinase-like 1 [EC:2.7.11.1]	-	-	-	gi|465970918|gb|EMP32552.1|/0/Retinitis pigmentosa 1-like 1 protein [Chelonia mydas]
gi|61098032|ref|NM_001012865.1|	4555	17	67	2.17793	7.33095	1.75104	Up	9.84e-07	1.01e-05	FAM65B	-	-	-	-	gi|61098033|ref|NP_001012883.1|/0/protein FAM65B [Gallus gallus]
gi|45384367|ref|NM_205002.1|	1239	83	327	39.0921	131.538	1.75053	Up	1.14e-27	7.13e-26	ID2	K04680|1|3e-70|266|mgp:100549717|inhibitor of DNA binding, dominant negative helix-loop-helix protein	GO:0031981//nuclear lumen;GO:0032991//macromolecular complex;GO:0044444//cytoplasmic part;GO:0044427//chromosomal part	GO:0005515//protein binding	GO:0060644//mammary gland epithelial cell differentiation;GO:0021700//developmental maturation;GO:0003164;GO:0008284//positive regulation of cell proliferation;GO:0021988//olfactory lobe development;GO:0050673//epithelial cell proliferation;GO:0045687//positive regulation of glial cell differentiation;GO:0021782//glial cell development;GO:0048546//digestive tract morphogenesis;GO:0051100//negativ…	gi|45384368|ref|NP_990333.1|/2.63822e-69/DNA-binding protein inhibitor ID-2 [Gallus gallus]
gi|156119329|ref|NM_001101730.1|	2577	14	55	3.17027	10.6371	1.74642	Up	1e-05	8.52e-05	NEFM	K04573|1|0.0|796|gga:396206|neurofilament medium polypeptide (neurofilament 3)	GO:0045202//synapse;GO:0005882//intermediate filament	-	GO:0032536//regulation of cell projection size;GO:0022607//cellular component assembly;GO:0045104//intermediate filament cytoskeleton organization;GO:0010970//microtubule-based transport	gi|156119330|ref|NP_001095200.1|/0/neurofilament medium polypeptide [Gallus gallus]
gi|513222360|ref|XM_425799.4|	2046	12	47	3.42262	11.449	1.74204	Up	4.76e-05	0.000348716	POU2F3	K09364|1|0.0|751|gga:428240|POU domain transcription factor, class 2	GO:0031981//nuclear lumen;GO:0043234//protein complex	GO:0005515//protein binding;GO:0001071//nucleic acid binding transcription factor activity;GO:0003677//DNA binding	GO:0009611//response to wounding;GO:0006366//transcription from RNA polymerase II promoter;GO:0009913//epidermal cell differentiation;GO:0032897//negative regulation of viral transcription	gi|363742533|ref|XP_425799.3|/0/PREDICTED: POU domain, class 2, transcription factor 3 [Gallus gallus]
gi|45382488|ref|NM_205361.1|	1296	12	47	5.4033	18.0745	1.74204	Up	4.76e-05	0.000348506	LOC396318	K04286|1|2e-125|449|acs:100560838|melatonin receptor 1B;K04285|4|2e-124|446|dre:565718|melatonin receptor 1A	GO:0031224//intrinsic to membrane	GO:0004930//G-protein coupled receptor activity	GO:0007166//cell surface receptor signaling pathway	gi|45382489|ref|NP_990692.1|/1.10267e-174/melatonin receptor type 1C [Gallus gallus]
gi|513219090|ref|XM_001234967.3|	1298	31	120	13.937	46.0766	1.72511	Up	7.36e-11	1.31e-09	STK35	K08859|1|0.0|647|acs:100560482|serine/threonine kinase 35 [EC:2.7.11.1]	GO:0031981//nuclear lumen	GO:0004672//protein kinase activity;GO:0032550	-	gi|363741782|ref|XP_001234968.2|/0/PREDICTED: serine/threonine-protein kinase 35 [Gallus gallus]
gi|513188967|ref|XM_001234815.3|	2923	13	50	2.59536	8.5254	1.71583	Up	3.26e-05	0.000247008	LOC771552	K01047|1|0.0|1041|gga:423227|phospholipase A2 [EC:3.1.1.4]	-	-	-	gi|363734436|ref|XP_001234816.2|/0/PREDICTED: cytosolic phospholipase A2 epsilon-like [Gallus gallus]
gi|513210378|ref|XM_003642198.2|	3017	12	46	2.32107	7.599	1.71102	Up	7.12e-05	0.000500588	LOC776286	K10588|1|0.0|1614|mgp:100550203|ubiquitin-protein ligase E3 B [EC:6.3.2.19]	GO:0044464//cell part	GO:0019787//small conjugating protein ligase activity	GO:0032446//protein modification by small protein conjugation	gi|363739969|ref|XP_003642246.1|/0/PREDICTED: ubiquitin-protein ligase E3B-like, partial [Gallus gallus]
gi|513237636|ref|XM_003643562.2|	1162	41	157	20.5902	67.3391	1.70949	Up	1.24e-13	3e-12	LOC100858808	K09507|1|7e-120|431|acs:100567381|DnaJ homolog subfamily B member 1	GO:0031981//nuclear lumen	GO:0005515//protein binding	GO:0051084//'de novo' posttranslational protein folding;GO:0035966//response to topologically incorrect protein;GO:0042026//protein refolding	gi|363746307|ref|XP_003643610.1|/2.42661e-146/PREDICTED: dnaJ homolog subfamily B member 1-like, partial [Gallus gallus]
gi|61098454|ref|NM_204520.2|	1305	92	352	41.1396	134.433	1.70829	Up	9.89e-29	6.59e-27	OTX2	K09326|1|8e-133|474|gga:395191|homeobox protein OTX	GO:0032991//macromolecular complex;GO:0043005//neuron projection;GO:0043231//intracellular membrane-bounded organelle	GO:0000982//RNA polymerase II core promoter proximal region sequence-specific DNA binding transcription factor activity;GO:0046983//protein dimerization activity;GO:0003677//DNA binding;GO:0031369//translation initiation factor binding	GO:0009888//tissue development;GO:0007369//gastrulation;GO:0006366//transcription from RNA polymerase II promoter;GO:0030902//hindbrain development;GO:0045165//cell fate commitment;GO:0003002//regionalization;GO:0065003;GO:0007224//smoothened signaling pathway;GO:0006935//chemotaxis;GO:0000578//embryonic axis specification;GO:0042471//ear morphogenesis;GO:0048646//anatomical structure formation i…	gi|61098455|ref|NP_989851.2|/6.81342e-132/homeobox protein OTX2 [Gallus gallus]
gi|313747429|ref|NM_001199465.1|	3007	16	61	3.10505	10.1104	1.70316	Up	4.73e-06	4.28e-05	ANO3	K05169|1|9e-31|136|ptr:743996|single Ig IL-1R-related molecule;K13982|2|1e-22|109|dgr:Dgri_GH10918|probable ATP-dependent RNA helicase DDX4 [EC:3.6.4.13]	GO:0034702//ion channel complex	GO:0005254//chloride channel activity	GO:0015698//inorganic anion transport	gi|313747430|ref|NP_001186394.1|/0/anoctamin-3 isoform 1 [Gallus gallus]
gi|513227719|ref|XM_001233398.3|	5841	53	202	5.29507	17.2361	1.70271	Up	4.73e-17	1.53e-15	INSR	K04527|1|0.0|2648|gga:420133|insulin receptor [EC:2.7.10.1]	GO:0031090//organelle membrane;GO:0005887//integral to plasma membrane	GO:0004714//transmembrane receptor protein tyrosine kinase activity;GO:0005102//receptor binding;GO:0017046//peptide hormone binding;GO:0032550;GO:0019904//protein domain specific binding;GO:0005520//insulin-like growth factor binding	GO:0031016//pancreas development;GO:0032868//response to insulin stimulus;GO:0005978//glycogen biosynthetic process;GO:0006809//nitric oxide biosynthetic process;GO:0010828//positive regulation of glucose transport;GO:0007169//transmembrane receptor protein tyrosine kinase signaling pathway;GO:0032147//activation of protein kinase activity;GO:0009790//embryo development;GO:0006096//glycolysis;GO:…	gi|363743909|ref|XP_001233399.2|/0/PREDICTED: insulin receptor isoform 1 [Gallus gallus]
gi|71896890|ref|NM_001031304.1|	4109	45	171	6.39086	20.7412	1.69842	Up	1.32e-14	3.52e-13	KLHL24	K10461|1|0.0|752|gga:424763|kelch-like protein 24/35	GO:0044424//intracellular part;GO:0043025//neuronal cell body;GO:0043005//neuron projection	-	-	gi|71896891|ref|NP_001026475.1|/0/kelch-like protein 24 [Gallus gallus]
gi|45382984|ref|NM_205531.1|	1734	14	53	4.71153	15.2335	1.69298	Up	2.23e-05	0.000176968	WNT8A	K00714|1|0.0|717|gga:396543|wingless-type MMTV integration site family, member 8	-	-	-	gi|45382985|ref|NP_990862.1|/0/protein Wnt-8c precursor [Gallus gallus]
gi|45383180|ref|NM_204492.1|	4622	60	227	7.57537	24.4777	1.69208	Up	7.88e-19	2.95e-17	PTPRU	K01104|1|0.0|2817|gga:395153|protein-tyrosine phosphatase [EC:3.1.3.48]	GO:0030054//cell junction;GO:0016021//integral to membrane	GO:0004725//protein tyrosine phosphatase activity;GO:0005515//protein binding	GO:0016477//cell migration;GO:0048869//cellular developmental process;GO:0006470//protein dephosphorylation;GO:0016055//Wnt receptor signaling pathway;GO:0016337//cell-cell adhesion;GO:0007167//enzyme linked receptor protein signaling pathway;GO:0034613//cellular protein localization;GO:0008283//cell proliferation	gi|45383181|ref|NP_989823.1|/0/receptor-type tyrosine-protein phosphatase U precursor [Gallus gallus]
gi|513210399|ref|XM_415149.4|	7804	101	381	7.55243	24.3322	1.68785	Up	1.77e-30	1.32e-28	MLXIP	K09113|1|0.0|1265|mgp:100545442|MAX-like protein X	GO:0044424//intracellular part	-	GO:0009987//cellular process	gi|363739936|ref|XP_415149.3|/0/PREDICTED: MLX-interacting protein [Gallus gallus]
gi|513192552|ref|XM_001233663.3|	3533	13	49	2.14725	6.91236	1.68669	Up	4.85e-05	0.000354336	HPS6	-	-	-	GO:0044699	gi|118092930|ref|XP_001233664.1|/0/PREDICTED: Hermansky-Pudlak syndrome 6 protein homolog [Gallus gallus]
gi|48976116|ref|NM_001001760.1|	2779	51	192	10.7094	34.4339	1.68496	Up	4.61e-16	1.38e-14	CDH13	K06808|1|0.0|1378|gga:414849|cadherin 13, H-cadherin	GO:0009986//cell surface;GO:0031224//intrinsic to membrane;GO:0042995//cell projection;GO:0044421//extracellular region part;GO:0044459//plasma membrane part;GO:0044444//cytoplasmic part	GO:0050839//cell adhesion molecule binding;GO:0046872//metal ion binding;GO:0042802//identical protein binding;GO:0071813//lipoprotein particle binding	GO:0001525//angiogenesis;GO:0007265//Ras protein signal transduction;GO:0001952//regulation of cell-matrix adhesion;GO:0051641//cellular localization;GO:0006366//transcription from RNA polymerase II promoter;GO:0050918//positive chemotaxis;GO:0001935//endothelial cell proliferation;GO:0016337//cell-cell adhesion;GO:0007173//epidermal growth factor receptor signaling pathway;GO:0008284//positive r…	gi|48976117|ref|NP_001001760.1|/0/cadherin-13 precursor [Gallus gallus]
gi|513227814|ref|XM_418264.4|	1413	37	139	15.2807	49.0283	1.68191	Up	5.51e-12	1.12e-10	KLF2	K09204|1|0.0|779|gga:420148|krueppel-like factor 1/2/4	-	GO:0005488//binding	GO:0003170//heart valve development;GO:0055006	gi|383465551|gb|AFH35133.1|/0/Kruppel-like factor 2 [Gallus gallus]
gi|483968058|ref|NM_001031225.2|	3407	17	63	2.91179	9.216	1.66224	Up	4.79e-06	4.33e-05	UNC5B	K07521|1|0.0|1861|gga:423716|netrin receptor unc-5	GO:0031224//intrinsic to membrane	GO:0005488//binding	GO:0097192;GO:0006935//chemotaxis;GO:0032502//developmental process	gi|71895021|ref|NP_001026396.1|/0/netrin receptor UNC5B precursor [Gallus gallus]
gi|513173886|ref|XM_004940101.1|	2270	17	62	4.37024	13.6126	1.63915	Up	7.06e-06	6.2e-05	LOC101751004	K12796|1|7e-112|405|xtr:780049|erbb2-interacting protein	-	-	-	gi|363731180|ref|XP_427026.3|/0/PREDICTED: LOW QUALITY PROTEIN: protein scribble homolog [Gallus gallus]
gi|513186639|ref|XM_003641367.2|	7212	28	102	2.26561	7.04885	1.63749	Up	7.36e-09	1.03e-07	LOC395381	K13908|1|0.0|1256|ecb:100147340|mucin-5B	-	-	-	gi|363734560|ref|XP_003641415.1|/0/PREDICTED: mucin-5B [Gallus gallus]
gi|513221626|ref|XM_425778.4|	7487	14	51	1.0912	3.39497	1.63749	Up	4.88e-05	0.000356008	EPHA10	K08897|1|0.0|1821|gga:428219|Eph receptor A10 [EC:2.7.10.1];K05108|3|0.0|1155|gga:395967|EphA7 [EC:2.7.10.1]	GO:0097458//neuron part;GO:0016020//membrane;GO:0045202//synapse	GO:0005515//protein binding;GO:0005003//ephrin receptor activity	GO:0007417//central nervous system development;GO:0016337//cell-cell adhesion;GO:0043408//regulation of MAPK cascade;GO:0001763//morphogenesis of a branching structure;GO:0007169//transmembrane receptor protein tyrosine kinase signaling pathway;GO:0001932//regulation of protein phosphorylation;GO:0043065//positive regulation of apoptotic process;GO:0006935//chemotaxis	gi|118101622|ref|XP_425778.2|/0/PREDICTED: ephrin type-A receptor 10-like [Gallus gallus]
gi|113951662|ref|NM_001045837.1|	2514	58	211	13.4631	41.8303	1.63554	Up	7.51e-17	2.35e-15	ZPAX	K13912|1|7e-12|73.6|tgu:100226373|deleted in malignant brain tumors 1 protein	-	-	-	gi|113951663|ref|NP_001039302.1|/0/zona pellucida protein [Gallus gallus]
gi|399154153|ref|NM_001270816.1|	678	16	58	13.7712	42.6356	1.6304	Up	1.53e-05	0.000125457	GJB2	K07625|1|3e-107|387|mgp:100549350|gap junction protein, beta 6;K07621|5|9e-104|376|hsa:2706|gap junction protein, beta 2	GO:0031224//intrinsic to membrane;GO:0043231//intracellular membrane-bounded organelle;GO:0044459//plasma membrane part;GO:0005921//gap junction	GO:0022829//wide pore channel activity	GO:0007043//cell-cell junction assembly;GO:0050954//sensory perception of mechanical stimulus;GO:0046546//development of primary male sexual characteristics;GO:0051234//establishment of localization;GO:0007154//cell communication	gi|399154154|ref|NP_001257745.1|/1.3509e-132/gap junction beta-2 protein [Gallus gallus]
gi|45384491|ref|NM_204988.1|	3037	55	199	10.5682	32.6574	1.62768	Up	7.1e-16	2.09e-14	MERTK	K05117|1|0.0|1882|gga:395836|c-mer proto-oncogene tyrosine kinase [EC:2.7.10.1]	GO:0031513//nonmotile primary cilium;GO:0031224//intrinsic to membrane;GO:0044421//extracellular region part	GO:0032550;GO:0004713//protein tyrosine kinase activity	GO:0006909//phagocytosis;GO:0007243//intracellular protein kinase cascade;GO:0043010//camera-type eye development;GO:0006796//phosphate-containing compound metabolic process;GO:0002695;GO:0000904//cell morphogenesis involved in differentiation;GO:0030540//female genitalia development;GO:0048232//male gamete generation;GO:0006464//cellular protein modification process;GO:0030098//lymphocyte differ…	gi|45384492|ref|NP_990319.1|/0/tyrosine-protein kinase Mer precursor [Gallus gallus]
gi|513191259|ref|XM_003641478.2|	10475	18	65	1.00277	3.09267	1.62486	Up	4.81e-06	4.34e-05	WDFY4	K07295|1|1e-38|164|dpe:Dper_GL19043|nuclear receptor subfamily 2 group A	-	-	-	gi|363735222|ref|XP_003641526.1|/0/PREDICTED: LOW QUALITY PROTEIN: WD repeat- and FYVE domain-containing protein 4 [Gallus gallus]
gi|71895090|ref|NM_001031096.1|	5430	20	72	2.14938	6.60855	1.62042	Up	1.52e-06	1.51e-05	ASXL2	K11471|1|0.0|2181|gga:421993|additional sex combs-like protein	GO:0043231//intracellular membrane-bounded organelle	GO:0043169//cation binding;GO:0003676//nucleic acid binding;GO:0005102//receptor binding	GO:0009967//positive regulation of signal transduction;GO:0006366//transcription from RNA polymerase II promoter;GO:0045444//fat cell differentiation	gi|71895091|ref|NP_001026267.1|/0/putative Polycomb group protein ASXL2 [Gallus gallus]
gi|402745920|ref|NM_001006161.3|	4188	15	54	2.0901	6.4263	1.62042	Up	3.31e-05	0.000250446	CARD11	K07367|1|0.0|2137|gga:416476|caspase recruitment domain-containing protein 11	GO:0044425//membrane part;GO:0043235//receptor complex;GO:0044444//cytoplasmic part	GO:0019904//protein domain specific binding;GO:0016776//phosphotransferase activity, phosphate group as acceptor	GO:0030183//B cell differentiation;GO:0050851//antigen receptor-mediated signaling pathway;GO:0051091//positive regulation of sequence-specific DNA binding transcription factor activity;GO:0006915//apoptotic process;GO:0030888//regulation of B cell proliferation;GO:0042094//interleukin-2 biosynthetic process;GO:0031294;GO:0007249//I-kappaB kinase/NF-kappaB cascade;GO:0033077//T cell differentiati…	gi|118403536|ref|NP_001006161.2|/0/caspase recruitment domain-containing protein 11 [Gallus gallus]
gi|311213922|ref|NM_001198712.1|	8308	560	1980	39.3346	118.78	1.59442	Up	1.23e-139	7.43e-137	FN1	K05717|1|0.0|4848|gga:396133|fibronectin 1	GO:0043231//intracellular membrane-bounded organelle;GO:0044459//plasma membrane part;GO:0005615//extracellular space;GO:0005578//proteinaceous extracellular matrix	GO:0008047//enzyme activator activity	GO:0009611//response to wounding;GO:0007160//cell-matrix adhesion;GO:0006464//cellular protein modification process;GO:0034329//cell junction assembly;GO:0051345//positive regulation of hydrolase activity;GO:0000904//cell morphogenesis involved in differentiation	gi|311213923|ref|NP_001185641.1|/0/fibronectin precursor [Gallus gallus]
gi|84993246|ref|NM_001039098.1|	2562	96	338	21.8663	65.7524	1.58834	Up	4.3e-25	2.33e-23	ZP2	K13912|1|2e-13|78.6|mdo:100025417|deleted in malignant brain tumors 1 protein;K10307|4|9e-08|60.1|acs:100552900|F-box protein 30	GO:0016023//cytoplasmic membrane-bounded vesicle;GO:0016020//membrane	GO:0019899//enzyme binding	GO:0007343//egg activation;GO:0035036//sperm-egg recognition;GO:0015031//protein transport	gi|84993247|ref|NP_001034187.1|/0/zona pellucida sperm-binding protein 2 precursor [Gallus gallus]
gi|513172735|ref|XM_426082.4|	7140	25	88	2.04326	6.14269	1.58799	Up	1.53e-07	1.77e-06	DSG4	K07599|1|0.0|1149|gga:428528|desmoglein 4	-	-	-	gi|363730932|ref|XP_426082.3|/0/PREDICTED: desmoglein-1 [Gallus gallus]
gi|513186829|ref|XM_003641374.2|	2942	29	102	5.75225	17.2795	1.58686	Up	1.57e-08	2.1e-07	MPEG1	-	GO:0016020//membrane	-	-	gi|363734601|ref|XP_003641422.1|/0/PREDICTED: macrophage-expressed gene 1 protein-like [Gallus gallus]
gi|513234974|ref|XM_415736.4|	6047	91	319	8.78181	26.2921	1.58204	Up	1.21e-23	5.99e-22	CLIP2	K10422|1|0.0|1295|gga:417488|CAP-Gly domain-containing linker protein 2	GO:0015630//microtubule cytoskeleton	-	-	gi|363745371|ref|XP_415736.3|/0/PREDICTED: CAP-Gly domain-containing linker protein 2, partial [Gallus gallus]
gi|513229006|ref|XM_424774.4|	3768	252	882	39.0276	116.663	1.57977	Up	2.13e-62	4.04e-60	C7	K03996|1|0.0|1312|tgu:100222276|complement component 7	-	-	GO:0006952//defense response;GO:0006956//complement activation	gi|363744121|ref|XP_424774.2|/0/PREDICTED: complement component C7 [Gallus gallus]
gi|513159098|ref|XM_416243.4|	3843	14	49	2.12589	6.35477	1.57977	Up	0.000105338	0.000708491	MKL1	-	-	-	-	gi|363727854|ref|XP_416243.3|/0/PREDICTED: megakaryoblastic leukemia (translocation) 1 [Gallus gallus]
gi|313747566|ref|NM_001199543.1|	2541	54	188	12.4014	36.8746	1.57212	Up	2.05e-14	5.31e-13	BAHD1	-	-	-	-	gi|313747567|ref|NP_001186472.1|/0/bromo adjacent homology domain-containing 1 protein [Gallus gallus]
gi|513210526|ref|XM_415195.4|	3626	25	86	4.02342	11.8207	1.55483	Up	3.24e-07	3.58e-06	ADRBK2	K00910|1|0.0|1327|mgp:100541374|beta-adrenergic-receptor kinase [EC:2.7.11.15]	-	GO:0032550;GO:0004674//protein serine/threonine kinase activity;GO:0008289//lipid binding	GO:0042692//muscle cell differentiation;GO:0006464//cellular protein modification process;GO:0006796//phosphate-containing compound metabolic process;GO:0045744//negative regulation of G-protein coupled receptor protein signaling pathway;GO:0006898//receptor-mediated endocytosis;GO:0009792//embryo development ending in birth or egg hatching	gi|449476880|ref|XP_004176602.1|/0/PREDICTED: LOW QUALITY PROTEIN: beta-adrenergic receptor kinase 2 [Taeniopygia guttata]
gi|513199271|ref|XM_422628.4|	2578	16	55	3.62176	10.6329	1.55378	Up	4.79e-05	0.000350247	SGPP2	K04717|1|0.0|644|gga:424813|sphingosine-1-phosphate phosphotase 2 [EC:3.1.3.-]	GO:0031090//organelle membrane;GO:0043231//intracellular membrane-bounded organelle	GO:0016791//phosphatase activity	GO:0006066//alcohol metabolic process;GO:0006665//sphingolipid metabolic process;GO:0006796//phosphate-containing compound metabolic process	gi|363737110|ref|XP_422628.3|/0/PREDICTED: sphingosine-1-phosphate phosphatase 2 [Gallus gallus]
gi|513200733|ref|XM_413701.4|	1509	30	103	11.6015	34.019	1.55203	Up	2.25e-08	2.91e-07	ZP3L2	K13912|1|7e-06|52.8|rno:170568|deleted in malignant brain tumors 1 protein	-	GO:0005515//protein binding	-	gi|363737531|ref|XP_413701.3|/0/PREDICTED: zona pellucida sperm-binding protein 3 [Gallus gallus]
gi|60593023|ref|NM_001012699.1|	6896	44	151	3.72339	10.9132	1.55139	Up	1.18e-11	2.29e-10	MTMR8	K01112|1|0.0|763|mgp:100547050|[EC:3.1.3.-]	GO:0012505//endomembrane system	GO:0004721//phosphoprotein phosphatase activity	GO:0007165//signal transduction	gi|60593024|ref|NP_001012717.1|/0/myotubularin-related protein 8 [Gallus gallus]
gi|513220397|ref|XM_417663.4|	4993	423	1443	49.4381	144.038	1.54276	Up	1.34e-97	3.96e-95	AAK1	K08853|1|0.0|769|gga:419512|AP2-associated kinase [EC:2.7.11.1]	GO:0019898//extrinsic to membrane;GO:0030135//coated vesicle;GO:0033267//axon part;GO:0012505//endomembrane system	GO:0032550;GO:0004672//protein kinase activity;GO:0032403//protein complex binding;GO:0005102//receptor binding	GO:0006468//protein phosphorylation;GO:0048259//regulation of receptor-mediated endocytosis;GO:0007219//Notch signaling pathway;GO:0031647//regulation of protein stability;GO:0008104//protein localization	gi|363742078|ref|XP_417663.3|/0/PREDICTED: AP2-associated protein kinase 1 [Gallus gallus]
gi|513200865|ref|XM_413693.4|	2382	15	51	3.67479	10.6709	1.53795	Up	0.000103459	0.000697014	ZP3L1	K13912|1|3e-06|55.1|ssc:751862|deleted in malignant brain tumors 1 protein	-	GO:0005515//protein binding	-	gi|118095566|ref|XP_413693.2|/0/PREDICTED: zona pellucida sperm-binding protein 3-like [Gallus gallus]
gi|513185353|ref|XM_004936264.1|	2431	1131	3841	271.494	787.468	1.5363	Up	4.93e-255	6.64e-252	LOC101748048	-	-	-	-	gi|449501474|ref|XP_004176871.1|/0/PREDICTED: uncharacterized protein LOC101234201 [Taeniopygia guttata]
gi|513168424|ref|XM_418662.4|	1104	126	427	66.6015	192.767	1.53323	Up	8.24e-30	5.91e-28	TFPI2	K03909|1|1e-44|181|aml:100467371|tissue factor pathway inhibitor	-	-	-	gi|118085836|ref|XP_418662.2|/8.03569e-120/PREDICTED: tissue factor pathway inhibitor 2 [Gallus gallus]
gi|513165795|ref|XM_004938778.1|	1464	19	64	7.57348	21.7878	1.52449	Up	1.47e-05	0.000121452	GPR12	K04315|1|8e-172|603|gga:428079|G protein-coupled receptor 12	GO:0016021//integral to membrane	GO:0004888//transmembrane signaling receptor activity;GO:0005543//phospholipid binding	GO:0007166//cell surface receptor signaling pathway;GO:0006875//cellular metal ion homeostasis	gi|118084985|ref|XP_425637.2|/6.67251e-171/PREDICTED: G-protein coupled receptor 12 [Gallus gallus]
gi|312032349|ref|NM_205456.2|	6925	22	74	1.8539	5.32581	1.52244	Up	3.14e-06	2.95e-05	TNC	K06252|1|0.0|3763|gga:396440|tenascin	GO:0005578//proteinaceous extracellular matrix	GO:0005515//protein binding	GO:0048741//skeletal muscle fiber development;GO:0022610;GO:0031103//axon regeneration;GO:0030850//prostate gland development;GO:0010467//gene expression;GO:0002009//morphogenesis of an epithelium;GO:0008283//cell proliferation	gi|312032350|ref|NP_990787.2|/0/tenascin precursor [Gallus gallus]
gi|513164548|ref|XM_425588.4|	5340	31	104	3.38769	9.70657	1.51866	Up	3.19e-08	4.03e-07	IRS2	K07187|1|0.0|1157|gga:428017|insulin receptor substrate	GO:0005737//cytoplasm	GO:0019899//enzyme binding	GO:0032868//response to insulin stimulus;GO:0051049//regulation of transport;GO:0048513//organ development;GO:0007165//signal transduction;GO:0042127//regulation of cell proliferation;GO:0048518;GO:0071702;GO:0031323//regulation of cellular metabolic process;GO:0071417//cellular response to organic nitrogen;GO:0044765;GO:0044767	gi|363729053|ref|XP_425588.3|/0/PREDICTED: uncharacterized protein LOC428017, partial [Gallus gallus]
gi|513191119|ref|XM_426506.3|	1083	15	50	8.0825	23.0099	1.50938	Up	0.000150151	0.000978405	FBXL15	K10281|1|6e-157|553|gga:428951|F-box and leucine-rich repeat protein 15	GO:0031461//cullin-RING ubiquitin ligase complex	GO:0019787//small conjugating protein ligase activity	GO:0043161//proteasomal ubiquitin-dependent protein catabolic process;GO:0003002//regionalization;GO:0001503//ossification;GO:0032446//protein modification by small protein conjugation;GO:0044772//mitotic cell cycle phase transition;GO:0030509//BMP signaling pathway	gi|118092761|ref|XP_426506.2|/5.16783e-156/PREDICTED: F-box/LRR-repeat protein 15 [Gallus gallus]
gi|45383895|ref|NM_204105.1|	7424	63	210	4.95205	14.0979	1.50938	Up	4.18e-15	1.16e-13	SDK1	K06252|1|2e-103|379|bfo:BRAFLDRAFT_124749|tenascin	-	-	-	gi|45383896|ref|NP_989436.1|/0/protein sidekick-1 precursor [Gallus gallus]
gi|312596889|ref|NM_001199166.1|	2235	24	80	6.26638	17.8396	1.50938	Up	1.44e-06	1.43e-05	FAM102A	-	-	-	-	gi|312596890|ref|NP_001186095.1|/0/early estrogen-induced gene 1 protein [Gallus gallus]
gi|45382402|ref|NM_205383.1|	1372	16	53	6.80532	19.2529	1.50034	Up	0.000100785	0.00068241	SDC3	K06257|1|6e-108|391|gga:396343|syndecan	GO:0043005//neuron projection	-	GO:0071704	gi|45382403|ref|NP_990714.1|/4.77548e-107/syndecan-3 precursor [Gallus gallus]
gi|49169815|ref|NM_001001777.1|	933	29	96	18.1384	51.2818	1.4994	Up	1.43e-07	1.66e-06	GSTA3	K00799|1|3e-110|398|gga:414896|glutathione S-transferase [EC:2.5.1.18]	-	GO:0016765//transferase activity, transferring alkyl or aryl (other than methyl) groups	GO:0006790//sulfur compound metabolic process	gi|49169816|ref|NP_001001777.1|/2.2039e-109/glutathione S-transferase [Gallus gallus]
gi|240851713|ref|NM_001162406.1|	1512	42	139	16.2099	45.8181	1.49904	Up	2.25e-10	3.8e-09	PLTP	K08761|1|0.0|967|gga:428164|phospholipid transfer protein	-	GO:0005488//binding	GO:0048870//cell motility;GO:0010876//lipid localization;GO:0018130;GO:0044238//primary metabolic process	gi|240851714|ref|NP_001155878.1|/0/phospholipid transfer protein precursor [Gallus gallus]
gi|513181641|ref|XM_003641089.2|	12347	82	271	3.87557	10.9391	1.49702	Up	7.34e-19	2.76e-17	AFF2	K15194|1|0.0|1827|gga:422394|AF4/FMR2 family member 2	-	-	-	gi|449498974|ref|XP_002193863.2|/0/PREDICTED: AF4/FMR2 family member 2 [Taeniopygia guttata]
gi|45383613|ref|NM_204260.1|	1467	51	168	20.2872	57.0759	1.49231	Up	3.48e-12	7.28e-11	CELF2	K13207|1|0.0|689|gga:374111|CUG-BP- and ETR3-like factor	GO:0044424//intracellular part	GO:0003676//nucleic acid binding	GO:0006397//mRNA processing;GO:0044057	gi|45383614|ref|NP_989591.1|/0/CUGBP Elav-like family member 2 [Gallus gallus]
gi|71895686|ref|NM_001031037.1|	4419	24	79	3.16935	8.90998	1.49124	Up	2.07e-06	2.01e-05	SERTAD2	-	GO:0043231//intracellular membrane-bounded organelle	-	GO:0016049//cell growth;GO:0006351//transcription, DNA-dependent	gi|71895687|ref|NP_001026208.1|/3.21299e-154/SERTA domain-containing protein 2 [Gallus gallus]
gi|45382336|ref|NM_204851.1|	3226	83	272	15.014	42.0222	1.48484	Up	1.02e-18	3.78e-17	SPON1	K04596|1|2e-27|125|dre:100331635|brain-specific angiogenesis inhibitor 1	GO:0031012//extracellular matrix;GO:0044421//extracellular region part	GO:0005488//binding	GO:0022610	gi|45382337|ref|NP_990182.1|/0/spondin-1 precursor [Gallus gallus]
gi|513178648|ref|XM_001234495.3|	5792	91	298	9.16844	25.6426	1.48379	Up	2.41e-20	1.01e-18	FOXO3	K09408|1|0.0|860|gga:421769|forkhead box protein O3	GO:0031981//nuclear lumen	GO:0001071//nucleic acid binding transcription factor activity;GO:0003677//DNA binding;GO:0019900//kinase binding	GO:0080090//regulation of primary metabolic process;GO:0038127//ERBB signaling pathway;GO:0006366//transcription from RNA polymerase II promoter;GO:0012501//programmed cell death;GO:0006412//translation;GO:0042770//signal transduction in response to DNA damage;GO:0048017//inositol lipid-mediated signaling;GO:0010468//regulation of gene expression;GO:0030218//erythrocyte differentiation;GO:2000112	gi|363732338|ref|XP_001234496.2|/0/PREDICTED: forkhead box protein O3 [Gallus gallus]
gi|47825390|ref|NM_001001471.1|	2909	172	562	34.5038	96.2867	1.48058	Up	7.1e-37	7.17e-35	PTRF	-	GO:0043231//intracellular membrane-bounded organelle;GO:0044459//plasma membrane part	GO:0019843//rRNA binding	GO:0006360//transcription from RNA polymerase I promoter	gi|47825391|ref|NP_001001471.1|/1.1937e-130/polymerase I and transcript release factor [Gallus gallus]
gi|513197700|ref|XM_422422.4|	1359	70	228	30.0581	83.616	1.47603	Up	8.46e-16	2.47e-14	KIF2C	K10393|1|0.0|767|gga:424583|kinesin family member 2/24	-	-	-	gi|363736588|ref|XP_422422.2|/0/PREDICTED: kinesin family member 2C isoform 3 [Gallus gallus]
gi|71896680|ref|NM_001031149.1|	5071	113	367	13.0037	36.07	1.47188	Up	1.98e-24	1.04e-22	PDLIM5	K05760|1|1e-40|170|nve:NEMVE_v1g104924|paxillin	GO:0044456//synapse part;GO:0005856//cytoskeleton;GO:0044422;GO:0044444//cytoplasmic part;GO:0044327//dendritic spine head;GO:0016020//membrane	GO:0008092//cytoskeletal protein binding;GO:0019901//protein kinase binding	GO:0007416//synapse assembly;GO:0048814//regulation of dendrite morphogenesis	gi|71896681|ref|NP_001026320.1|/0/PDZ and LIM domain protein 5 [Gallus gallus]
gi|513232443|ref|XM_424917.4|	13261	46	149	2.02425	5.59995	1.46803	Up	9.85e-11	1.73e-09	SVEP1	K04011|1|0.0|694|ecb:100057298|complement component (3b/4b) receptor 1	GO:0044424//intracellular part	GO:0046872//metal ion binding	GO:0022610	gi|363744825|ref|XP_424917.3|/0/PREDICTED: sushi, von Willebrand factor type A, EGF and pentraxin domain-containing protein 1 [Gallus gallus]
gi|58696434|ref|NM_001011689.1|	1916	21	68	6.39597	17.6883	1.46756	Up	1.39e-05	0.000115209	CBFA2T2	K10053|1|0.0|708|xtr:100491944|runt-related transcription factor 1; translocated to, 1	GO:0043231//intracellular membrane-bounded organelle	GO:0003712//transcription cofactor activity;GO:0046914//transition metal ion binding;GO:0001071//nucleic acid binding transcription factor activity	GO:0010556;GO:0010975//regulation of neuron projection development;GO:0006366//transcription from RNA polymerase II promoter	gi|58696435|ref|NP_001011689.1|/0/protein CBFA2T2 [Gallus gallus]
gi|513214078|ref|XM_420081.4|	1426	17	55	6.95684	19.2228	1.46632	Up	9.75e-05	0.00066341	NPTX1	K11453|1|7e-93|341|gga:427902|chromobox protein 6	GO:0016023//cytoplasmic membrane-bounded vesicle;GO:0042995//cell projection;GO:0016020//membrane	GO:0043169//cation binding	GO:0007267//cell-cell signaling;GO:0001678//cellular glucose homeostasis;GO:0044765;GO:0035864//response to potassium ion;GO:0007409//axonogenesis;GO:0000266//mitochondrial fission	gi|363740900|ref|XP_420081.3|/0/PREDICTED: neuronal pentraxin-1 [Gallus gallus]
gi|513185734|ref|XM_420899.4|	7076	65	210	5.36054	14.7913	1.4643	Up	1.64e-14	4.32e-13	C5H11ORF9	-	GO:0043231//intracellular membrane-bounded organelle	-	GO:0006351//transcription, DNA-dependent;GO:0031641//regulation of myelination;GO:0022010//central nervous system myelination	gi|363734008|ref|XP_420899.3|/0/PREDICTED: myelin gene regulatory factor [Gallus gallus]
gi|429836844|ref|NM_001271923.1|	5464	22	71	2.3496	6.47622	1.46273	Up	9.35e-06	8e-05	NRXN3	K07377|1|0.0|3128|mgp:100547882|neurexin	GO:0031224//intrinsic to membrane	GO:0043169//cation binding	GO:0048646//anatomical structure formation involved in morphogenesis;GO:0007399//nervous system development;GO:0007267//cell-cell signaling;GO:0022610	gi|429836845|ref|NP_001258852.1|/0/neurexin 3 isoform a precursor [Gallus gallus]
gi|513197538|ref|XM_426648.4|	2469	23	74	5.43613	14.9377	1.45831	Up	6.31e-06	5.59e-05	PIF1	K15255|1|0.0|1025|gga:429092|ATP-dependent DNA helicase PIF1 [EC:3.6.4.12]	GO:0043231//intracellular membrane-bounded organelle	GO:0032550;GO:0003676//nucleic acid binding;GO:0008026//ATP-dependent helicase activity;GO:0008094//DNA-dependent ATPase activity	-	gi|363736573|ref|XP_426648.3|/0/PREDICTED: ATP-dependent DNA helicase PIF1 [Gallus gallus]
gi|513203926|ref|XM_414209.4|	9656	61	196	3.68651	10.1166	1.45639	Up	1.54e-13	3.69e-12	FAM38A	-	GO:0043231//intracellular membrane-bounded organelle;GO:0016020//membrane	GO:0005216//ion channel activity	GO:0022409//positive regulation of cell-cell adhesion;GO:0031334//positive regulation of protein complex assembly	gi|326927534|ref|XP_003209947.1|/0/PREDICTED: protein PIEZO1-like [Meleagris gallopavo]
gi|45382040|ref|NM_205455.1|	7335	94	302	7.47843	20.5202	1.45623	Up	4.47e-20	1.81e-18	TNS1	K00665|1|9e-62|241|dpe:Dper_GL12292|fatty acid synthase, animal type [EC:2.3.1.85];K08855|2|2e-35|153|bfo:BRAFLDRAFT_115879|cyclin G-associated kinase [EC:2.7.11.1]	-	-	GO:0034329//cell junction assembly;GO:0001667//ameboidal cell migration	gi|45382041|ref|NP_990786.1|/0/tensin [Gallus gallus]
gi|45383981|ref|NM_205262.1|	4826	50	158	6.04596	16.3171	1.43234	Up	6.05e-11	1.09e-09	PGR	K08556|1|0.0|1400|gga:396198|progesterone receptor	GO:0043231//intracellular membrane-bounded organelle;GO:0042995//cell projection;GO:0044444//cytoplasmic part	GO:0046914//transition metal ion binding;GO:0005515//protein binding;GO:0038023//signaling receptor activity;GO:0000981//sequence-specific DNA binding RNA polymerase II transcription factor activity;GO:0003677//DNA binding;GO:0008289//lipid binding	GO:0006351//transcription, DNA-dependent;GO:0034699//response to luteinizing hormone stimulus;GO:0042127//regulation of cell proliferation;GO:0008585//female gonad development;GO:0006721//terpenoid metabolic process;GO:0030518//intracellular steroid hormone receptor signaling pathway;GO:0032870//cellular response to hormone stimulus;GO:0032354//response to follicle-stimulating hormone stimulus;GO…	gi|45383982|ref|NP_990593.1|/0/progesterone receptor [Gallus gallus]
gi|513207192|ref|XM_414618.4|	2893	50	158	10.0857	27.2196	1.43234	Up	6.05e-11	1.09e-09	MYOT	K04204|1|3e-34|148|ecb:100072639|neuropeptide Y receptor type 1/4/6;K12567|2|1e-28|129|dre:100001684|titin [EC:2.7.11.1]	GO:0031674//I band	GO:0042805//actinin binding	-	gi|363739166|ref|XP_414618.3|/0/PREDICTED: LOW QUALITY PROTEIN: myotilin [Gallus gallus]
gi|45382406|ref|NM_204879.1|	1678	91	287	31.647	85.244	1.42953	Up	1.13e-18	4.12e-17	ZP4	K13912|1|2e-07|58.5|mcc:574192|deleted in malignant brain tumors 1 protein	GO:0016020//membrane;GO:0044464//cell part	GO:0060089;GO:0019899//enzyme binding	GO:0001934//positive regulation of protein phosphorylation;GO:0007243//intracellular protein kinase cascade;GO:0002920//regulation of humoral immune response;GO:0007340//acrosome reaction;GO:0007339//binding of sperm to zona pellucida;GO:0042098//T cell proliferation	gi|45382407|ref|NP_990210.1|/0/zona pellucida sperm-binding protein 4 [Gallus gallus]
gi|513191065|ref|XM_430091.4|	3838	27	85	4.10527	11.0379	1.42692	Up	1.86e-06	1.82e-05	LOC423752	-	-	-	-	gi|363735673|ref|XP_430091.3|/0/PREDICTED: uncharacterized protein LOC423752 [Gallus gallus]
gi|56605897|ref|NM_001008453.1|	2248	21	66	5.45137	14.6326	1.4245	Up	2.84e-05	0.0002182	CCND3	K10152|1|5e-156|552|gga:419928|cyclin D3	GO:0043234//protein complex;GO:0044424//intracellular part	GO:0019900//kinase binding	GO:0000079//regulation of cyclin-dependent protein serine/threonine kinase activity	gi|56605898|ref|NP_001008453.1|/3.94529e-155/G1/S-specific cyclin-D3 [Gallus gallus]
gi|56961663|ref|NM_001008789.1|	540	71	222	76.7268	204.896	1.41709	Up	1.33e-14	3.54e-13	CYGB	K13826|1|3e-19|94.7|gga:100858080|hemoglobin subunit zeta	GO:0042995//cell projection;GO:0044297//cell body	GO:0046914//transition metal ion binding;GO:0022892;GO:0046906//tetrapyrrole binding	GO:0015669//gas transport	gi|56961664|ref|NP_001008789.1|/9.05856e-89/cytoglobin [Gallus gallus]
gi|45382556|ref|NM_205242.1|	15598	547	1707	20.4645	54.5429	1.41427	Up	1.89e-101	6.04e-99	LRP1	K04550|1|0.0|9364|gga:396170|low density lipoprotein-related protein 1 (alpha-2-macroglobulin receptor)	GO:0043005//neuron projection;GO:0030135//coated vesicle;GO:0044297//cell body;GO:0016021//integral to membrane;GO:0012505//endomembrane system	GO:0005102//receptor binding;GO:0008565//protein transporter activity;GO:0046872//metal ion binding	GO:0006909//phagocytosis;GO:0007186//G-protein coupled receptor signaling pathway;GO:0016125//sterol metabolic process;GO:0014909//smooth muscle cell migration;GO:0043066//negative regulation of apoptotic process;GO:0016055//Wnt receptor signaling pathway;GO:0010642//negative regulation of platelet-derived growth factor receptor signaling pathway;GO:0015031//protein transport;GO:0035904//aorta de…	gi|45382557|ref|NP_990573.1|/0/low-density lipoprotein receptor-related protein 1 precursor [Gallus gallus]
gi|45383575|ref|NM_204279.1|	2314	71	221	17.9051	47.5995	1.41057	Up	1.88e-14	4.9e-13	KCND2	K04892|1|0.0|1108|gga:374143|potassium voltage-gated channel Shal-related subfamily D member 2	-	-	-	gi|45383576|ref|NP_989610.1|/0/potassium voltage-gated channel subfamily D member 2 [Gallus gallus]
gi|513184939|ref|XM_426353.4|	12032	82	255	3.97703	10.5627	1.40922	Up	1.96e-16	6.03e-15	SORCS2	K12388|1|5e-56|222|bta:511591|sortilin	GO:0031224//intrinsic to membrane	GO:0008528//G-protein coupled peptide receptor activity	GO:0007186//G-protein coupled receptor signaling pathway	gi|363733604|ref|XP_426353.3|/0/PREDICTED: VPS10 domain-containing receptor SorCS2 [Gallus gallus]
gi|71897362|ref|NM_001030697.1|	4759	37	115	4.537	12.0436	1.40846	Up	3.73e-08	4.65e-07	PIK3R5	K02649|1|0.0|1561|gga:417319|phosphoinositide-3-kinase, regulatory subunit	GO:0005942//phosphatidylinositol 3-kinase complex;GO:0043231//intracellular membrane-bounded organelle	GO:0035014//phosphatidylinositol 3-kinase regulator activity;GO:0032403//protein complex binding	GO:0007166//cell surface receptor signaling pathway;GO:0007599//hemostasis;GO:0046474//glycerophospholipid biosynthetic process;GO:0048015//phosphatidylinositol-mediated signaling;GO:0010740//positive regulation of intracellular protein kinase cascade;GO:0043405//regulation of MAP kinase activity;GO:0001775//cell activation	gi|71897363|ref|NP_001025868.1|/0/phosphoinositide 3-kinase regulatory subunit 5 [Gallus gallus]
gi|513161721|ref|XM_425529.3|	3489	30	93	5.01768	13.2848	1.40469	Up	8.14e-07	8.49e-06	SLC19A2	K14610|1|0.0|858|gga:427957|solute carrier family 19 (thiamine transporter), member 2/3	GO:0031224//intrinsic to membrane	GO:0015234//thiamine transmembrane transporter activity	GO:0006790//sulfur compound metabolic process;GO:0006766//vitamin metabolic process;GO:0006835//dicarboxylic acid transport;GO:0015888//thiamine transport	gi|118083551|ref|XP_425529.2|/0/PREDICTED: thiamine transporter 1 [Gallus gallus]
gi|71896856|ref|NM_001030768.1|	4055	139	430	20.0035	52.8508	1.40167	Up	1.78e-26	1.03e-24	BPGM	K01837|1|1e-149|531|gga:418172|bisphosphoglycerate mutase [EC:5.4.2.4 5.4.2.1 3.1.3.13]	-	GO:0034416//bisphosphoglycerate phosphatase activity;GO:0016868//intramolecular transferase activity, phosphotransferases	GO:0044707;GO:0006007//glucose catabolic process	gi|71896857|ref|NP_001025939.1|/1.0787e-148/bisphosphoglycerate mutase [Gallus gallus]
gi|57530615|ref|NM_001006343.1|	1589	22	68	8.07944	21.3284	1.40045	Up	2.71e-05	0.000209177	TNFAIP8L1	-	-	-	-	gi|57530616|ref|NP_001006343.1|/9.59411e-94/tumor necrosis factor alpha-induced protein 8-like protein 1 [Gallus gallus]
gi|513199408|ref|XM_004951101.1|	3075	38	117	7.21143	18.9633	1.39486	Up	3.57e-08	4.47e-07	IRS1	K07187|1|0.0|1256|mgp:100539255|insulin receptor substrate	-	-	-	gi|449509728|ref|XP_004176512.1|/0/PREDICTED: LOW QUALITY PROTEIN: insulin receptor substrate 1 [Taeniopygia guttata]
gi|513222307|ref|XM_417898.4|	2161	90	275	24.3036	63.4237	1.38385	Up	3.57e-17	1.16e-15	ZBTB16	K10055|1|0.0|1271|gga:419759|zinc finger and BTB domain-containing protein 16	GO:0016020//membrane;GO:0016604//nuclear body;GO:0043234//protein complex;GO:0044444//cytoplasmic part	GO:0046914//transition metal ion binding;GO:0001071//nucleic acid binding transcription factor activity;GO:0042802//identical protein binding;GO:0043566//structure-specific DNA binding	GO:0006351//transcription, DNA-dependent;GO:0051094//positive regulation of developmental process;GO:0002062//chondrocyte differentiation;GO:0001822//kidney development;GO:0007283//spermatogenesis;GO:0008283//cell proliferation;GO:0006915//apoptotic process;GO:0001503//ossification;GO:0030326//embryonic limb morphogenesis;GO:0045444//fat cell differentiation;GO:0003002//regionalization;GO:0030099…	gi|363742478|ref|XP_417898.3|/0/PREDICTED: zinc finger and BTB domain-containing protein 16 [Gallus gallus]
gi|71896560|ref|NM_001030956.1|	4577	82	250	10.4548	27.2228	1.38065	Up	1.08e-15	3.1e-14	FBXO32	K10305|1|0.0|735|gga:420343|F-box protein 25/32	GO:0043231//intracellular membrane-bounded organelle	-	GO:0032446//protein modification by small protein conjugation	gi|71896561|ref|NP_001026127.1|/0/F-box only protein 32 [Gallus gallus]
gi|148747841|ref|NM_001098607.1|	3261	21	64	3.75795	9.78144	1.3801	Up	5.72e-05	0.000410828	PCDH19	K04600|1|3e-67|258|cqu:CpipJ_CPIJ017258|cadherin EGF LAG seven-pass G-type receptor 1 (flamingo)	GO:0031224//intrinsic to membrane	-	GO:0016337//cell-cell adhesion	gi|148747842|ref|NP_001092077.1|/0/protocadherin-19 precursor [Gallus gallus]
gi|513160746|ref|XM_416408.4|	3082	93	283	17.6089	45.7644	1.37792	Up	1.59e-17	5.3e-16	SLC15A5	K14639|1|0.0|1130|gga:418177|solute carrier family 15, member 5	-	-	-	gi|363728154|ref|XP_416408.3|/0/PREDICTED: solute carrier family 15 member 5-like [Gallus gallus]
gi|71894818|ref|NM_001031108.1|	4319	51	155	6.8908	17.8864	1.37612	Up	3.23e-10	5.36e-09	GGA3	K12404|1|0.0|1282|gga:422121|ADP-ribosylation factor-binding protein GGA	GO:0043231//intracellular membrane-bounded organelle;GO:0044444//cytoplasmic part	GO:0031267//small GTPase binding	GO:0015031//protein transport	gi|71894819|ref|NP_001026279.1|/0/ADP-ribosylation factor-binding protein GGA3 [Gallus gallus]
gi|481026632|ref|NM_001277825.1|	6820	28	85	2.39583	6.21167	1.37445	Up	3.57e-06	3.3e-05	KIAA2018	K09106|1|4e-06|56.2|phu:Phum_PHUM287950|upstream stimulatory factor	-	GO:0005488//binding	-	gi|326912802|ref|XP_003202735.1|/0/PREDICTED: basic helix-loop-helix domain-containing protein KIAA2018-like [Meleagris gallopavo]
gi|45383451|ref|NM_204351.1|	1749	205	621	68.3985	176.96	1.37139	Up	2.31e-36	2.22e-34	TP63	K10149|1|0.0|1122|gga:374269|tumor protein p73-like	-	-	-	gi|45383452|ref|NP_989682.1|/0/tumor protein 63 [Gallus gallus]
gi|71895358|ref|NM_001031114.1|	2020	45	136	13	33.5553	1.36803	Up	4.64e-09	6.59e-08	CLIC2	K05022|1|4e-141|502|gga:422178|chloride intracellular channel 2	GO:0043231//intracellular membrane-bounded organelle;GO:0034702//ion channel complex	GO:0016765//transferase activity, transferring alkyl or aryl (other than methyl) groups;GO:0005254//chloride channel activity;GO:0004601//peroxidase activity;GO:0005488//binding	GO:0060314//regulation of ryanodine-sensitive calcium-release channel activity;GO:0010880//regulation of release of sequestered calcium ion into cytosol by sarcoplasmic reticulum;GO:0015698//inorganic anion transport;GO:0007154//cell communication;GO:0044093	gi|71895359|ref|NP_001026285.1|/3.15409e-140/chloride intracellular channel protein 2 [Gallus gallus]
gi|125630690|ref|NM_001081502.1|	2592	80	241	18.011	46.34	1.36338	Up	6.35e-15	1.72e-13	NLGN1	K07378|1|0.0|1599|gga:424980|neuroligin	-	-	-	gi|125630691|ref|NP_001074971.1|/0/neuroligin-1 [Gallus gallus]
gi|513168349|ref|XM_418647.4|	1532	30	90	11.4273	29.2791	1.35738	Up	2.28e-06	2.2e-05	CDK14	K08821|1|0.0|835|gga:420546|cyclin-dependent kinase 14 [EC:2.7.11.22]	-	-	-	gi|363729705|ref|XP_418647.3|/0/PREDICTED: cyclin-dependent kinase 14, partial [Gallus gallus]
gi|71896912|ref|NM_001030754.1|	2855	21	63	4.29236	10.9979	1.35738	Up	8.08e-05	0.000562458	HEBP1	-	GO:0043231//intracellular membrane-bounded organelle;GO:0044444//cytoplasmic part	GO:0046906//tetrapyrrole binding	GO:0006778//porphyrin-containing compound metabolic process	gi|71896913|ref|NP_001025925.1|/2.21755e-105/heme-binding protein 1 [Gallus gallus]
gi|164518967|ref|NM_001113291.1|	1528	35	104	13.3668	33.9222	1.34358	Up	4.5e-07	4.87e-06	PNPLA2	K13534|1|4e-86|319|hsa:80339|patatin-like phospholipase domain-containing protein 3 [EC:3.1.1.3 2.3.1.-]	GO:0044444//cytoplasmic part	GO:0003824//catalytic activity	GO:0010888//negative regulation of lipid storage;GO:0010896//regulation of triglyceride catabolic process	gi|164518968|ref|NP_001106762.1|/0/patatin-like phospholipase domain-containing protein 2 [Gallus gallus]
gi|513176269|ref|XM_419627.4|	6372	66	196	6.04437	15.3304	1.34273	Up	3.77e-12	7.83e-11	FNDC1	K06765|1|5e-26|122|xla:378529|deleted in colorectal carcinoma;K06766|2|2e-25|120|tsp:Tsp_07995|neogenin	-	-	-	gi|363731668|ref|XP_419627.3|/0/PREDICTED: fibronectin type III domain-containing protein 1 [Gallus gallus]
gi|513180345|ref|XM_420194.4|	3280	29	86	5.15949	13.0677	1.3407	Up	4.75e-06	4.3e-05	FUNDC2	-	GO:0043231//intracellular membrane-bounded organelle	-	-	gi|50745672|ref|XP_420194.1|/2.29455e-69/PREDICTED: uncharacterized protein LOC422200 [Gallus gallus]
gi|71896368|ref|NM_001030542.1|	2448	23	68	5.48276	13.8443	1.33632	Up	5.12e-05	0.000371265	NPAS2	K09026|1|0.0|1228|gga:395433|neuronal PAS domain-containing protein 2	GO:0043234//protein complex;GO:0044444//cytoplasmic part	GO:0031072//heat shock protein binding;GO:0003676//nucleic acid binding;GO:0060089;GO:0001071//nucleic acid binding transcription factor activity	GO:0006629//lipid metabolic process;GO:0007626//locomotory behavior;GO:0007399//nervous system development;GO:0006366//transcription from RNA polymerase II promoter;GO:0048512//circadian behavior	gi|71896369|ref|NP_001025713.1|/0/neuronal PAS domain-containing protein 2 [Gallus gallus]
gi|429325229|ref|NM_001271894.1|	5056	43	127	4.963	12.519	1.33484	Up	2.77e-08	3.53e-07	PODXL	K06817|1|2e-129|465|mgp:100547457|podocalyxin-like	GO:0016021//integral to membrane;GO:0044459//plasma membrane part;GO:0031252//cell leading edge;GO:0036056;GO:0005902//microvillus;GO:0044424//intracellular part	GO:0005488//binding	GO:0016477//cell migration;GO:0030033//microvillus assembly;GO:0022409//positive regulation of cell-cell adhesion;GO:0097205//renal filtration;GO:0007162//negative regulation of cell adhesion;GO:0072112//glomerular visceral epithelial cell differentiation	gi|429325230|ref|NP_001258823.1|/0/podocalyxin precursor [Gallus gallus]
gi|225784818|ref|NM_001146142.1|	930	56	165	35.1389	88.4249	1.33139	Up	2.49e-10	4.19e-09	NANOG	K10164|1|2e-23|110|mmu:71950|homeobox protein Nanog	GO:0031981//nuclear lumen	GO:0003712//transcription cofactor activity;GO:0001071//nucleic acid binding transcription factor activity;GO:0000976//transcription regulatory region sequence-specific DNA binding	GO:0000278//mitotic cell cycle;GO:0045596//negative regulation of cell differentiation;GO:0048333//mesodermal cell differentiation;GO:0010453//regulation of cell fate commitment;GO:0008283//cell proliferation;GO:0051301//cell division;GO:0001714//endodermal cell fate specification;GO:0033993//response to lipid;GO:0030509//BMP signaling pathway	gi|225784819|ref|NP_001139614.1|/3.8276e-162/nanog homeobox [Gallus gallus]
gi|513209045|ref|XM_414868.4|	4810	34	100	4.12493	10.3616	1.32881	Up	9.31e-07	9.62e-06	PRKCB	K02677|1|0.0|1207|mdo:100013346|classical protein kinase C [EC:2.7.11.13]	GO:0043231//intracellular membrane-bounded organelle;GO:0044444//cytoplasmic part;GO:0016020//membrane	GO:0035258//steroid hormone receptor binding;GO:0035184//histone threonine kinase activity;GO:0003713//transcription coactivator activity;GO:0032550;GO:0019901//protein kinase binding;GO:0046914//transition metal ion binding;GO:0016247//channel regulator activity	GO:0051091//positive regulation of sequence-specific DNA binding transcription factor activity;GO:0070838//divalent metal ion transport;GO:0015031//protein transport;GO:0009967//positive regulation of signal transduction;GO:0035405;GO:0007599//hemostasis;GO:0007267//cell-cell signaling;GO:0010827//regulation of glucose transport;GO:0006366//transcription from RNA polymerase II promoter;GO:0001525…	gi|363739598|ref|XP_414868.3|/0/PREDICTED: protein kinase C beta type [Gallus gallus]
gi|45383034|ref|NM_204574.1|	8110	62	182	4.46122	11.1847	1.32602	Up	3.41e-11	6.36e-10	FLNA	K04437|1|0.0|4957|gga:395261|filamin	GO:0005856//cytoskeleton;GO:0043234//protein complex;GO:0043231//intracellular membrane-bounded organelle;GO:0031988//membrane-bounded vesicle;GO:0044444//cytoplasmic part;GO:0016020//membrane	GO:0060089;GO:0034987//immunoglobulin receptor binding;GO:0017048//Rho GTPase binding;GO:0042802//identical protein binding;GO:0019901//protein kinase binding;GO:0003779//actin binding	GO:0001775//cell activation;GO:0007015//actin filament organization;GO:0007052//mitotic spindle organization;GO:0006887//exocytosis;GO:0010927;GO:0022607//cellular component assembly;GO:0072657//protein localization to membrane;GO:0009895;GO:0000904//cell morphogenesis involved in differentiation;GO:0042307//positive regulation of protein import into nucleus;GO:0007599//hemostasis;GO:0044092//neg…	gi|45383035|ref|NP_989905.1|/0/filamin-A [Gallus gallus]
gi|513170895|ref|XM_426046.4|	5273	28	82	3.09872	7.7505	1.32262	Up	9.87e-06	8.41e-05	CDH18	K06805|1|0.0|1495|gga:428490|cadherin 18, type 2	GO:0031224//intrinsic to membrane	GO:0046872//metal ion binding	GO:0045216//cell-cell junction organization;GO:0016337//cell-cell adhesion;GO:0022607//cellular component assembly	gi|363730633|ref|XP_426046.3|/0/PREDICTED: LOW QUALITY PROTEIN: cadherin-18 [Gallus gallus]
gi|513175723|ref|XM_419558.4|	13410	379	1108	16.4928	41.1799	1.32011	Up	4.59e-60	7.96e-58	LYST	K07295|1|2e-29|134|dpe:Dper_GL19043|nuclear receptor subfamily 2 group A;K03130|2|3e-08|64.3|dre:641491|transcription initiation factor TFIID subunit 5;K14793|3|6e-08|63.2|dmo:Dmoj_GI18954|ribosomal RNA-processing protein 9	GO:0005856//cytoskeleton;GO:0044444//cytoplasmic part	GO:0005488//binding	GO:0006952//defense response;GO:0002444;GO:0009306//protein secretion;GO:0001562//response to protozoan;GO:0001909//leukocyte mediated cytotoxicity;GO:0030101//natural killer cell activation;GO:0050900//leukocyte migration;GO:0042221//response to chemical stimulus;GO:0048753//pigment granule organization;GO:0002449;GO:0006796//phosphate-containing compound metabolic process;GO:0007599//hemostasis…	gi|363731610|ref|XP_419558.3|/0/PREDICTED: LOW QUALITY PROTEIN: lysosomal-trafficking regulator [Gallus gallus]
gi|513199505|ref|XM_004943335.1|	1936	26	76	7.83702	19.5651	1.31991	Up	2.18e-05	0.000173296	IL1RAP	K04723|1|0.0|952|tgu:100232686|interleukin 1 receptor accessory protein	GO:0032991//macromolecular complex;GO:0016021//integral to membrane;GO:0044424//intracellular part	GO:0005126//cytokine receptor binding;GO:0004896//cytokine receptor activity;GO:0019838//growth factor binding	GO:0006952//defense response;GO:0032623//interleukin-2 production;GO:0002376//immune system process;GO:0007166//cell surface receptor signaling pathway;GO:0065003	gi|449509913|ref|XP_002190020.2|/0/PREDICTED: interleukin-1 receptor accessory protein [Taeniopygia guttata]
gi|45383294|ref|NM_204435.1|	1813	26	76	8.3687	20.8925	1.31991	Up	2.18e-05	0.00017341	ALG6	K03848|1|0.0|948|gga:395078|alpha-1,3-glucosyltransferase [EC:2.4.1.267]	GO:0031090//organelle membrane;GO:0031224//intrinsic to membrane	GO:0016758//transferase activity, transferring hexosyl groups	GO:0006487//protein N-linked glycosylation	gi|45383295|ref|NP_989766.1|/0/dolichyl pyrophosphate Man9GlcNAc2 alpha-1,3-glucosyltransferase precursor [Gallus gallus]
gi|45384233|ref|NM_205293.1|	1176	51	149	25.3073	63.147	1.31916	Up	2.4e-09	3.54e-08	HOXB4	K09304|1|2e-115|416|gga:396230|homeobox protein HoxA/B/C/D4	GO:0043231//intracellular membrane-bounded organelle	GO:0003677//DNA binding;GO:0001071//nucleic acid binding transcription factor activity	GO:0006351//transcription, DNA-dependent;GO:0032502//developmental process	gi|45384234|ref|NP_990624.1|/1.89836e-114/homeobox protein Hox-B4 [Gallus gallus]
gi|513203244|ref|XM_414097.4|	6433	51	149	4.62636	11.5437	1.31916	Up	2.4e-09	3.54e-08	ADCY7	K08047|1|0.0|1931|gga:415732|adenylate cyclase 7 [EC:4.6.1.1]	GO:0031224//intrinsic to membrane	GO:0043167//ion binding;GO:0016829//lyase activity;GO:0009975//cyclase activity	GO:0015980//energy derivation by oxidation of organic compounds;GO:0007267//cell-cell signaling;GO:0038127//ERBB signaling pathway;GO:0045471//response to ethanol;GO:0033762//response to glucagon stimulus;GO:0032147//activation of protein kinase activity;GO:0010863//positive regulation of phospholipase C activity;GO:0006171//cAMP biosynthetic process;GO:0007188//adenylate cyclase-modulating G-pro…	gi|363738256|ref|XP_414097.3|/0/PREDICTED: adenylate cyclase type 7 [Gallus gallus]
gi|48374054|ref|NM_001001530.1|	2085	38	111	10.6356	26.5333	1.31891	Up	2.71e-07	3.04e-06	LEPREL1	K08134|1|1e-180|634|rno:114200|leucine proline-enriched proteoglycan (leprecan)	GO:0044432//endoplasmic reticulum part;GO:0005578//proteinaceous extracellular matrix	GO:0019842//vitamin binding;GO:0046914//transition metal ion binding;GO:0016701//oxidoreductase activity, acting on single donors with incorporation of molecular oxygen;GO:0019798	GO:0043062//extracellular structure organization;GO:0044259//multicellular organismal macromolecule metabolic process;GO:0018208//peptidyl-proline modification;GO:0008283//cell proliferation	gi|48374055|ref|NP_001001530.1|/0/prolyl 3-hydroxylase 2 precursor [Gallus gallus]
gi|513206583|ref|XM_414529.4|	5406	136	397	14.6807	36.6006	1.31795	Up	1.64e-22	7.73e-21	STK10	K08837|1|0.0|1419|gga:416204|serine/threonine kinase 10 [EC:2.7.11.1]	GO:0016020//membrane	GO:0004672//protein kinase activity;GO:0042802//identical protein binding	GO:0006468//protein phosphorylation;GO:0002685//regulation of leukocyte migration	gi|363805615|sp|F1NBT0.2|STK10_CHICK/0/RecName: Full=Serine/threonine-protein kinase 10
gi|49258193|ref|NM_205282.1|	2328	74	216	18.5495	46.2429	1.31785	Up	6.47e-13	1.45e-11	LPL	K01059|1|0.0|1008|gga:396219|lipoprotein lipase [EC:3.1.1.34]	GO:0031224//intrinsic to membrane;GO:0034385;GO:0044464//cell part	GO:0016298//lipase activity;GO:0005515//protein binding;GO:0005539//glycosaminoglycan binding	GO:0006641//triglyceride metabolic process;GO:0055090//acylglycerol homeostasis;GO:0010884//positive regulation of lipid storage;GO:0010742//macrophage derived foam cell differentiation;GO:0010878//cholesterol storage	gi|49258194|ref|NP_990613.1|/0/lipoprotein lipase precursor [Gallus gallus]
gi|513159170|ref|XM_425474.3|	6758	24	70	2.07241	5.16242	1.31674	Up	4.82e-05	0.000352239	CACNA1I	K04856|1|0.0|3717|gga:427900|voltage-dependent calcium channel T type alpha-1I	GO:0034704//calcium channel complex	GO:0005488//binding;GO:0005245//voltage-gated calcium channel activity	GO:0006935//chemotaxis;GO:0007154//cell communication;GO:0070838//divalent metal ion transport	gi|118082691|ref|XP_425474.2|/0/PREDICTED: voltage-dependent T-type calcium channel subunit alpha-1I [Gallus gallus]
gi|45382188|ref|NM_205428.1|	2007	31	90	9.01357	22.3496	1.31008	Up	4.22e-06	3.85e-05	TGFBR2	K04388|1|0.0|1109|gga:396399|TGF-beta receptor type-2 [EC:2.7.11.30]	GO:0009986//cell surface;GO:0043234//protein complex;GO:0005887//integral to plasma membrane;GO:0044444//cytoplasmic part	GO:0005024//transforming growth factor beta-activated receptor activity;GO:0005160//transforming growth factor beta receptor binding;GO:0032550;GO:0097367//carbohydrate derivative binding;GO:0042802//identical protein binding;GO:0019901//protein kinase binding;GO:0019838//growth factor binding;GO:0043169//cation binding;GO:0046983//protein dimerization activity	GO:0048704//embryonic skeletal system morphogenesis;GO:0010467//gene expression;GO:0007178//transmembrane receptor protein serine/threonine kinase signaling pathway;GO:0008284//positive regulation of cell proliferation;GO:0007162//negative regulation of cell adhesion;GO:0043403//skeletal muscle tissue regeneration;GO:0031667//response to nutrient levels;GO:0072593//reactive oxygen species metabol…	gi|45382189|ref|NP_990759.1|/0/TGF-beta receptor type-2 precursor [Gallus gallus]
gi|497815303|ref|NM_001012787.2|	3581	29	84	4.72581	11.6909	1.30675	Up	9.28e-06	7.95e-05	MAP2K3	K04432|1|0.0|677|tgu:100229860|mitogen-activated protein kinase kinase 3 [EC:2.7.12.2]	GO:0031981//nuclear lumen;GO:0044444//cytoplasmic part	GO:0032550;GO:0004712//protein serine/threonine/tyrosine kinase activity;GO:0019900//kinase binding	GO:0001934//positive regulation of protein phosphorylation;GO:0006351//transcription, DNA-dependent;GO:0006941//striated muscle contraction;GO:0007166//cell surface receptor signaling pathway;GO:0002756//MyD88-independent toll-like receptor signaling pathway;GO:0001817//regulation of cytokine production;GO:0000165//MAPK cascade	gi|449475962|ref|XP_002188883.2|/0/PREDICTED: dual specificity mitogen-activated protein kinase kinase 3 [Taeniopygia guttata]
gi|513197178|ref|XM_426644.4|	2002	26	75	7.57865	18.6711	1.3008	Up	3.04e-05	0.000231966	GFI1	K09223|1|0.0|701|mgp:100541978|growth factor independent 1	GO:0034399//nuclear periphery;GO:0043234//protein complex;GO:0044451//nucleoplasm part	GO:0000975//regulatory region DNA binding	GO:0032769//negative regulation of monooxygenase activity;GO:0000082//G1/S transition of mitotic cell cycle;GO:0044764;GO:0001708//cell fate specification;GO:0043433//negative regulation of sequence-specific DNA binding transcription factor activity;GO:0010975//regulation of neuron projection development;GO:0048839//inner ear development;GO:0006366//transcription from RNA polymerase II promoter;G…	gi|363736641|ref|XP_426644.3|/0/PREDICTED: LOW QUALITY PROTEIN: zinc finger protein Gfi-1 [Gallus gallus]
gi|513212991|ref|XM_003642294.2|	4590	43	124	5.46687	13.4643	1.30035	Up	7.46e-08	8.96e-07	LOC100859070	K10758|1|2e-36|156|tgu:100225880|thiol oxidase [EC:1.8.3.2];K10421|3|6e-13|78.2|gga:395784|CAP-Gly domain-containing linker protein 1	-	-	-	gi|326930502|ref|XP_003211385.1|/0/PREDICTED: centriolin-like [Meleagris gallopavo]
gi|513174490|ref|XM_415039.3|	2443	66	190	15.7653	38.7618	1.29788	Up	2.7e-11	5.08e-10	ITPKB	K00911|1|0.0|1028|gga:416743|1D-myo-inositol-triphosphate 3-kinase [EC:2.7.1.127]	-	GO:0051766//inositol trisphosphate kinase activity	GO:0007265//Ras protein signal transduction;GO:0045582//positive regulation of T cell differentiation;GO:0043368//positive T cell selection;GO:0033077//T cell differentiation in thymus;GO:0006796//phosphate-containing compound metabolic process	gi|118087699|ref|XP_415039.2|/0/PREDICTED: inositol-trisphosphate 3-kinase B [Gallus gallus]
gi|45384059|ref|NM_205274.1|	6556	1195	3437	106.368	261.285	1.29656	Up	1.69e-177	1.21e-174	MYH11	K10352|1|0.0|3179|gga:396211|myosin heavy chain	GO:0043292//contractile fiber;GO:0032432//actin filament bundle;GO:0016460//myosin II complex	GO:0008092//cytoskeletal protein binding;GO:0017111//nucleoside-triphosphatase activity;GO:0032550;GO:0005198//structural molecule activity	GO:0085029//extracellular matrix assembly;GO:0006936//muscle contraction	gi|45384060|ref|NP_990605.1|/0/myosin-11 [Gallus gallus]
gi|513213070|ref|XM_415399.4|	6075	23	66	2.20935	5.41466	1.29325	Up	0.000100267	0.000679285	TTLL11	K00273|1|5e-58|228|ame:551507|D-amino-acid oxidase [EC:1.4.3.3];K06047|2|1e-15|87.4|xtr:100135000|tubulin---tyrosine ligase [EC:6.3.2.25]	-	-	-	gi|363740592|ref|XP_415399.3|/0/PREDICTED: tubulin polyglutamylase TTLL11-like [Gallus gallus]
gi|513203661|ref|XR_212963.1|	14220	30	86	1.23113	3.0142	1.29179	Up	8.71e-06	7.51e-05	-	-	-	-	-	-
gi|221139749|ref|NM_001143931.1|	2389	253	725	61.7998	151.25	1.29126	Up	1.29e-38	1.41e-36	TPCN3	K14077|1|9e-50|199|cfa:483683|two pore segment channel 2	GO:0031224//intrinsic to membrane	-	GO:0044765;GO:0044763	gi|221139750|ref|NP_001137403.1|/0/two-pore calcium channel 3 [Gallus gallus]
gi|46048911|ref|NM_204607.1|	1692	29	83	10.0018	24.4485	1.28948	Up	1.29e-05	0.000108315	IKZF2	K09220|1|0.0|1164|gga:395309|IKAROS family zinc finger protein	GO:0043231//intracellular membrane-bounded organelle	GO:0003676//nucleic acid binding;GO:0046914//transition metal ion binding;GO:0042802//identical protein binding;GO:0046983//protein dimerization activity	GO:0006366//transcription from RNA polymerase II promoter	gi|46048912|ref|NP_989938.1|/0/zinc finger protein Helios [Gallus gallus]
gi|513191141|ref|XM_426509.4|	4469	114	326	14.886	36.3564	1.28826	Up	3.65e-18	1.28e-16	PKD2L1	K04990|1|0.0|1475|mgp:100545372|polycystin 2L1	GO:0031224//intrinsic to membrane;GO:0043231//intracellular membrane-bounded organelle	GO:0046872//metal ion binding;GO:0051393//alpha-actinin binding;GO:0005227//calcium activated cation channel activity;GO:0008527//taste receptor activity	GO:0006814//sodium ion transport;GO:0010447//response to acidity;GO:0050912//detection of chemical stimulus involved in sensory perception of taste;GO:0034220//ion transmembrane transport	gi|326923631|ref|XP_003208038.1|/0/PREDICTED: polycystic kidney disease 2-like 1 protein-like [Meleagris gallopavo]
gi|401461806|ref|NM_001270967.1|	5802	64	183	6.43702	15.7198	1.28812	Up	8.07e-11	1.43e-09	TOM1L2	K04705|1|2e-20|103|tgu:100229539|signal transducing adaptor molecule	GO:0044464//cell part	-	GO:0015031//protein transport	gi|401461807|ref|NP_001257896.1|/0/TOM1-like protein 2 [Gallus gallus]
gi|513209366|ref|XM_414712.4|	6252	126	360	11.7607	28.6984	1.28699	Up	7.12e-20	2.84e-18	PPL	K10386|1|0.0|2779|gga:408044|periplakin	GO:0019898//extrinsic to membrane;GO:0030054//cell junction;GO:0043231//intracellular membrane-bounded organelle	GO:0005488//binding;GO:0005198//structural molecule activity	-	gi|363739654|ref|XP_414712.3|/0/PREDICTED: periplakin [Gallus gallus]
gi|513237481|ref|XM_004950410.1|	1227	35	100	16.6459	40.619	1.28699	Up	1.7e-06	1.67e-05	LOC101749352	-	-	-	-	gi|465957165|gb|EMP27282.1|/1.07239e-131/HEAT repeat-containing protein 7A [Chelonia mydas]
gi|513236616|ref|XM_003643431.2|	2665	54	154	11.8244	28.8003	1.28432	Up	2.77e-09	4.07e-08	LOC425706	-	GO:0016020//membrane	-	GO:0044707;GO:0006810//transport	gi|363745974|ref|XP_003643479.1|/0/PREDICTED: metal transporter CNNM4-like [Gallus gallus]
gi|61098401|ref|NM_001012930.1|	2634	161	459	35.6692	86.8502	1.28385	Up	7.89e-25	4.21e-23	BCL6	K15618|1|0.0|1420|gga:424912|B-cell lymphoma 6 protein	GO:0031981//nuclear lumen;GO:0044427//chromosomal part	GO:0001071//nucleic acid binding transcription factor activity;GO:0003677//DNA binding;GO:0003682//chromatin binding;GO:0046914//transition metal ion binding	GO:0006954//inflammatory response;GO:0002467//germinal center formation;GO:0001952//regulation of cell-matrix adhesion;GO:0007010//cytoskeleton organization;GO:0032989;GO:0000084//S phase of mitotic cell cycle;GO:0048232//male gamete generation;GO:0045064//T-helper 2 cell differentiation;GO:0001783//B cell apoptotic process;GO:0016049//cell growth;GO:0032318//regulation of Ras GTPase activity;GO:…	gi|61098402|ref|NP_001012948.1|/0/B-cell lymphoma 6 protein homolog [Gallus gallus]
gi|45382358|ref|NM_205394.1|	2603	72	205	16.1414	39.2513	1.28197	Up	7.08e-12	1.41e-10	SYNPR	K13209|1|8e-06|53.5|ptr:748264|RNA-binding protein EWS	GO:0008021//synaptic vesicle;GO:0031224//intrinsic to membrane;GO:0042995//cell projection	-	-	gi|45382359|ref|NP_990725.1|/1.04669e-146/synaptoporin precursor [Gallus gallus]
gi|513197703|ref|XM_004936719.1|	987	65	185	38.4308	93.4175	1.28143	Up	7.58e-11	1.35e-09	LOC101751760	K10393|1|9e-134|476|gga:424583|kinesin family member 2/24	GO:0005874//microtubule;GO:0000776//kinetochore	GO:0008017//microtubule binding;GO:0032550;GO:0003774//motor activity	GO:0007049//cell cycle;GO:0031109//microtubule polymerization or depolymerization;GO:0007059//chromosome segregation;GO:0006928//cellular component movement	gi|363736588|ref|XP_422422.2|/6.9873e-133/PREDICTED: kinesin family member 2C isoform 3 [Gallus gallus]
gi|513157596|ref|XM_415358.4|	6121	108	307	10.2964	24.9971	1.27963	Up	4.97e-17	1.6e-15	SBF1	K01104|1|8e-34|147|mdo:100030849|protein-tyrosine phosphatase [EC:3.1.3.48]	GO:0031224//intrinsic to membrane;GO:0043231//intracellular membrane-bounded organelle	GO:0005088//Ras guanyl-nucleotide exchange factor activity;GO:0008289//lipid binding;GO:0019212//phosphatase inhibitor activity;GO:0004721//phosphoprotein phosphatase activity	GO:0044092//negative regulation of molecular function;GO:0006464//cellular protein modification process;GO:0048232//male gamete generation;GO:0006796//phosphate-containing compound metabolic process	gi|465961062|gb|EMP29205.1|/0/Myotubularin-related protein 5 [Chelonia mydas]
gi|513191178|ref|XM_004942116.1|	3039	38	108	7.29685	17.712	1.27938	Up	7.27e-07	7.65e-06	2013-03-08	K10656|1|0.0|832|pon:100459058|E3 ubiquitin-protein ligase MARCH1/8 [EC:6.3.2.19]	GO:0031224//intrinsic to membrane;GO:0005764//lysosome;GO:0005769//early endosome;GO:0012506//vesicle membrane	GO:0019787//small conjugating protein ligase activity;GO:0042287//MHC protein binding	GO:0010558;GO:0002504//antigen processing and presentation of peptide or polysaccharide antigen via MHC class II;GO:0016567//protein ubiquitination	gi|465956648|gb|EMP27056.1|/0/Cytochrome P450 2H2, partial [Chelonia mydas]
gi|493795026|ref|NM_001278090.1|	1619	63	179	22.7079	55.1036	1.27895	Up	1.64e-10	2.8e-09	CDH1-A	K03364|1|0.0|995|mdo:100010404|cell division cycle 20-like protein 1, cofactor of APC complex	GO:0000152//nuclear ubiquitin ligase complex;GO:0005635//nuclear envelope	-	GO:0043161//proteasomal ubiquitin-dependent protein catabolic process;GO:0008283//cell proliferation;GO:0002088//lens development in camera-type eye;GO:0006259//DNA metabolic process;GO:0000077//DNA damage checkpoint;GO:0051443//positive regulation of ubiquitin-protein ligase activity;GO:0007126//meiosis;GO:0000087//M phase of mitotic cell cycle;GO:0048523//negative regulation of cellular process…	gi|126323390|ref|XP_001362442.1|/0/PREDICTED: fizzy-related protein homolog isoform 1 [Monodelphis domestica]
gi|45383925|ref|NM_205209.1|	3206	110	312	20.0222	48.5026	1.27646	Up	3.19e-17	1.04e-15	SLC2A1	K07299|1|0.0|916|gga:396130|MFS transporter, SP family, solute carrier family 2 (facilitated glucose transporter), member 1	GO:0016021//integral to membrane;GO:0048770;GO:0045120//pronucleus;GO:0030054//cell junction;GO:0044459//plasma membrane part	GO:0005355//glucose transmembrane transporter activity;GO:0051183//vitamin transporter activity;GO:0019899//enzyme binding	GO:0015980//energy derivation by oxidation of organic compounds;GO:0006766//vitamin metabolic process;GO:0005996//monosaccharide metabolic process;GO:0015758//glucose transport;GO:0015711//organic anion transport;GO:0030073//insulin secretion;GO:0009267//cellular response to starvation	gi|45383926|ref|NP_990540.1|/0/solute carrier family 2, facilitated glucose transporter member 1 [Gallus gallus]
gi|357593600|ref|NM_001030875.3|	3384	78	221	13.4508	32.5489	1.27492	Up	1.34e-12	2.92e-11	LOC419429	K07293|1|0.0|1185|mgp:100541480|protein tyrosine phosphatase, non-receptor type 11 [EC:3.1.3.48]	GO:0032991//macromolecular complex;GO:0043231//intracellular membrane-bounded organelle;GO:0044444//cytoplasmic part	GO:0051427;GO:0030674//protein binding, bridging;GO:0004725//protein tyrosine phosphatase activity;GO:0019899//enzyme binding	GO:0006639//acylglycerol metabolic process;GO:0007548//sex differentiation;GO:0007507//heart development;GO:0006470//protein dephosphorylation;GO:0007169//transmembrane receptor protein tyrosine kinase signaling pathway;GO:0046326//positive regulation of glucose import;GO:0030252//growth hormone secretion;GO:0035264//multicellular organism growth;GO:0006974//response to DNA damage stimulus;GO:003…	gi|357593601|ref|NP_001026046.2|/0/protein tyrosine phosphatase, non-receptor type 11-like [Gallus gallus]
gi|474451711|ref|NM_001277351.1|	1896	257	728	79.1002	191.367	1.27459	Up	4.96e-38	5.37e-36	TUBAL3	K07374|1|0.0|865|tgu:100224687|tubulin alpha	GO:0005874//microtubule;GO:0044444//cytoplasmic part	GO:0005198//structural molecule activity;GO:0032550;GO:0017111//nucleoside-triphosphatase activity;GO:0046983//protein dimerization activity	GO:0007010//cytoskeleton organization;GO:0007599//hemostasis;GO:0006458//'de novo' protein folding;GO:0044772//mitotic cell cycle phase transition;GO:0006887//exocytosis;GO:0043623//cellular protein complex assembly;GO:0009154//purine ribonucleotide catabolic process;GO:0001775//cell activation	gi|449282654|gb|EMC89465.1|/0/Tubulin alpha-1C chain, partial [Columba livia]
gi|45383473|ref|NM_204342.1|	1150	81	229	41.1027	99.2456	1.27177	Up	5.84e-13	1.31e-11	LSP1	K14957|1|1e-126|453|gga:374254|lymphocyte-specific protein 1	-	-	GO:0006950//response to stress;GO:0042221//response to chemical stimulus	gi|45383474|ref|NP_989673.1|/8.01903e-126/lymphocyte-specific protein 1 [Gallus gallus]
gi|195539506|ref|NM_001130739.1|	4445	162	457	21.268	51.2411	1.26862	Up	2.64e-24	1.37e-22	CECR2	K11728|1|2e-18|96.3|tca:100141790|nucleosome-remodeling factor subunit BPTF;K06062|2|3e-18|95.5|dre:563942|histone acetyltransferase [EC:2.3.1.48];K11655|3|6e-18|94.7|dan:Dana_GF17489|bromodomain adjacent to zinc finger domain protein 1A	-	-	GO:0012501//programmed cell death;GO:0007399//nervous system development	gi|195539507|ref|NP_001124211.1|/0/cat eye syndrome critical region protein 2 [Gallus gallus]
gi|513215557|ref|XM_001233673.3|	3131	35	98	6.5233	15.5997	1.25785	Up	3.25e-06	3.04e-05	RASL10B	K07851|1|8e-117|422|mgp:100544674|Ras-like, family 10, member B	GO:0016020//membrane	GO:0032550;GO:0017111//nucleoside-triphosphatase activity	GO:0001990;GO:0009154//purine ribonucleotide catabolic process;GO:0002793//positive regulation of peptide secretion;GO:0035556//intracellular signal transduction	gi|118100163|ref|XP_001233674.1|/6.92868e-116/PREDICTED: RAS-like, family 10, member B [Gallus gallus]
gi|46048953|ref|NM_204315.1|	3442	25	70	4.2385	10.1359	1.25785	Up	8.74e-05	0.000600788	ITGB3	K06493|1|0.0|1555|gga:374209|integrin beta 3	GO:0009986//cell surface;GO:0043234//protein complex;GO:0005887//integral to plasma membrane;GO:0048770;GO:0030667//secretory granule membrane	GO:0005172//vascular endothelial growth factor receptor binding;GO:0016862//intramolecular oxidoreductase activity, interconverting keto- and enol-groups	GO:0001935//endothelial cell proliferation;GO:0010883//regulation of lipid storage;GO:0006869//lipid transport;GO:0008284//positive regulation of cell proliferation;GO:0006887//exocytosis;GO:0032844//regulation of homeostatic process;GO:0009967//positive regulation of signal transduction;GO:0010742//macrophage derived foam cell differentiation;GO:0014812//muscle cell migration;GO:0030168//platele…	gi|46048954|ref|NP_989646.1|/0/integrin beta-3 precursor [Gallus gallus]
gi|61098325|ref|NM_001012806.1|	4341	109	305	14.6528	35.0174	1.2569	Up	1.66e-16	5.11e-15	VPS53	-	GO:0016023//cytoplasmic membrane-bounded vesicle;GO:0031090//organelle membrane	GO:0005488//binding	GO:0045184//establishment of protein localization	gi|61098326|ref|NP_001012824.1|/0/vacuolar protein sorting-associated protein 53 homolog [Gallus gallus]
gi|513166700|ref|XM_417265.4|	2381	49	137	12.0093	28.6771	1.25574	Up	3.65e-08	4.56e-07	LOC419074	K10260|1|0.0|1344|gga:419074|F-box and WD-40 domain protein 7	GO:0031981//nuclear lumen;GO:0031461//cullin-RING ubiquitin ligase complex;GO:0044444//cytoplasmic part	GO:0001071//nucleic acid binding transcription factor activity;GO:0005488//binding	GO:0050680//negative regulation of epithelial cell proliferation;GO:0007059//chromosome segregation;GO:0008104//protein localization;GO:0006351//transcription, DNA-dependent;GO:0031398//positive regulation of protein ubiquitination;GO:0043410//positive regulation of MAPK cascade;GO:0009411//response to UV;GO:0007176//regulation of epidermal growth factor-activated receptor activity;GO:0007219//No…	gi|363729528|ref|XP_417265.3|/0/PREDICTED: F-box/WD repeat-containing protein 7-like [Gallus gallus]
gi|124001542|ref|NM_206984.3|	2142	44	123	11.9871	28.6193	1.2555	Up	1.85e-07	2.12e-06	GJA4	K07613|1|0.0|651|gga:404529|gap junction protein, alpha 4	GO:0005921//gap junction;GO:0044425//membrane part	-	GO:0070838//divalent metal ion transport;GO:0033555//multicellular organismal response to stress;GO:0009888//tissue development;GO:0001944//vasculature development;GO:0007154//cell communication	gi|124001543|ref|NP_996867.3|/0/connexin 37 [Gallus gallus]
gi|45382458|ref|NM_204895.1|	1404	29	81	12.0535	28.7536	1.25429	Up	2.48e-05	0.000194934	TFAP2B	K09176|1|0.0|786|mcc:707679|transcription factor AP-2 alpha/beta	GO:0043231//intracellular membrane-bounded organelle	GO:0004869//cysteine-type endopeptidase inhibitor activity;GO:0001104//RNA polymerase II transcription cofactor activity;GO:0042802//identical protein binding;GO:0000982//RNA polymerase II core promoter proximal region sequence-specific DNA binding transcription factor activity;GO:0046983//protein dimerization activity;GO:0000977//RNA polymerase II regulatory region sequence-specific DNA binding	GO:0043065//positive regulation of apoptotic process;GO:0072080//nephron tubule development;GO:0035809;GO:0019318//hexose metabolic process;GO:0001656//metanephros development;GO:0055065//metal ion homeostasis;GO:0030073//insulin secretion;GO:0008544//epidermis development;GO:0030509//BMP signaling pathway;GO:0035904//aorta development;GO:0033500//carbohydrate homeostasis;GO:0072506;GO:0048844//a…	gi|449276810|gb|EMC85199.1|/0/Transcription factor AP-2 beta [Columba livia]
gi|513211240|ref|XM_415310.4|	3592	24	67	3.89904	9.29635	1.25355	Up	0.000130057	0.00085808	NEFH	K04574|1|9e-94|346|mdo:100030735|neurofilament heavy polypeptide	-	-	-	gi|363740208|ref|XP_415310.3|/2.93577e-150/PREDICTED: neurofilament heavy polypeptide [Gallus gallus]
gi|497815199|ref|NM_001030654.2|	4801	148	413	17.9892	42.8738	1.25296	Up	1.01e-21	4.52e-20	2013-09-05	K04557|1|1e-173|612|xtr:100125069|peanut-like protein 1 (cell division control related protein 1)	GO:0032156;GO:0016020//membrane;GO:0032432//actin filament bundle;GO:0032155;GO:0033267//axon part;GO:0030136//clathrin-coated vesicle	GO:0032550;GO:0017111//nucleoside-triphosphatase activity;GO:0000149//SNARE binding;GO:0005543//phospholipid binding;GO:0042802//identical protein binding	GO:0006887//exocytosis;GO:0009154//purine ribonucleotide catabolic process;GO:0006903//vesicle targeting	gi|156717826|ref|NP_001096453.1|/9.80941e-173/septin 5 [Xenopus (Silurana) tropicalis]
gi|513210367|ref|XM_003642184.2|	3334	49	136	8.57656	20.3305	1.24517	Up	5.02e-08	6.15e-07	MYO1H	K10356|1|0.0|1961|mgp:100539217|myosin I	-	-	-	gi|363739874|ref|XP_003642232.1|/0/PREDICTED: myosin-Ih [Gallus gallus]
gi|270288807|ref|NM_001030714.1|	1401	56	155	23.3256	55.1401	1.24119	Up	6.34e-09	8.91e-08	ASL2	K01755|1|0.0|853|gga:417545|argininosuccinate lyase [EC:4.3.2.1]	GO:0044444//cytoplasmic part	GO:0016842;GO:0005198//structural molecule activity	GO:0006526//arginine biosynthetic process	gi|270288808|ref|NP_001025885.1|/0/argininosuccinate lyase [Gallus gallus]
gi|71895854|ref|NM_001031535.1|	1158	49	135	24.6928	58.1031	1.23452	Up	6.9e-08	8.34e-07	NPY1R	K04204|1|0.0|771|gga:428727|neuropeptide Y receptor type 1/4/6	GO:0016021//integral to membrane	GO:0004983//neuropeptide Y receptor activity	GO:0007600//sensory perception;GO:0019318//hexose metabolic process;GO:0035264//multicellular organism growth;GO:0003007//heart morphogenesis;GO:0044708;GO:0008015//blood circulation;GO:0007188//adenylate cyclase-modulating G-protein coupled receptor signaling pathway	gi|71895855|ref|NP_001026706.1|/0/neuropeptide Y receptor type 1 [Gallus gallus]
gi|57863771|ref|NM_001009928.1|	1260	79	217	36.588	85.8347	1.23019	Up	8.35e-12	1.66e-10	CCRN4L	K12603|1|4e-22|106|spu:580732|CCR4-NOT transcription complex subunit 6	GO:0035770//ribonucleoprotein granule	-	GO:0000288//nuclear-transcribed mRNA catabolic process, deadenylation-dependent decay;GO:0022618//ribonucleoprotein complex assembly	gi|57863772|ref|NP_001009928.1|/0/nocturnin [Gallus gallus]
gi|513187599|ref|XM_430033.3|	3776	47	129	7.26354	17.0267	1.22906	Up	1.5e-07	1.73e-06	TMEM62	-	-	-	-	gi|118091682|ref|XP_430033.2|/0/PREDICTED: transmembrane protein 62-like [Gallus gallus]
gi|513159248|ref|XM_004937742.1|	7951	73	200	5.35777	12.5367	1.22645	Up	6.07e-11	1.09e-09	CBX7	K11454|1|9e-129|463|mgp:100542774|chromobox protein 7	GO:0031519//PcG protein complex;GO:0000785//chromatin	GO:0005515//protein binding	GO:0006366//transcription from RNA polymerase II promoter	gi|326911986|ref|XP_003202336.1|/7.3414e-128/PREDICTED: chromobox protein homolog 7-like [Meleagris gallopavo]
gi|481026644|ref|NM_001277827.1|	1136	69	189	35.4449	82.9196	1.22614	Up	2.06e-10	3.5e-09	MYOZ2	-	GO:0005856//cytoskeleton;GO:0031674//I band	GO:0008092//cytoskeletal protein binding	-	gi|118090320|ref|XP_420634.2|/2.60379e-137/PREDICTED: myozenin-2 [Gallus gallus]
gi|45383703|ref|NM_204208.1|	3507	34	93	5.65752	13.2166	1.22411	Up	9.1e-06	7.81e-05	CBL	K04707|1|0.0|1651|gga:374038|E3 ubiquitin-protein ligase CBL [EC:6.3.2.19]	GO:0043231//intracellular membrane-bounded organelle;GO:0005901//caveola;GO:0044444//cytoplasmic part	GO:0046914//transition metal ion binding;GO:0005102//receptor binding;GO:0060089;GO:0001071//nucleic acid binding transcription factor activity;GO:0019904//protein domain specific binding;GO:0004842//ubiquitin-protein ligase activity;GO:0045309//protein phosphorylated amino acid binding	GO:0006351//transcription, DNA-dependent;GO:0006898//receptor-mediated endocytosis;GO:0006915//apoptotic process;GO:0007173//epidermal growth factor receptor signaling pathway;GO:0016567//protein ubiquitination;GO:0009967//positive regulation of signal transduction;GO:0019941//modification-dependent protein catabolic process	gi|45383704|ref|NP_989539.1|/0/E3 ubiquitin-protein ligase CBL [Gallus gallus]
gi|513173616|ref|XM_418430.4|	1705	211	577	72.2172	168.665	1.22375	Up	1.04e-28	6.89e-27	NDRG1	-	GO:0005911//cell-cell junction;GO:0005815//microtubule organizing center;GO:0010008//endosome membrane	GO:0050839//cell adhesion molecule binding;GO:0017016//Ras GTPase binding;GO:0015631//tubulin binding	GO:0002274;GO:0042770//signal transduction in response to DNA damage;GO:0022011//myelination in peripheral nervous system;GO:0090231//regulation of spindle checkpoint;GO:0001666//response to hypoxia;GO:0010035//response to inorganic substance	gi|326918138|ref|XP_003205348.1|/0/PREDICTED: protein NDRG1-like [Meleagris gallopavo]
gi|71895004|ref|NM_001030852.1|	2663	312	853	68.3701	159.644	1.22342	Up	1.21e-41	1.43e-39	MAFB	K09036|1|3e-124|446|mgp:100546880|transcription factor MAFB	GO:0043231//intracellular membrane-bounded organelle;GO:0043234//protein complex	GO:0005515//protein binding	GO:0006366//transcription from RNA polymerase II promoter;GO:0007389//pattern specification process;GO:0021546//rhombomere development;GO:0030218//erythrocyte differentiation;GO:0042471//ear morphogenesis	gi|71895005|ref|NP_001026023.1|/2.8502e-123/transcription factor MafB [Gallus gallus]
gi|46048841|ref|NM_204956.1|	1575	26	71	9.63331	22.4673	1.22173	Up	0.000112109	0.000749868	TPH1	K00502|1|0.0|877|gga:395799|tryptophan 5-monooxygenase [EC:1.14.16.4]	-	GO:0031406//carboxylic acid binding;GO:0046914//transition metal ion binding;GO:0016714//oxidoreductase activity, acting on paired donors, with incorporation or reduction of molecular oxygen, reduced pteridine as one donor, and incorporation of one atom of oxygen	GO:0048771//tissue remodeling;GO:0006520//cellular amino acid metabolic process;GO:0044767;GO:0042428//serotonin metabolic process	gi|46048842|ref|NP_990287.1|/0/tryptophan 5-hydroxylase 1 [Gallus gallus]
gi|513240591|ref|XM_004950957.1|	16186	121	330	4.36243	10.1613	1.21988	Up	5.34e-17	1.71e-15	MLL2	K09187|1|0.0|2293|acs:100554175|histone-lysine N-methyltransferase MLL2 [EC:2.1.1.43]	GO:0034708	GO:0000975//regulatory region DNA binding	GO:0006366//transcription from RNA polymerase II promoter;GO:0008283//cell proliferation;GO:0010468//regulation of gene expression;GO:0048545//response to steroid hormone stimulus;GO:0030520//intracellular estrogen receptor signaling pathway;GO:0032501//multicellular organismal process	gi|327277055|ref|XP_003223281.1|/0/PREDICTED: hypothetical protein LOC100554175 [Anolis carolinensis]
gi|513226973|ref|XM_003642853.2|	1024	29	79	16.5265	38.4504	1.21822	Up	4.72e-05	0.00034603	LOC100859850	-	-	-	-	gi|363743718|ref|XP_003642901.1|/2.79769e-140/PREDICTED: uncharacterized protein LOC100859850 [Gallus gallus]
gi|71896430|ref|NM_001030341.1|	9367	1271	3460	79.1822	184.098	1.21723	Up	3.85e-162	2.59e-159	FLNB	K04437|1|0.0|5038|gga:378913|filamin	GO:0005924//cell-substrate adherens junction;GO:0016020//membrane;GO:0044424//intracellular part	GO:0005515//protein binding	GO:0014706//striated muscle tissue development	gi|71896431|ref|NP_001025512.1|/0/filamin-B [Gallus gallus]
gi|355390378|ref|NM_001252063.1|	5910	307	830	30.3133	69.9946	1.20729	Up	9.17e-40	1.04e-37	MCF2L	K15048|1|2e-64|249|pon:100450193|kalirin [EC:2.7.11.1]	GO:0031252//cell leading edge;GO:0044424//intracellular part;GO:0016020//membrane	GO:0005088//Ras guanyl-nucleotide exchange factor activity;GO:0035091//phosphatidylinositol binding	GO:0019222//regulation of metabolic process;GO:0007266//Rho protein signal transduction;GO:0006366//transcription from RNA polymerase II promoter	gi|355390379|ref|NP_001238992.1|/0/guanine nucleotide exchange factor DBS [Gallus gallus]
gi|45383865|ref|NM_204122.1|	4024	70	189	10.1513	23.4087	1.20538	Up	3.55e-10	5.88e-09	PTPRO	K01104|1|0.0|2274|gga:373911|protein-tyrosine phosphatase [EC:3.1.3.48]	GO:0016021//integral to membrane;GO:0031252//cell leading edge;GO:0030425//dendrite;GO:0044459//plasma membrane part	GO:0004725//protein tyrosine phosphatase activity;GO:0042802//identical protein binding	GO:0061318;GO:0050922//negative regulation of chemotaxis;GO:0032989;GO:0007162//negative regulation of cell adhesion;GO:0010975//regulation of neuron projection development;GO:0030178//negative regulation of Wnt receptor signaling pathway;GO:0030031//cell projection assembly;GO:0036058;GO:0006470//protein dephosphorylation;GO:0003093//regulation of glomerular filtration;GO:0030595//leukocyte chem…	gi|45383866|ref|NP_989453.1|/0/receptor-type tyrosine-protein phosphatase O [Gallus gallus]
gi|381140040|ref|NM_001257265.1|	5761	198	534	20.0563	46.1974	1.20376	Up	4.76e-26	2.7e-24	PLXNB1	K06821|1|0.0|3732|gga:100859325|plexin B	GO:0016021//integral to membrane;GO:0043235//receptor complex	GO:0005102//receptor binding;GO:0004888//transmembrane signaling receptor activity	GO:0007010//cytoskeleton organization;GO:0071526//semaphorin-plexin signaling pathway;GO:0022604//regulation of cell morphogenesis;GO:0007409//axonogenesis;GO:0001503//ossification;GO:0008285//negative regulation of cell proliferation;GO:0048870//cell motility;GO:0009967//positive regulation of signal transduction;GO:0006935//chemotaxis;GO:0032319//regulation of Rho GTPase activity	gi|381140041|ref|NP_001244194.1|/0/plexin-B1 precursor [Gallus gallus]
gi|513222417|ref|XM_003642612.2|	6269	59	159	5.49207	12.6407	1.20266	Up	9.52e-09	1.31e-07	DSCAML1	K06768|1|0.0|3926|gga:428249|Down syndrome cell adhesion molecule like 1	GO:0044464//cell part;GO:0016020//membrane	GO:0042802//identical protein binding	GO:0007417//central nervous system development;GO:0008038//neuron recognition;GO:0003002//regionalization;GO:0016337//cell-cell adhesion;GO:0048667//cell morphogenesis involved in neuron differentiation;GO:0045165//cell fate commitment;GO:0048562//embryonic organ morphogenesis	gi|363742615|ref|XP_003642660.1|/0/PREDICTED: Down syndrome cell adhesion molecule-like protein 1-like [Gallus gallus]
gi|513219057|ref|XM_417496.4|	3885	99	266	14.8705	34.1244	1.19834	Up	1.22e-13	2.97e-12	BMP7	K04663|1|0.0|794|gga:395494|bone morphogenetic protein 5/6/7/8	GO:0044421//extracellular region part;GO:0031982//vesicle	GO:0070696//transmembrane receptor protein serine/threonine kinase binding;GO:0005539//glycosaminoglycan binding	GO:0007067//mitosis;GO:0001934//positive regulation of protein phosphorylation;GO:0060442//branching involved in prostate gland morphogenesis;GO:0060562//epithelial tube morphogenesis;GO:0072075//metanephric mesenchyme development;GO:0001704//formation of primary germ layer;GO:0035108//limb morphogenesis;GO:0022409//positive regulation of cell-cell adhesion;GO:0030282//bone mineralization;GO:0007…	gi|363741563|ref|XP_417496.3|/0/PREDICTED: bone morphogenetic protein 7, partial [Gallus gallus]
gi|313747522|ref|NM_001199516.1|	921	133	357	84.2703	193.189	1.19692	Up	8.92e-18	3.02e-16	EXOSC3	K03681|1|4e-118|424|gga:423626|exosome complex component RRP40	GO:0000178//exosome (RNase complex);GO:0031981//nuclear lumen;GO:0000785//chromatin;GO:0044444//cytoplasmic part	GO:0005488//binding;GO:0008408//3'-5' exonuclease activity	GO:0006304//DNA modification;GO:0002204//somatic recombination of immunoglobulin genes involved in immune response;GO:0042254//ribosome biogenesis;GO:0000288//nuclear-transcribed mRNA catabolic process, deadenylation-dependent decay;GO:0034661//ncRNA catabolic process	gi|313747523|ref|NP_001186445.1|/2.80718e-117/exosome complex exonuclease RRP40 [Gallus gallus]
gi|513168312|ref|XM_418534.4|	5757	28	75	2.83821	6.4929	1.19388	Up	9.59e-05	0.000653778	LOC395944	K04838|1|0.0|2375|mgp:100543777|voltage-gated sodium channel type V alpha	-	-	-	gi|363729897|ref|XP_418534.3|/0/PREDICTED: sodium channel protein type 5 subunit alpha [Gallus gallus]
gi|513226444|ref|XM_418173.4|	11206	34	91	1.77056	4.04729	1.19275	Up	1.71e-05	0.000138935	FBN3	K06825|1|0.0|3977|mdo:100025769|fibrillin 1	GO:0031012//extracellular matrix	GO:0005198//structural molecule activity	GO:0003157//endocardium development;GO:0048646//anatomical structure formation involved in morphogenesis;GO:0009887//organ morphogenesis;GO:0030903//notochord development	gi|363743610|ref|XP_418173.3|/0/PREDICTED: fibrillin-2 [Gallus gallus]
gi|71896040|ref|NM_001031567.1|	2991	30	80	5.85312	13.3305	1.18746	Up	5.98e-05	0.000428121	LPP	K12792|1|9e-97|355|bta:615869|thyroid receptor-interacting protein 6	GO:0005924//cell-substrate adherens junction;GO:0043231//intracellular membrane-bounded organelle	GO:0046914//transition metal ion binding	GO:0022610	gi|71896041|ref|NP_001026738.1|/0/lipoma-preferred partner homolog [Gallus gallus]
gi|513163069|ref|XM_416752.3|	5605	42	112	4.37277	9.95901	1.18746	Up	1.93e-06	1.88e-05	CBS	K01697|1|0.0|1022|gga:418545|cystathionine beta-synthase [EC:4.2.1.22]	GO:0031981//nuclear lumen;GO:0044444//cytoplasmic part	GO:0044389;GO:0016597//amino acid binding;GO:0042802//identical protein binding;GO:0043169//cation binding;GO:0016836//hydro-lyase activity;GO:0046906//tetrapyrrole binding	GO:0009653//anatomical structure morphogenesis;GO:0006563//L-serine metabolic process;GO:0003018;GO:0048771//tissue remodeling;GO:0030799;GO:0009093//cysteine catabolic process;GO:0006915//apoptotic process;GO:0007565//female pregnancy;GO:0036075;GO:0014070//response to organic cyclic compound;GO:0001666//response to hypoxia;GO:0043405//regulation of MAP kinase activity;GO:0019344//cysteine biosy…	gi|118083958|ref|XP_416752.2|/0/PREDICTED: cystathionine beta-synthase [Gallus gallus]
gi|513210288|ref|XM_415176.4|	16549	454	1205	16.0091	36.2902	1.18069	Up	4.73e-55	7.35e-53	C15H12orf51	K10594|1|2e-29|135|dre:569603|E3 ubiquitin-protein ligase HERC1 [EC:6.3.2.19];K10595|5|2e-28|131|pon:100444056|E3 ubiquitin-protein ligase HERC2 [EC:6.3.2.19]	-	-	-	gi|363739861|ref|XP_415176.3|/0/PREDICTED: LOW QUALITY PROTEIN: probable E3 ubiquitin-protein ligase C12orf51 [Gallus gallus]
gi|513183645|ref|XM_420617.4|	16575	75	199	2.64053	5.98375	1.18022	Up	2.43e-10	4.1e-09	FAT4	K06813|1|0.0|1016|gga:423718|cadherin 23	GO:0031224//intrinsic to membrane	GO:0046872//metal ion binding	GO:0016337//cell-cell adhesion	gi|363733446|ref|XP_420617.3|/0/PREDICTED: protocadherin Fat 4 [Gallus gallus]
gi|513199158|ref|XM_422650.4|	5301	60	159	6.60505	14.949	1.17841	Up	1.63e-08	2.17e-07	DGKG	K00901|1|0.0|1499|acs:100557486|diacylglycerol kinase [EC:2.7.1.107]	GO:0016020//membrane;GO:0044424//intracellular part	GO:0046872//metal ion binding;GO:0016301//kinase activity;GO:0032550	GO:0007599//hemostasis;GO:0001775//cell activation;GO:0007186//G-protein coupled receptor signaling pathway	gi|327267356|ref|XP_003218468.1|/0/PREDICTED: diacylglycerol kinase beta-like [Anolis carolinensis]
gi|513208035|ref|XM_414793.4|	21964	102	270	2.71001	6.12669	1.17681	Up	1.78e-13	4.25e-12	RNF216	K11976|1|0.0|1330|gga:416486|TRIAD3; E3 ubiquitin-protein ligase RNF216 [EC:6.3.2.19]	GO:0031981//nuclear lumen	GO:0005488//binding	GO:0006511//ubiquitin-dependent protein catabolic process;GO:0032479//regulation of type I interferon production;GO:0000209//protein polyubiquitination;GO:0050688//regulation of defense response to virus	gi|363739555|ref|XP_414793.3|/0/PREDICTED: E3 ubiquitin-protein ligase RNF216 [Gallus gallus]
gi|513160470|ref|XM_416434.4|	3105	95	251	17.8544	40.2889	1.17411	Up	1.38e-12	3e-11	LRMP	K12337|1|4e-26|121|gga:423037|inositol 1,4,5-triphosphate receptor-associated cGMP kinase substrate	GO:0016021//integral to membrane	-	GO:0016192//vesicle-mediated transport	gi|363728039|ref|XP_416434.3|/0/PREDICTED: lymphoid-restricted membrane protein [Gallus gallus]
gi|513201662|ref|XM_413862.4|	2984	39	103	7.62691	17.2033	1.17352	Up	6.18e-06	5.49e-05	C10H15ORF42	-	GO:0043231//intracellular membrane-bounded organelle	GO:0005488//binding	GO:0044763;GO:0006270//DNA replication initiation	gi|449471640|ref|XP_004176976.1|/0/PREDICTED: LOW QUALITY PROTEIN: treslin [Taeniopygia guttata]
gi|57529693|ref|NM_001006531.1|	2829	44	116	9.07617	20.4361	1.17097	Up	1.65e-06	1.63e-05	STX6	K08498|1|2e-110|401|gga:424413|syntaxin 6	GO:0031224//intrinsic to membrane;GO:0030135//coated vesicle;GO:0043234//protein complex;GO:0005768//endosome;GO:0005802//trans-Golgi network;GO:0012505//endomembrane system	GO:0005515//protein binding	GO:0016192//vesicle-mediated transport;GO:0006996//organelle organization;GO:0015031//protein transport	gi|57529694|ref|NP_001006531.1|/1.47466e-109/syntaxin-6 [Gallus gallus]
gi|71894726|ref|NM_001030896.1|	3098	126	332	23.734	53.411	1.17018	Up	4.18e-16	1.26e-14	RRAGC	-	GO:0000323//lytic vacuole	GO:0032550;GO:0017111//nucleoside-triphosphatase activity;GO:0046983//protein dimerization activity;GO:0046872//metal ion binding	GO:0040007//growth;GO:0012501//programmed cell death;GO:0006396//RNA processing;GO:0008104//protein localization;GO:0043200//response to amino acid stimulus;GO:0009154//purine ribonucleotide catabolic process;GO:0035556//intracellular signal transduction	gi|71894727|ref|NP_001026067.1|/0/ras-related GTP-binding protein C [Gallus gallus]
gi|513181132|ref|XM_420292.4|	8913	60	158	3.92835	8.83501	1.16931	Up	2.2e-08	2.85e-07	LOC422316	K05096|1|0.0|2452|gga:422316|FMS-like tyrosine kinase 1 [EC:2.7.10.1]	GO:0016020//membrane	GO:0005488//binding;GO:0004672//protein kinase activity	GO:0048514//blood vessel morphogenesis;GO:0035270//endocrine system development;GO:0006468//protein phosphorylation;GO:0048646//anatomical structure formation involved in morphogenesis;GO:0009790//embryo development	gi|449268972|gb|EMC79786.1|/0/Vascular endothelial growth factor receptor kdr-like protein, partial [Columba livia]
gi|113206087|ref|NM_001044652.1|	1715	379	998	128.961	290.028	1.16926	Up	3.24e-45	4.04e-43	PACSIN3	K10408|1|7e-106|385|tca:664324|dynein heavy chain, axonemal;K12804|2|2e-17|91.7|xla:447609|proline-serine-threonine phosphatase interacting protein 1	GO:0044424//intracellular part;GO:0016020//membrane	GO:0016772//transferase activity, transferring phosphorus-containing groups;GO:0005515//protein binding	GO:0006509//membrane protein ectodomain proteolysis;GO:0007399//nervous system development;GO:0030154//cell differentiation;GO:0006796//phosphate-containing compound metabolic process;GO:0006897//endocytosis	gi|113206088|ref|NP_001038117.1|/0/protein kinase C and casein kinase substrate in neurons 3 [Gallus gallus]
gi|513214935|ref|XM_424101.4|	3286	38	100	6.74837	15.1672	1.16835	Up	9.1e-06	7.81e-05	USP36	K11855|1|0.0|1134|mgp:100548361|ubiquitin carboxyl-terminal hydrolase 36/42 [EC:3.1.2.15]	GO:0043231//intracellular membrane-bounded organelle	GO:0070011//peptidase activity, acting on L-amino acid peptides	GO:0019941//modification-dependent protein catabolic process	gi|363740969|ref|XP_424101.3|/0/PREDICTED: ubiquitin carboxyl-terminal hydrolase 36, partial [Gallus gallus]
gi|513204100|ref|XM_425139.3|	4243	38	100	5.22629	11.7463	1.16835	Up	9.1e-06	7.82e-05	ATXN1L	-	-	-	-	gi|50754085|ref|XP_425139.1|/0/PREDICTED: ataxin-1-like [Gallus gallus]
gi|77736636|ref|NM_001034821.1|	4518	143	376	18.4702	41.4778	1.16714	Up	5.64e-18	1.94e-16	ATG9A	-	GO:0031224//intrinsic to membrane;GO:0005774//vacuolar membrane;GO:0031982//vesicle;GO:0005770//late endosome	-	GO:0006952//defense response;GO:0044248//cellular catabolic process;GO:0045184//establishment of protein localization;GO:0033365//protein localization to organelle;GO:0007033//vacuole organization	gi|77736637|ref|NP_001029993.1|/0/autophagy-related protein 9A [Gallus gallus]
gi|513176688|ref|XM_003640961.2|	3956	43	113	6.343	14.2363	1.16633	Up	2.43e-06	2.33e-05	SYTL3	K15290|1|3e-14|82.4|spu:373478|synaptotagmin-1;K01104|2|5e-14|81.6|mcc:699032|protein-tyrosine phosphatase [EC:3.1.3.48];K15297|3|6e-14|81.3|nvi:100121009|regulating synaptic membrane exocytosis protein 2	GO:0044464//cell part	GO:0005515//protein binding	-	gi|326915792|ref|XP_003204196.1|/0/PREDICTED: synaptotagmin-like protein 3-like [Meleagris gallopavo]
gi|45384389|ref|NM_204937.1|	1823	37	97	11.844	26.5191	1.16288	Up	1.34e-05	0.00011176	COCH	K06238|1|3e-40|167|xtr:100486063|collagen, type VI, alpha	GO:0031012//extracellular matrix	GO:0005488//binding	GO:0022604//regulation of cell morphogenesis;GO:0050954//sensory perception of mechanical stimulus	gi|45384390|ref|NP_990268.1|/0/cochlin precursor [Gallus gallus]
gi|292494925|ref|NM_001004381.3|	4991	50	131	5.84608	13.0815	1.16199	Up	4.08e-07	4.45e-06	CNTN1	K06759|1|0.0|1973|gga:417786|contactin 1	GO:0031224//intrinsic to membrane	GO:0005515//protein binding	GO:0022037//metencephalon development;GO:0022610;GO:0006935//chemotaxis;GO:0002028//regulation of sodium ion transport;GO:0007166//cell surface receptor signaling pathway;GO:0010975//regulation of neuron projection development;GO:0010467//gene expression	gi|292494926|ref|NP_001004381.3|/0/contactin-1 preproprotein [Gallus gallus]
gi|513208286|ref|XM_414830.4|	7391	76	199	6.00058	13.4191	1.16112	Up	4.11e-10	6.77e-09	CACNA1H	K04855|1|0.0|3150|tgu:100229862|voltage-dependent calcium channel T type alpha-1H	-	-	-	gi|363739571|ref|XP_414830.3|/0/PREDICTED: voltage-dependent T-type calcium channel subunit alpha-1H [Gallus gallus]
gi|513207965|ref|XM_414782.4|	2766	44	115	9.28289	20.7214	1.15848	Up	2.24e-06	2.15e-05	CYP3A4	K07424|1|0.0|979|gga:416477|cytochrome P450, family 3, subfamily A [EC:1.14.14.1]	-	GO:0046872//metal ion binding;GO:0016491//oxidoreductase activity	-	gi|50755531|ref|XP_414782.1|/0/PREDICTED: cytochrome P450 3A40 [Gallus gallus]
gi|45383763|ref|NM_204176.1|	2455	31	81	7.36873	16.444	1.15807	Up	7.5e-05	0.000526884	KERA	K08123|1|0.0|692|gga:373995|keratocan	-	-	-	gi|45383764|ref|NP_989507.1|/0/keratocan precursor [Gallus gallus]
gi|513218992|ref|XM_417519.4|	4223	30	78	4.14556	9.2055	1.15093	Up	0.000110898	0.000742996	B4GALT5	K09905|1|0.0|1152|gga:419358|beta-1,4-galactosyltransferase 5 [EC:2.4.1.-]	GO:0031224//intrinsic to membrane;GO:0000139//Golgi membrane	GO:0043169//cation binding;GO:0016758//transferase activity, transferring hexosyl groups	GO:0006024//glycosaminoglycan biosynthetic process;GO:0006790//sulfur compound metabolic process;GO:0006493//protein O-linked glycosylation;GO:0006487//protein N-linked glycosylation	gi|363741717|ref|XP_417519.3|/0/PREDICTED: beta-1,4-galactosyltransferase 5 [Gallus gallus]
gi|71896661|ref|NM_001030969.1|	4039	118	306	17.0487	37.7591	1.14716	Up	1.54e-14	4.06e-13	KLF6	K09207|1|3e-135|484|gga:420463|krueppel-like factor 6/7	GO:0043231//intracellular membrane-bounded organelle	GO:0046872//metal ion binding;GO:0001071//nucleic acid binding transcription factor activity;GO:0043566//structure-specific DNA binding	GO:0034614//cellular response to reactive oxygen species;GO:0009611//response to wounding;GO:0014070//response to organic cyclic compound;GO:0007166//cell surface receptor signaling pathway;GO:0071417//cellular response to organic nitrogen;GO:0006366//transcription from RNA polymerase II promoter	gi|71896662|ref|NP_001026140.1|/2.56872e-134/Krueppel-like factor 6 [Gallus gallus]
gi|45383212|ref|NM_204475.1|	1281	73	189	33.255	73.5337	1.14484	Up	1.73e-09	2.61e-08	SMAD3	K04500|1|0.0|855|gga:395132|mothers against decapentaplegic homolog 2/3	GO:0019866//organelle inner membrane;GO:0005667//transcription factor complex;GO:0044444//cytoplasmic part	GO:0046332//SMAD binding;GO:0005160//transforming growth factor beta receptor binding;GO:0019900//kinase binding;GO:0043566//structure-specific DNA binding;GO:0042802//identical protein binding;GO:0046914//transition metal ion binding;GO:0044389;GO:0001071//nucleic acid binding transcription factor activity;GO:0001085//RNA polymerase II transcription factor binding;GO:0000976//transcription regul…	GO:0032906;GO:0035411//catenin import into nucleus;GO:0032907;GO:0001837//epithelial to mesenchymal transition;GO:0002088//lens development in camera-type eye;GO:0000578//embryonic axis specification;GO:0009952//anterior/posterior pattern specification;GO:0006919//activation of cysteine-type endopeptidase activity involved in apoptotic process;GO:0032611//interleukin-1 beta production;GO:0003143/…	gi|45383213|ref|NP_989806.1|/0/mothers against decapentaplegic homolog 3 [Gallus gallus]
gi|55741601|ref|NM_001006323.1|	4051	272	703	39.1822	86.4902	1.14234	Up	3.16e-31	2.45e-29	SLC16A1	K08179|1|0.0|884|gga:419875|MFS transporter, MCP family, solute carrier family 16 (monocarboxylic acid transporters), member 1	GO:0031224//intrinsic to membrane	GO:0015291//secondary active transmembrane transporter activity	GO:0006820//anion transport;GO:0044763	gi|55741602|ref|NP_001006323.1|/0/monocarboxylate transporter 1 [Gallus gallus]
gi|313851047|ref|NM_001199651.1|	2214	96	248	25.3032	55.8275	1.14165	Up	5.66e-12	1.15e-10	SLC35C1	K15279|1|1e-180|634|gga:423203|solute carrier family 35 (GDP-fucose transporter), member C1	GO:0016020//membrane	-	-	gi|313851048|ref|NP_001186580.1|/1.01774e-179/GDP-fucose transporter 1 [Gallus gallus]
gi|253970460|ref|NM_204860.2|	4385	36	93	4.79088	10.5703	1.14165	Up	2.68e-05	0.000207304	CD44	K06256|1|0.0|720|gga:395666|CD44 antigen	GO:0016020//membrane;GO:0044424//intracellular part	GO:0005488//binding	GO:0001934//positive regulation of protein phosphorylation;GO:0048731;GO:0007166//cell surface receptor signaling pathway;GO:0006915//apoptotic process;GO:0071310//cellular response to organic substance;GO:0030203//glycosaminoglycan metabolic process;GO:0022409//positive regulation of cell-cell adhesion;GO:0009966//regulation of signal transduction;GO:0006950//response to stress;GO:0070486//leuko…	gi|5002373|gb|AAD37443.1|AF153205_1/0/CD44-like protein [Gallus gallus]
gi|513185568|ref|XM_003641208.2|	1639	55	142	19.5824	43.1801	1.14081	Up	2.01e-07	2.29e-06	ZAR1	K14344|1|4e-63|243|gga:770263|solute carrier family 10 (sodium/bile acid cotransporter), member 4	GO:0044424//intracellular part	-	GO:0032502//developmental process	gi|363733505|ref|XP_003641256.1|/2.65294e-70/PREDICTED: zygote arrest protein 1-like [Gallus gallus]
gi|71895578|ref|NM_001030566.1|	3701	120	309	18.921	41.6115	1.13699	Up	1.75e-14	4.6e-13	ESRP2	K14947|1|0.0|1214|gga:415710|epithelial splicing regulatory protein 1/2	GO:0005815//microtubule organizing center;GO:0043231//intracellular membrane-bounded organelle	GO:0036094//small molecule binding;GO:0003723//RNA binding	GO:0008380//RNA splicing	gi|71895579|ref|NP_001025737.1|/0/epithelial splicing regulatory protein 2 [Gallus gallus]
gi|315583004|ref|NM_001199910.1|	4008	220	566	32.0315	70.3822	1.13572	Up	3.12e-25	1.71e-23	PDP1	K01102|1|0.0|1104|mgp:100545056|pyruvate dehydrogenase phosphatase [EC:3.1.3.43]	GO:0043231//intracellular membrane-bounded organelle	GO:0043169//cation binding;GO:0004721//phosphoprotein phosphatase activity	GO:0006470//protein dephosphorylation	gi|326917903|ref|XP_003205234.1|/0/PREDICTED: [Pyruvate dehydrogenase [acetyl-transferring]]-phosphatase 1, mitochondrial-like, partial [Meleagris gallopavo]
gi|48976032|ref|NM_001001764.1|	1280	91	234	41.4872	91.1129	1.13499	Up	2.77e-11	5.18e-10	PDLIM3	K08202|1|1e-11|71.6|oaa:100079308|MFS transporter, OCT family, solute carrier family 22 (organic cation transporter), member 4/5;K01104|2|2e-07|57.4|tgu:100226268|protein-tyrosine phosphatase [EC:3.1.3.48];K05760|5|3e-06|53.9|dre:399546|paxillin	GO:0005856//cytoskeleton;GO:0031252//cell leading edge;GO:0031674//I band	GO:0046914//transition metal ion binding;GO:0008092//cytoskeletal protein binding;GO:0005198//structural molecule activity	GO:0014706//striated muscle tissue development;GO:0044767;GO:0030036//actin cytoskeleton organization	gi|48976033|ref|NP_001001764.1|/0/PDZ and LIM domain protein 3 [Gallus gallus]
gi|513188083|ref|XM_003641359.2|	12089	65	167	3.13766	6.88494	1.13375	Up	1.98e-08	2.58e-07	AKAP6	K10382|1|1e-06|58.5|spu:756550|dystonin;K11498|2|5e-06|56.6|dwi:Dwil_GK14900|centromeric protein E	GO:0012505//endomembrane system;GO:0034703//cation channel complex;GO:0005783//endoplasmic reticulum	GO:0005515//protein binding	GO:0006886//intracellular protein transport	gi|363734500|ref|XP_003641407.1|/0/PREDICTED: A-kinase anchor protein 6 [Gallus gallus]
gi|513206626|ref|XM_414534.4|	2397	94	240	22.8846	49.9019	1.12472	Up	2.16e-11	4.09e-10	STC2	-	GO:0043231//intracellular membrane-bounded organelle	GO:0005102//receptor binding	GO:0033554//cellular response to stress;GO:0051924//regulation of calcium ion transport;GO:0035264//multicellular organism growth;GO:0006875//cellular metal ion homeostasis;GO:0006984//ER-nucleus signaling pathway	gi|363738949|ref|XP_414534.3|/2.95925e-148/PREDICTED: stanniocalcin-2 [Gallus gallus]
gi|402743403|ref|NM_001040466.2|	1644	174	443	61.7632	134.3	1.12064	Up	1.08e-19	4.25e-18	LHX8	K09375|1|0.0|657|gga:424721|LIM homeobox protein 6/8	GO:0043231//intracellular membrane-bounded organelle	GO:0046914//transition metal ion binding;GO:0001071//nucleic acid binding transcription factor activity;GO:0003677//DNA binding	GO:0042476//odontogenesis;GO:0021879//forebrain neuron differentiation;GO:0044708;GO:0010467//gene expression;GO:0008406//gonad development	gi|94957756|ref|NP_001035556.1|/0/LIM/homeobox protein Lhx8 [Gallus gallus]
gi|45384001|ref|NM_205177.1|	1448	318	807	128.157	277.766	1.11596	Up	2.33e-34	2.07e-32	CTSD	K01379|1|0.0|771|gga:396090|cathepsin D [EC:3.4.23.5]	GO:0044421//extracellular region part;GO:0000323//lytic vacuole	GO:0004175//endopeptidase activity	GO:0019538//protein metabolic process;GO:0007033//vacuole organization	gi|45384002|ref|NP_990508.1|/0/cathepsin D precursor [Gallus gallus]
gi|86129539|ref|NM_001039318.1|	2253	107	271	27.7144	59.949	1.1131	Up	1.7e-12	3.63e-11	SKI	K10388|1|4e-06|54.3|acs:100553347|plectin	-	-	-	gi|86129540|ref|NP_001034407.1|/0/ski oncogene [Gallus gallus]
gi|71894860|ref|NM_001030879.1|	4440	92	233	12.0917	26.1545	1.11304	Up	6.11e-11	1.1e-09	UBIAD1	-	GO:0031090//organelle membrane;GO:0043231//intracellular membrane-bounded organelle;GO:0031224//intrinsic to membrane	GO:0016765//transferase activity, transferring alkyl or aryl (other than methyl) groups	GO:0042362//fat-soluble vitamin biosynthetic process;GO:0009233	gi|71894861|ref|NP_001026050.1|/1.14262e-167/ubiA prenyltransferase domain-containing protein 1 [Gallus gallus]
gi|45384413|ref|NM_204948.1|	2770	42	106	8.84814	19.0722	1.10802	Up	1.18e-05	9.94e-05	LFNG	K05948|1|0.0|636|gga:395790|fringe [EC:2.4.1.222]	GO:0031228//intrinsic to Golgi membrane	GO:0043169//cation binding;GO:0008375//acetylglucosaminyltransferase activity	GO:0007126//meiosis;GO:0043393//regulation of protein binding;GO:0009952//anterior/posterior pattern specification;GO:0008585//female gonad development;GO:0007219//Notch signaling pathway;GO:0009653//anatomical structure morphogenesis	gi|45384414|ref|NP_990279.1|/2.03328e-180/beta-1,3-N-acetylglucosaminyltransferase lunatic fringe precursor [Gallus gallus]
gi|513183057|ref|XM_426296.4|	2938	86	217	17.0816	36.8114	1.1077	Up	3.24e-10	5.37e-09	RBPMS	-	GO:0043231//intracellular membrane-bounded organelle	GO:0003712//transcription cofactor activity;GO:0036094//small molecule binding;GO:0003729//mRNA binding	GO:0001934//positive regulation of protein phosphorylation;GO:0006351//transcription, DNA-dependent;GO:0007184//SMAD protein import into nucleus	gi|326918450|ref|XP_003205501.1|/5.47371e-99/PREDICTED: RNA-binding protein with multiple splicing-like [Meleagris gallopavo]
gi|513205865|ref|XM_414455.4|	8524	286	720	19.5797	42.0981	1.1044	Up	2.39e-30	1.78e-28	PLXND1	K06822|1|0.0|3672|gga:416124|plexin D	GO:0016021//integral to membrane;GO:0044464//cell part	GO:0005488//binding;GO:0004888//transmembrane signaling receptor activity	GO:0016477//cell migration;GO:0001525//angiogenesis;GO:0060445//branching involved in salivary gland morphogenesis;GO:0006935//chemotaxis;GO:0007399//nervous system development;GO:0007166//cell surface receptor signaling pathway	gi|363738755|ref|XP_414455.3|/0/PREDICTED: plexin-D1 [Gallus gallus]
gi|513169732|ref|XM_418846.4|	3010	619	1557	120.007	257.808	1.10318	Up	1.5e-63	2.93e-61	LOC420748	-	-	-	-	gi|449493249|ref|XP_004175446.1|/0/PREDICTED: uncharacterized protein LOC101233154 [Taeniopygia guttata]
gi|71897116|ref|NM_001031360.1|	1703	208	523	71.274	153.06	1.10265	Up	2e-22	9.41e-21	MTHFD2	K13403|1|1e-175|616|gga:426126|methylenetetrahydrofolate dehydrogenase(NAD+) / 5,10-methenyltetrahydrofolate cyclohydrolase [EC:1.5.1.15 3.5.4.9]	GO:0044444//cytoplasmic part	GO:0043168;GO:0046872//metal ion binding;GO:0016646//oxidoreductase activity, acting on the CH-NH group of donors, NAD or NADP as acceptor;GO:0036094//small molecule binding	GO:0006760//folic acid-containing compound metabolic process	gi|71897117|ref|NP_001026531.1|/1.21495e-174/bifunctional methylenetetrahydrofolate dehydrogenase/cyclohydrolase, mitochondrial [Gallus gallus]
gi|513212106|ref|XM_415522.4|	10998	74	186	3.92646	8.42894	1.10212	Up	6.88e-09	9.64e-08	PAPPA	K07762|1|0.0|3330|gga:417245|pappalysin-1 [EC:3.4.24.79]	GO:0044421//extracellular region part	GO:0046914//transition metal ion binding;GO:0070011//peptidase activity, acting on L-amino acid peptides	GO:0019538//protein metabolic process;GO:0044703;GO:0031960//response to corticosteroid stimulus;GO:0034698//response to gonadotropin stimulus;GO:0048869//cellular developmental process	gi|363740403|ref|XP_415522.3|/0/PREDICTED: LOW QUALITY PROTEIN: pappalysin-1 [Gallus gallus]
gi|513209017|ref|XM_414766.4|	1407	39	98	16.1753	34.7141	1.10173	Up	2.78e-05	0.000214118	UNCX	K09328|1|7e-117|421|mmu:22255|homeobox protein Unc-4	-	-	GO:0021772//olfactory bulb development;GO:0021510//spinal cord development;GO:0030154//cell differentiation;GO:0010467//gene expression;GO:0008283//cell proliferation	gi|363739532|ref|XP_414766.3|/0/PREDICTED: LOW QUALITY PROTEIN: homeobox protein unc-4 homolog [Gallus gallus]
gi|45383553|ref|NM_204293.1|	7966	47	118	3.44303	7.38271	1.10047	Up	4.23e-06	3.86e-05	CACNA1B	K04849|1|0.0|4270|gga:374169|voltage-dependent calcium channel N type alpha-1B	GO:0034704//calcium channel complex;GO:0044297//cell body;GO:0030425//dendrite;GO:0033267//axon part	GO:0005245//voltage-gated calcium channel activity;GO:1901363;GO:0005515//protein binding;GO:0046872//metal ion binding;GO:0036094//small molecule binding;GO:0097159//organic cyclic compound binding	GO:0033555//multicellular organismal response to stress;GO:0007269//neurotransmitter secretion;GO:0008015//blood circulation;GO:0044057;GO:0048545//response to steroid hormone stimulus;GO:0007600//sensory perception;GO:0097305//response to alcohol;GO:0070588//calcium ion transmembrane transport;GO:0042391//regulation of membrane potential;GO:0044708	gi|45383554|ref|NP_989624.1|/0/voltage-dependent N-type calcium channel subunit alpha-1B [Gallus gallus]
gi|45383907|ref|NM_204099.1|	3772	129	323	19.9573	42.6781	1.09658	Up	2.62e-14	6.73e-13	FZD4	K02354|1|0.0|1037|gga:373887|frizzled 4	-	-	-	gi|45383908|ref|NP_989430.1|/0/frizzled-4 precursor [Gallus gallus]
gi|513165042|ref|XM_417013.4|	1847	34	85	10.7422	22.9364	1.09435	Up	0.000105289	0.000708947	KLF5	K09206|1|0.0|691|gga:418818|krueppel-like factor 5	GO:0031981//nuclear lumen	GO:0003676//nucleic acid binding;GO:0046914//transition metal ion binding;GO:0001071//nucleic acid binding transcription factor activity	GO:0048646//anatomical structure formation involved in morphogenesis;GO:0006351//transcription, DNA-dependent;GO:0030031//cell projection assembly	gi|363729147|ref|XP_417013.3|/0/PREDICTED: Krueppel-like factor 5 [Gallus gallus]
gi|45382092|ref|NM_204757.1|	1800	34	85	11.0227	23.5353	1.09435	Up	0.000105289	0.000708554	MAFF	K09037|1|4e-66|253|gga:395519|transcription factor MAFF/G/K	GO:0043231//intracellular membrane-bounded organelle	GO:0001071//nucleic acid binding transcription factor activity;GO:0003677//DNA binding	GO:0043009//chordate embryonic development;GO:0009913//epidermal cell differentiation;GO:0007519//skeletal muscle tissue development;GO:0006351//transcription, DNA-dependent	gi|45382093|ref|NP_990088.1|/2.88671e-65/transcription factor MafF [Gallus gallus]
gi|513166885|ref|XM_003640627.2|	4695	70	175	8.70052	18.577	1.09435	Up	2.31e-08	2.99e-07	LOC777518	K05156|1|0.0|971|gga:419067|tumor necrosis factor receptor superfamily member 19-like;K01634|2|3e-60|235|mgp:100545432|sphinganine-1-phosphate aldolase [EC:4.1.2.27];K08878|3|4e-25|118|bta:789892|breakpoint cluster region protein [EC:2.7.11.1]	GO:0044444//cytoplasmic part	GO:0030695//GTPase regulator activity	GO:0007010//cytoskeleton organization;GO:0012501//programmed cell death;GO:0007169//transmembrane receptor protein tyrosine kinase signaling pathway;GO:0007264//small GTPase mediated signal transduction	gi|327281476|ref|XP_003225474.1|/0/PREDICTED: rho guanine nucleotide exchange factor 17-like [Anolis carolinensis]
gi|356460963|ref|NM_001252141.1|	2556	322	803	73.5153	156.577	1.09076	Up	5.04e-33	4.15e-31	SRF	K04378|1|8e-166|585|gga:396103|serum response factor	GO:0043231//intracellular membrane-bounded organelle;GO:0000785//chromatin	GO:0000989//transcription factor binding transcription factor activity;GO:0042802//identical protein binding;GO:0003682//chromatin binding;GO:0000982//RNA polymerase II core promoter proximal region sequence-specific DNA binding transcription factor activity;GO:0000977//RNA polymerase II regulatory region sequence-specific DNA binding	GO:0019725//cellular homeostasis;GO:0003206;GO:0001704//formation of primary germ layer;GO:0051241;GO:0030219//megakaryocyte differentiation;GO:0001894//tissue homeostasis;GO:0044093;GO:0048167//regulation of synaptic plasticity;GO:0043588//skin development;GO:0030239//myofibril assembly;GO:0021543//pallium development;GO:0016337//cell-cell adhesion;GO:0001825//blastocyst formation;GO:0007613//me…	gi|356460964|ref|NP_001239070.1|/6.3907e-165/serum response factor [Gallus gallus]
gi|62461589|ref|NM_001014970.1|	1687	77	192	26.6353	56.7231	1.09059	Up	5.3e-09	7.48e-08	VIPR2	K04590|1|0.0|829|gga:420453|vasoactive intestinal peptide receptor 2	GO:0016021//integral to membrane	GO:0004930//G-protein coupled receptor activity	GO:0007166//cell surface receptor signaling pathway	gi|62461590|ref|NP_001014970.1|/0/vasoactive intestinal polypeptide receptor 2 precursor [Gallus gallus]
gi|71894910|ref|NM_001031204.1|	4669	43	107	5.37437	11.4218	1.08762	Up	1.45e-05	0.000119813	TTLL5	K00273|1|2e-54|215|ame:551507|D-amino-acid oxidase [EC:1.4.3.3];K06047|2|9e-17|90.9|acs:100561131|tubulin---tyrosine ligase [EC:6.3.2.25]	GO:0005815//microtubule organizing center;GO:0043231//intracellular membrane-bounded organelle	-	-	gi|71894911|ref|NP_001026375.1|/0/tubulin polyglutamylase TTLL5 [Gallus gallus]
gi|71897114|ref|NM_001030703.1|	4919	121	301	14.3546	30.4974	1.08717	Up	2.88e-13	6.71e-12	JMJD6	K11323|1|0.0|788|gga:417355|histone arginine demethylase JMJD6 [EC:1.14.11.-]	GO:0031981//nuclear lumen;GO:0016020//membrane	GO:0046914//transition metal ion binding;GO:0005515//protein binding;GO:0032452//histone demethylase activity;GO:0016741;GO:0016706//oxidoreductase activity, acting on paired donors, with incorporation or reduction of molecular oxygen, 2-oxoglutarate as one donor, and incorporation of one atom each of oxygen into both donors;GO:0016701//oxidoreductase activity, acting on single donors with incorp…	GO:0001525//angiogenesis;GO:0006351//transcription, DNA-dependent;GO:0030217//T cell differentiation;GO:0002274;GO:0043010//camera-type eye development;GO:0012501//programmed cell death;GO:0070077;GO:0030323//respiratory tube development;GO:0007165//signal transduction;GO:0006910//phagocytosis, recognition;GO:0030218//erythrocyte differentiation;GO:0000398//mRNA splicing, via spliceosome;GO:00171…	gi|71897115|ref|NP_001025874.1|/0/bifunctional arginine demethylase and lysyl-hydroxylase JMJD6 [Gallus gallus]
gi|82524640|ref|NM_001037271.1|	4525	70	174	9.02739	19.1648	1.08608	Up	3.08e-08	3.91e-07	GDPD5	K01124|1|6e-109|397|tgu:100231010|glycerophosphoinositol inositolphosphodiesterase [EC:3.1.4.43]	GO:0031224//intrinsic to membrane;GO:0043005//neuron projection;GO:0044444//cytoplasmic part	GO:0005488//binding;GO:0008081//phosphoric diester hydrolase activity	GO:0021515//cell differentiation in spinal cord;GO:0030030//cell projection organization;GO:0007219//Notch signaling pathway;GO:0019400	gi|82524641|ref|NP_001032348.1|/0/glycerophosphodiester phosphodiesterase domain-containing protein 5 [Gallus gallus]
gi|45384085|ref|NM_205134.1|	4023	85	211	12.3297	26.14	1.08413	Up	1.11e-09	1.74e-08	NFKB1	K02580|1|0.0|1853|gga:396033|nuclear factor NF-kappa-B p105 subunit	GO:0031981//nuclear lumen;GO:0043234//protein complex;GO:0044444//cytoplasmic part	GO:0008134//transcription factor binding;GO:0044212//transcription regulatory region DNA binding;GO:0042802//identical protein binding	GO:0032769//negative regulation of monooxygenase activity;GO:0002756//MyD88-independent toll-like receptor signaling pathway;GO:0030177//positive regulation of Wnt receptor signaling pathway;GO:0010883//regulation of lipid storage;GO:0070555//response to interleukin-1;GO:0006915//apoptotic process;GO:0010557//positive regulation of macromolecule biosynthetic process;GO:0009612//response to mechan…	gi|45384086|ref|NP_990465.1|/0/nuclear factor NF-kappa-B p105 subunit [Gallus gallus]
gi|513196525|ref|XM_422269.4|	7553	76	188	5.87187	12.4054	1.07908	Up	1.02e-08	1.4e-07	ABL2	K08887|1|0.0|2111|gga:395410|proto-oncogene tyrosine-protein kinase ABL2 [EC:2.7.10.2]	GO:0005856//cytoskeleton;GO:0044444//cytoplasmic part	GO:0046914//transition metal ion binding;GO:0004713//protein tyrosine kinase activity;GO:0003779//actin binding	GO:0043085//positive regulation of catalytic activity;GO:0007155//cell adhesion;GO:0032526//response to retinoic acid;GO:0010975//regulation of neuron projection development;GO:0007154//cell communication;GO:0006468//protein phosphorylation;GO:0007015//actin filament organization;GO:0006897//endocytosis;GO:0006935//chemotaxis;GO:0006914//autophagy;GO:0031532//actin cytoskeleton reorganization;GO:…	gi|224058996|ref|XP_002196958.1|/0/PREDICTED: Abelson tyrosine-protein kinase 2 [Taeniopygia guttata]
gi|61098451|ref|NM_001012955.1|	3300	39	96	6.89657	14.4988	1.07198	Up	4.98e-05	0.000362224	FOXM1	K09406|1|0.0|1454|gga:430534|forkhead box protein M	-	-	-	gi|61098452|ref|NP_001012973.1|/0/forkhead box protein M1 [Gallus gallus]
gi|45382436|ref|NM_205373.1|	2715	79	194	16.9801	35.6128	1.06855	Up	7.83e-09	1.09e-07	SEMA3D	K06840|1|0.0|1540|gga:396332|semaphorin 3	-	-	GO:0048731;GO:0048869//cellular developmental process	gi|45382437|ref|NP_990704.1|/0/semaphorin-3D precursor [Gallus gallus]
gi|513184935|ref|XM_426352.3|	4915	77	189	9.14218	19.1651	1.06787	Up	1.24e-08	1.68e-07	TADA2B	K15127|1|0.0|754|gga:428796|transcriptional adapter 2-beta	GO:0070461//SAGA-type complex	GO:0003676//nucleic acid binding;GO:0046914//transition metal ion binding	GO:0006351//transcription, DNA-dependent	gi|50747350|ref|XP_426352.1|/0/PREDICTED: transcriptional adapter 2-beta-like [Gallus gallus]
gi|513224317|ref|XM_419235.4|	2133	55	135	15.0472	31.544	1.06787	Up	1.55e-06	1.53e-05	DENND2D	K12861|1|3e-114|413|gga:419884|pre-mRNA-splicing factor SPF27;K01289|2|2e-27|125|dme:Dmel_CG18659|carboxypeptidase [EC:3.4.16.-]	-	-	-	gi|363743148|ref|XP_419235.3|/0/PREDICTED: DENN domain-containing protein 2D [Gallus gallus]
gi|71894854|ref|NM_001031192.1|	4728	77	189	9.50377	19.9232	1.06787	Up	1.24e-08	1.68e-07	DGKZ	K00901|1|0.0|1703|gga:423197|diacylglycerol kinase [EC:2.7.1.107]	GO:0031981//nuclear lumen;GO:0031252//cell leading edge;GO:0016020//membrane	GO:0043169//cation binding;GO:0032550;GO:0030234//enzyme regulator activity;GO:0005515//protein binding;GO:0016301//kinase activity	GO:0000278//mitotic cell cycle;GO:0007265//Ras protein signal transduction;GO:0001775//cell activation;GO:0048870//cell motility;GO:0044773;GO:0016310//phosphorylation;GO:0007599//hemostasis;GO:0007186//G-protein coupled receptor signaling pathway	gi|71894855|ref|NP_001026363.1|/0/diacylglycerol kinase zeta [Gallus gallus]
gi|71897356|ref|NM_001030694.1|	3536	395	967	65.188	136.298	1.06408	Up	5.99e-38	6.43e-36	FBXW5	K10263|1|0.0|1176|gga:417289|F-box and WD-40 domain protein 5	GO:0031461//cullin-RING ubiquitin ligase complex	GO:0019900//kinase binding	GO:0007098//centrosome cycle;GO:0043161//proteasomal ubiquitin-dependent protein catabolic process;GO:0032446//protein modification by small protein conjugation	gi|71897357|ref|NP_001025865.1|/0/F-box/WD repeat-containing protein 5 [Gallus gallus]
gi|513219015|ref|XM_001234433.2|	3088	38	93	7.18107	15.01	1.06365	Up	7.28e-05	0.000511824	LOC771136	K05624|1|0.0|743|tgu:100219158|transglutaminase 6 [EC:2.3.2.13]	-	-	-	gi|118100637|ref|XP_001234434.1|/0/PREDICTED: protein-glutamine gamma-glutamyltransferase 6-like [Gallus gallus]
gi|45383603|ref|NM_204264.1|	1455	157	383	62.9679	131.193	1.059	Up	7.34e-16	2.15e-14	SUFU	K06229|1|0.0|910|gga:374118|suppressor of fused	GO:0031981//nuclear lumen	GO:0060089;GO:0003712//transcription cofactor activity;GO:0019900//kinase binding	GO:0042992//negative regulation of transcription factor import into nucleus;GO:0014020;GO:0008544//epidermis development;GO:0001649//osteoblast differentiation;GO:0006366//transcription from RNA polymerase II promoter;GO:0009855//determination of bilateral symmetry;GO:0003143//embryonic heart tube morphogenesis;GO:0044092//negative regulation of molecular function;GO:0007224//smoothened signaling…	gi|45383604|ref|NP_989595.1|/0/suppressor of fused homolog [Gallus gallus]
gi|513186187|ref|XM_003641316.2|	8979	142	346	9.22875	19.2053	1.0573	Up	1.95e-14	5.08e-13	MICAL2	K05699|1|5e-24|115|xtr:448602|actinin alpha	GO:0044424//intracellular part	GO:0050660//flavin adenine dinucleotide binding;GO:0008092//cytoskeletal protein binding;GO:0004497//monooxygenase activity	GO:0044710;GO:0008154//actin polymerization or depolymerization	gi|449504663|ref|XP_004174347.1|/0/PREDICTED: LOW QUALITY PROTEIN: protein-methionine sulfoxide oxidase MICAL2 [Taeniopygia guttata]
gi|45383521|ref|NM_204313.1|	4315	60	146	8.11434	16.8634	1.05535	Up	7.37e-07	7.74e-06	HDAC4	K11406|1|0.0|1815|gga:374207|histone deacetylase 4/5 [EC:3.5.1.98]	GO:0043234//protein complex;GO:0015629//actin cytoskeleton;GO:0043231//intracellular membrane-bounded organelle;GO:0045202//synapse;GO:0031674//I band	GO:0003712//transcription cofactor activity;GO:0008134//transcription factor binding;GO:0019900//kinase binding;GO:0044212//transcription regulatory region DNA binding;GO:0031420;GO:0017136//NAD-dependent histone deacetylase activity;GO:0046914//transition metal ion binding	GO:0016925//protein sumoylation;GO:0030098//lymphocyte differentiation;GO:0044093;GO:0003299;GO:0006952//defense response;GO:0006096//glycolysis;GO:0010830//regulation of myotube differentiation;GO:0001649//osteoblast differentiation;GO:0016575//histone deacetylation;GO:0051098//regulation of binding;GO:0044092//negative regulation of molecular function;GO:0008283//cell proliferation;GO:0006366//…	gi|45383522|ref|NP_989644.1|/0/histone deacetylase 4 [Gallus gallus]
gi|513237485|ref|XM_003643541.2|	1026	90	219	51.1891	106.383	1.05535	Up	1.25e-09	1.93e-08	MAF1	-	GO:0043231//intracellular membrane-bounded organelle	GO:0001016//RNA polymerase III regulatory region DNA binding	GO:0006383//transcription from RNA polymerase III promoter	gi|363746260|ref|XP_003643589.1|/2.3269e-118/PREDICTED: repressor of RNA polymerase III transcription MAF1 homolog, partial [Gallus gallus]
gi|313661363|ref|NM_001199453.1|	5994	927	2255	90.2497	187.501	1.0549	Up	5.5e-85	1.39e-82	THBS1	K04659|1|0.0|2343|gga:373987|thrombospondin	GO:0009986//cell surface;GO:0005615//extracellular space;GO:0031091//platelet alpha granule	GO:0005102//receptor binding;GO:0005543//phospholipid binding;GO:0046872//metal ion binding;GO:0005539//glycosaminoglycan binding;GO:0032403//protein complex binding;GO:0071813//lipoprotein particle binding;GO:0043498//cell surface binding;GO:0001948//glycoprotein binding;GO:0019838//growth factor binding;GO:0005518//collagen binding	GO:0007179//transforming growth factor beta receptor signaling pathway;GO:0006954//inflammatory response;GO:0042108//positive regulation of cytokine biosynthetic process;GO:0001935//endothelial cell proliferation;GO:0032905;GO:0006915//apoptotic process;GO:0010595//positive regulation of endothelial cell migration;GO:0030194//positive regulation of blood coagulation;GO:0007263//nitric oxide media…	gi|313661364|ref|NP_001186382.1|/0/thrombospondin-1 precursor [Gallus gallus]
gi|513225976|ref|XM_001236989.3|	1598	81	197	29.5795	61.4417	1.05462	Up	8.66e-09	1.19e-07	HOXB6	K09294|1|2e-82|306|ssc:100523635|homeobox protein HoxA/B/C/D9	GO:0043231//intracellular membrane-bounded organelle	GO:0001071//nucleic acid binding transcription factor activity	GO:0003002//regionalization;GO:0001501//skeletal system development;GO:0048562//embryonic organ morphogenesis;GO:0006351//transcription, DNA-dependent;GO:0048872//homeostasis of number of cells;GO:0000578//embryonic axis specification	gi|363743428|ref|XP_001236990.2|/1.34589e-103/PREDICTED: LOW QUALITY PROTEIN: homeobox protein Hox-B6-like [Gallus gallus]
gi|513176657|ref|XM_419697.3|	14576	171	415	6.84606	14.19	1.05153	Up	6.95e-17	2.2e-15	TULP4	K09448|1|3e-11|74.3|cfa:481758|TEA domain family member 1/3/4	GO:0044424//intracellular part	GO:0001071//nucleic acid binding transcription factor activity	GO:0032446//protein modification by small protein conjugation;GO:0031667//response to nutrient levels;GO:0007165//signal transduction;GO:0006351//transcription, DNA-dependent	gi|118088431|ref|XP_419697.2|/0/PREDICTED: tubby-related protein 4 [Gallus gallus]
gi|86129517|ref|NM_001039306.1|	3687	47	114	7.43888	15.4101	1.05072	Up	1.34e-05	0.000111596	C7H2ORF69	-	-	-	-	gi|327282804|ref|XP_003226132.1|/2.53817e-135/PREDICTED: UPF0565 protein C2orf69-like [Anolis carolinensis]
gi|86129533|ref|NM_001039314.1|	3474	111	269	18.6456	38.5919	1.04946	Up	2.02e-11	3.86e-10	FNIP1	K08020|1|3e-17|92.0|mgp:100546920|Rap guanine nucleotide exchange factor (GEF) 6	GO:0044424//intracellular part	-	-	gi|86129534|ref|NP_001034403.1|/0/folliculin-interacting protein 1 [Gallus gallus]
gi|513219062|ref|XM_417508.4|	7372	69	167	5.46193	11.2903	1.0476	Up	1.39e-07	1.61e-06	ATP9A	K01530|1|0.0|1916|gga:419345|phospholipid-translocating ATPase [EC:3.6.3.1]	GO:0031224//intrinsic to membrane;GO:0005769//early endosome	GO:0032550;GO:0046872//metal ion binding;GO:0005548//phospholipid transporter activity;GO:0008324//cation transmembrane transporter activity	GO:0015914//phospholipid transport	gi|363741572|ref|XP_417508.3|/0/PREDICTED: probable phospholipid-transporting ATPase IIA [Gallus gallus]
gi|45382144|ref|NM_204779.1|	2849	159	384	32.5677	67.1758	1.0445	Up	1.4e-15	4.02e-14	STAT5B	K11224|1|0.0|1556|gga:395556|signal transducer and activator of transcription 5B	GO:0031981//nuclear lumen;GO:0044444//cytoplasmic part	GO:0060089;GO:0035258//steroid hormone receptor binding;GO:0046872//metal ion binding;GO:0001071//nucleic acid binding transcription factor activity;GO:0043566//structure-specific DNA binding;GO:0000977//RNA polymerase II regulatory region sequence-specific DNA binding	GO:0001779//natural killer cell differentiation;GO:0072350//tricarboxylic acid metabolic process;GO:0006915//apoptotic process;GO:0010876//lipid localization;GO:0043648//dicarboxylic acid metabolic process;GO:0002260//lymphocyte homeostasis;GO:0001912//positive regulation of leukocyte mediated cytotoxicity;GO:0042094//interleukin-2 biosynthetic process;GO:0032787//monocarboxylic acid metabolic pr…	gi|45382145|ref|NP_990110.1|/0/signal transducer and activator of transcription 5B [Gallus gallus]
gi|513182690|ref|XM_420512.4|	4266	87	209	11.9009	24.4174	1.03683	Up	5e-09	7.07e-08	ENPP6	K08743|1|0.0|884|gga:422551|ectonucleotide pyrophosphatase/phosphodiesterase family member 6 [EC:3.1.4.-]	GO:0031224//intrinsic to membrane	GO:0008081//phosphoric diester hydrolase activity	GO:0006629//lipid metabolic process;GO:0042439//ethanolamine-containing compound metabolic process	gi|50746471|ref|XP_420512.1|/0/PREDICTED: ectonucleotide pyrophosphatase/phosphodiesterase family member 6 [Gallus gallus]
gi|513167109|ref|XM_003640669.2|	3948	95	228	14.042	28.7827	1.03545	Up	1.05e-09	1.64e-08	SMARCC1	K11649|1|0.0|1611|gga:420378|SWI/SNF related-matrix-associated actin-dependent regulator of chromatin subfamily C	-	-	-	gi|363729861|ref|XP_003640717.1|/0/PREDICTED: SWI/SNF complex subunit SMARCC1 [Gallus gallus]
gi|513187045|ref|XM_423445.4|	5547	50	120	5.26011	10.7819	1.03545	Up	1.01e-05	8.55e-05	ABTB2	K10521|1|0.0|1912|tgu:100226874|ankyrin repeat and BTB/POZ domain-containing protein 2	-	GO:0046983//protein dimerization activity	-	gi|363734645|ref|XP_423445.3|/0/PREDICTED: ankyrin repeat and BTB/POZ domain-containing protein 2 [Gallus gallus]
gi|513202120|ref|XM_003641830.2|	7367	40	96	3.16849	6.49463	1.03545	Up	8.02e-05	0.000559017	ADAMTS7	K08622|1|0.0|3432|gga:415570|a disintegrin and metalloproteinase with thrombospondin motifs 7 [EC:3.4.24.-]	-	GO:0070011//peptidase activity, acting on L-amino acid peptides	-	gi|363737645|ref|XP_003641878.1|/0/PREDICTED: LOW QUALITY PROTEIN: A disintegrin and metalloproteinase with thrombospondin motifs 7 [Gallus gallus]
gi|513188405|ref|XM_001235146.2|	5563	38	91	3.98618	8.15279	1.03229	Up	0.000128778	0.000850103	ESRRB	K08553|1|0.0|872|gga:771938|estrogen-related receptor beta	GO:0043231//intracellular membrane-bounded organelle	GO:0046914//transition metal ion binding;GO:0008289//lipid binding;GO:0001071//nucleic acid binding transcription factor activity;GO:0003677//DNA binding;GO:0038023//signaling receptor activity	GO:0009755//hormone-mediated signaling pathway;GO:0006351//transcription, DNA-dependent	gi|118091976|ref|XP_001235147.1|/0/PREDICTED: steroid hormone receptor ERR2 [Gallus gallus]
gi|513164091|ref|XM_416872.4|	3582	106	253	17.2688	35.2021	1.02749	Up	1.66e-10	2.84e-09	SLC9A7	K12041|1|0.0|1321|gga:418676|solute carrier family 9 (sodium/hydrogen exchanger), member 6/7	GO:0031224//intrinsic to membrane;GO:0012505//endomembrane system;GO:0010008//endosome membrane	GO:0005451//monovalent cation:hydrogen antiporter activity;GO:0042802//identical protein binding	GO:0044763;GO:0044765;GO:0055067	gi|118084245|ref|XP_416872.2|/0/PREDICTED: sodium/hydrogen exchanger 7 [Gallus gallus]
gi|86129537|ref|NM_001039317.1|	4210	312	744	43.2469	88.0774	1.02618	Up	5.66e-28	3.63e-26	TRPC4AP	K11796|1|0.0|1464|gga:428134|Trpc4-associated protein	GO:0080008//Cul4-RING ubiquitin ligase complex	GO:0019899//enzyme binding	GO:0019941//modification-dependent protein catabolic process;GO:0032446//protein modification by small protein conjugation	gi|86129538|ref|NP_001034406.1|/0/short transient receptor potential channel 4-associated protein [Gallus gallus]
gi|481026641|ref|NM_001277826.1|	1596	201	479	73.493	149.581	1.02525	Up	1.54e-18	5.53e-17	SGMS2	K04714|1|0.0|687|gga:422529|shingomyelin synthase [EC:2.7.8.27]	GO:0016021//integral to membrane;GO:0031228//intrinsic to Golgi membrane	GO:0016780//phosphotransferase activity, for other substituted phosphate groups	GO:0006684//sphingomyelin metabolic process	gi|50746427|ref|XP_420492.1|/0/PREDICTED: phosphatidylcholine:ceramide cholinephosphotransferase 2 [Gallus gallus]
gi|513213033|ref|XM_003642306.2|	3860	42	100	6.34958	12.9118	1.02396	Up	6.61e-05	0.000469077	PHF19	K11486|1|0.0|1042|gga:772213|polycomb-like protein 3	GO:0031519//PcG protein complex	GO:0042393//histone binding;GO:0046872//metal ion binding	GO:0031062//positive regulation of histone methylation;GO:0006351//transcription, DNA-dependent	gi|363740586|ref|XP_003642354.1|/0/PREDICTED: LOW QUALITY PROTEIN: PHD finger protein 19-like [Gallus gallus]
gi|48976112|ref|NM_001001758.1|	2684	87	207	18.9156	38.4381	1.02296	Up	8.65e-09	1.19e-07	CDH6	K06798|1|0.0|1511|gga:414842|cadherin 6, type 2, K-cadherin	GO:0031224//intrinsic to membrane;GO:0031981//nuclear lumen	GO:0046872//metal ion binding	GO:0016337//cell-cell adhesion;GO:0045216//cell-cell junction organization;GO:0022607//cellular component assembly	gi|48976113|ref|NP_001001758.1|/0/cadherin-6 precursor [Gallus gallus]
gi|402743325|ref|NM_204145.2|	7072	206	489	16.9984	34.462	1.01961	Up	9.71e-19	3.6e-17	ABCA1	K05641|1|0.0|4399|gga:373945|ATP-binding cassette, subfamily A (ABC1), member 1	GO:0030139//endocytic vesicle;GO:0016021//integral to membrane	GO:0032934//sterol binding;GO:0000149//SNARE binding;GO:0015075//ion transmembrane transporter activity;GO:0017111//nucleoside-triphosphatase activity;GO:0032550;GO:0004888//transmembrane signaling receptor activity;GO:0034185//apolipoprotein binding;GO:0015248//sterol transporter activity;GO:0051020//GTPase binding	GO:0007033//vacuole organization;GO:0033363//secretory granule organization;GO:0032611//interleukin-1 beta production;GO:0034405//response to fluid shear stress;GO:0015914//phospholipid transport;GO:0055092//sterol homeostasis;GO:0016125//sterol metabolic process;GO:0010742//macrophage derived foam cell differentiation;GO:0055094//response to lipoprotein particle stimulus;GO:0046903//secretion;GO…	gi|45383826|ref|NP_989476.1|/0/ATP-binding cassette sub-family A member 1 [Gallus gallus]
gi|475505725|ref|NM_001277375.1|	1121	75	178	39.0426	79.1386	1.01933	Up	1.05e-07	1.23e-06	GSTO1	K00799|1|1e-133|476|gga:423881|glutathione S-transferase [EC:2.5.1.18]	GO:0044444//cytoplasmic part	GO:0016765//transferase activity, transferring alkyl or aryl (other than methyl) groups;GO:0030614;GO:0015038//glutathione disulfide oxidoreductase activity	GO:0060314//regulation of ryanodine-sensitive calcium-release channel activity;GO:0046685//response to arsenic-containing substance;GO:0005996//monosaccharide metabolic process;GO:0044710;GO:0006805//xenobiotic metabolic process;GO:0014809//regulation of skeletal muscle contraction by regulation of release of sequestered calcium ion	gi|50749765|ref|XP_421747.1|/6.9455e-135/PREDICTED: glutathione S-transferase omega-1 isoform 2 [Gallus gallus]
gi|61098375|ref|NM_001012918.1|	5219	73	173	8.16241	16.5209	1.01722	Up	1.66e-07	1.91e-06	STK11IP	K06841|1|1e-14|84.0|spu:580797|semaphorin 5;K08124|2|9e-08|61.2|rno:83717|osteomodulin;K01090|3|2e-07|60.1|mmu:244650|protein phosphatase [EC:3.1.3.16];K10170|5|3e-06|56.2|dre:403136|toll-like receptor 8	GO:0044424//intracellular part	-	-	gi|61098376|ref|NP_001012936.1|/0/serine/threonine-protein kinase 11-interacting protein [Gallus gallus]
gi|60302777|ref|NM_001012565.1|	2075	218	515	61.3086	123.698	1.01266	Up	1.88e-19	7.29e-18	DEGS1	K04712|1|0.0|689|gga:421327|sphingolipid delta-4 desaturase [EC:1.14.-.-]	GO:0043231//intracellular membrane-bounded organelle;GO:0016021//integral to membrane;GO:0031090//organelle membrane	GO:0016491//oxidoreductase activity	GO:0006633//fatty acid biosynthetic process;GO:0006665//sphingolipid metabolic process;GO:0006796//phosphate-containing compound metabolic process	gi|60302778|ref|NP_001012583.1|/0/sphingolipid delta(4)-desaturase DES1 [Gallus gallus]
gi|71894744|ref|NM_001030639.1|	2509	347	819	80.7071	162.689	1.01135	Up	6.01e-30	4.33e-28	PLK1	K06631|1|0.0|1087|gga:416575|polo-like kinase 1 [EC:2.7.11.21]	GO:0005815//microtubule organizing center;GO:0005819//spindle;GO:0000778//condensed nuclear chromosome kinetochore;GO:0044444//cytoplasmic part	GO:0004672//protein kinase activity;GO:0019900//kinase binding;GO:0032403//protein complex binding;GO:0032550;GO:0015631//tubulin binding	GO:0006915//apoptotic process;GO:0000079//regulation of cyclin-dependent protein serine/threonine kinase activity;GO:0031145//anaphase-promoting complex-dependent proteasomal ubiquitin-dependent protein catabolic process;GO:0031398//positive regulation of protein ubiquitination;GO:0044772//mitotic cell cycle phase transition;GO:0001934//positive regulation of protein phosphorylation;GO:0000077//D…	gi|71894745|ref|NP_001025810.1|/0/serine/threonine-protein kinase PLK1 [Gallus gallus]
gi|46048878|ref|NM_204807.1|	2640	343	809	75.8181	152.728	1.01035	Up	1.48e-29	1.03e-27	EPAS1	K09095|1|0.0|1600|gga:395596|hypoxia-inducible factor 2 alpha	GO:0031981//nuclear lumen;GO:0043234//protein complex;GO:0044444//cytoplasmic part	GO:0000982//RNA polymerase II core promoter proximal region sequence-specific DNA binding transcription factor activity;GO:0046983//protein dimerization activity;GO:0003677//DNA binding;GO:0019899//enzyme binding	GO:0048771//tissue remodeling;GO:0008016//regulation of heart contraction;GO:0006584//catecholamine metabolic process;GO:0045165//cell fate commitment;GO:0050953//sensory perception of light stimulus;GO:0043618//regulation of transcription from RNA polymerase II promoter in response to stress;GO:0021700//developmental maturation;GO:0007154//cell communication;GO:0006996//organelle organization;GO…	gi|46048879|ref|NP_990138.1|/0/endothelial PAS domain-containing protein 1 [Gallus gallus]
gi|149642958|ref|NM_001098853.1|	987	45	106	26.6059	53.5257	1.00849	Up	4.94e-05	0.000360139	TBPL2	K03120|1|1e-177|622|gga:776269|transcription initiation factor TFIID TATA-box-binding protein	GO:0043231//intracellular membrane-bounded organelle	GO:0003676//nucleic acid binding;GO:0001071//nucleic acid binding transcription factor activity	GO:0048598//embryonic morphogenesis;GO:0006351//transcription, DNA-dependent	gi|149642959|ref|NP_001092323.1|/1.02968e-176/TATA box-binding protein-like protein 2 [Gallus gallus]
gi|60302797|ref|NM_001012575.1|	4133	169	398	23.8618	47.9945	1.00816	Up	2.84e-15	7.89e-14	TMLHE	K00474|1|0.0|920|mgp:100544092|trimethyllysine dioxygenase [EC:1.14.11.8]	GO:0044429//mitochondrial part	GO:0019842//vitamin binding;GO:0046914//transition metal ion binding;GO:0016706//oxidoreductase activity, acting on paired donors, with incorporation or reduction of molecular oxygen, 2-oxoglutarate as one donor, and incorporation of one atom each of oxygen into both donors;GO:0016701//oxidoreductase activity, acting on single donors with incorporation of molecular oxygen	GO:0006578//amino-acid betaine biosynthetic process;GO:0044710;GO:0043086//negative regulation of catalytic activity	gi|326924432|ref|XP_003208431.1|/0/PREDICTED: trimethyllysine dioxygenase, mitochondrial-like [Meleagris gallopavo]
gi|513206580|ref|XM_429403.4|	3548	238	560	39.145	78.6644	1.00688	Up	7.76e-21	3.32e-19	UBTD2	-	GO:0031981//nuclear lumen	-	-	gi|327265184|ref|XP_003217388.1|/9.68783e-130/PREDICTED: ubiquitin domain-containing protein 2-like [Anolis carolinensis]
gi|71895520|ref|NM_001031474.1|	2036	145	341	41.5597	83.4738	1.00614	Up	2.96e-13	6.87e-12	UBAC1	K12174|1|0.0|711|gga:427754|Kip1 ubiquitination-promoting complex protein 2	GO:0016020//membrane;GO:0043231//intracellular membrane-bounded organelle	-	GO:0032446//protein modification by small protein conjugation	gi|71895521|ref|NP_001026645.1|/0/ubiquitin-associated domain-containing protein 1 [Gallus gallus]
gi|45382976|ref|NM_205527.1|	8025	94	221	6.83542	13.7253	1.00573	Up	4.47e-09	6.38e-08	AGRN	K06254|1|0.0|3790|gga:396538|agrin	GO:0031224//intrinsic to membrane;GO:0005764//lysosome;GO:0005604//basement membrane;GO:0044431//Golgi apparatus part	GO:0030545;GO:0005198//structural molecule activity;GO:0046872//metal ion binding;GO:0005539//glycosaminoglycan binding;GO:0001948//glycoprotein binding;GO:0030296//protein tyrosine kinase activator activity;GO:0031406//carboxylic acid binding	GO:0006023;GO:0007169//transmembrane receptor protein tyrosine kinase signaling pathway;GO:0006026;GO:0072657//protein localization to membrane;GO:0031346//positive regulation of cell projection organization;GO:0008582//regulation of synaptic growth at neuromuscular junction;GO:0006935//chemotaxis;GO:0006790//sulfur compound metabolic process;GO:0007186//G-protein coupled receptor signaling pathw…	gi|460018313|sp|P31696.3|AGRIN_CHICK/0/RecName: Full=Agrin; Contains: RecName: Full=Agrin N-terminal 110 kDa subunit; Contains: RecName: Full=Agrin C-terminal 110 kDa subunit; Contains: RecName: Full=Agrin C-terminal 90 kDa fragment; Short=C90; Contains: RecName: Full=Agrin C-terminal 22 kDa fragment; Short=C22; Flags: Precursor
gi|513214946|ref|XM_003642365.2|	1840	66	155	20.9319	41.9844	1.00415	Up	9.6e-07	9.88e-06	EPN3	K12471|1|4e-121|436|tgu:100220781|epsin	-	-	-	gi|224075268|ref|XP_002191403.1|/3.23581e-120/PREDICTED: epsin-3 [Taeniopygia guttata]
gi|513183192|ref|XM_004941155.1|	6422	49	115	4.45255	8.92486	1.0032	Up	2.54e-05	0.000198943	LOC101750338	K04605|1|2e-15|86.7|spu:579746|metabotropic glutamate receptor 2/3;K12796|3|5e-15|85.5|cfa:100856182|erbb2-interacting protein	-	-	-	gi|326918784|ref|XP_003205667.1|/0/PREDICTED: malignant fibrous histiocytoma-amplified sequence 1 homolog, partial [Meleagris gallopavo]
gi|513178636|ref|XM_001233700.3|	4468	110	258	14.3669	28.7793	1.00229	Up	2.57e-10	4.32e-09	GOPC	K14548|1|2e-10|69.7|tgu:100229140|U3 small nucleolar RNA-associated protein 4;K06092|2|8e-10|67.8|rno:140581|InaD-like protein	-	-	-	gi|363732307|ref|XP_001233701.2|/0/PREDICTED: golgi-associated PDZ and coiled-coil motif-containing protein [Gallus gallus]
gi|60302803|ref|NM_001012578.1|	3652	367	860	58.6432	117.366	1.00098	Up	7.24e-31	5.55e-29	ACSL1	K01897|1|0.0|1415|gga:422547|long-chain acyl-CoA synthetase [EC:6.2.1.3]	GO:0031966//mitochondrial membrane;GO:0031224//intrinsic to membrane;GO:0044439	GO:0032550;GO:0015645//fatty acid ligase activity	GO:0035336//long-chain fatty-acyl-CoA metabolic process;GO:0015909//long-chain fatty acid transport;GO:0001676//long-chain fatty acid metabolic process;GO:0070542//response to fatty acid;GO:0019221//cytokine-mediated signaling pathway;GO:0006805//xenobiotic metabolic process;GO:0045860//positive regulation of protein kinase activity;GO:0006641//triglyceride metabolic process;GO:0019217//regulatio…	gi|60302804|ref|NP_001012596.1|/0/long-chain-fatty-acid--CoA ligase 1 [Gallus gallus]
gi|513162589|ref|XM_416687.4|	4187	70	164	9.75613	19.5216	1.00069	Up	4.99e-07	5.36e-06	ADAMTS1	K08617|1|0.0|1770|gga:418479|a disintegrin and metalloproteinase with thrombospondin motifs 1 [EC:3.4.24.-]	GO:0031012//extracellular matrix	GO:0046914//transition metal ion binding;GO:0004175//endopeptidase activity	GO:0019538//protein metabolic process	gi|363728632|ref|XP_416687.3|/0/PREDICTED: A disintegrin and metalloproteinase with thrombospondin motifs 1 [Gallus gallus]
gi|45383132|ref|NM_204518.1|	3825	376	220	57.364	28.6659	-1.00081	Down	7.42e-17	2.33e-15	SMC4	K06675|1|0.0|2274|gga:395189|structural maintenance of chromosome 4	GO:0031981//nuclear lumen;GO:0000793//condensed chromosome	GO:0032550;GO:0046983//protein dimerization activity	GO:0000070//mitotic sister chromatid segregation;GO:0030261//chromosome condensation	gi|45383133|ref|NP_989849.1|/0/structural maintenance of chromosomes protein 4 [Gallus gallus]
gi|71896194|ref|NM_001031596.1|	1957	1169	683	348.583	173.942	-1.0029	Down	3.79e-49	4.99e-47	COPS2	K12176|1|0.0|831|gga:430917|COP9 signalosome complex subunit 2	GO:0043231//intracellular membrane-bounded organelle;GO:0043234//protein complex	GO:0005488//binding;GO:0003712//transcription cofactor activity;GO:0060089	GO:0000338//protein deneddylation;GO:0007519//skeletal muscle tissue development;GO:0030154//cell differentiation;GO:0007154//cell communication;GO:0006366//transcription from RNA polymerase II promoter	gi|71896195|ref|NP_001026767.1|/0/COP9 signalosome complex subunit 2 [Gallus gallus]
gi|45383170|ref|NM_204499.1|	1296	269	157	121.124	60.3766	-1.00442	Down	1.5e-12	3.26e-11	LOC395160	K09326|1|3e-75|283|acs:100559672|homeobox protein OTX;K02900|2|2e-74|280|mgp:100545680|large subunit ribosomal protein L27Ae	GO:0043231//intracellular membrane-bounded organelle	GO:0003677//DNA binding	GO:0003002//regionalization;GO:0007468//regulation of rhodopsin gene expression;GO:0007420//brain development;GO:0007623//circadian rhythm;GO:0001754//eye photoreceptor cell differentiation;GO:0006366//transcription from RNA polymerase II promoter	gi|45383171|ref|NP_989830.1|/6.73637e-148/transcription factor Crx [Gallus gallus]
gi|356582406|ref|NM_001252255.1|	751	1943	1128	1509.79	748.588	-1.0121	Down	1.09e-81	2.54e-79	RPL32	K02912|1|7e-65|247|gga:416122|large subunit ribosomal protein L32e	GO:0015934//large ribosomal subunit	GO:0005198//structural molecule activity	GO:0006412//translation;GO:0019080;GO:0000956//nuclear-transcribed mRNA catabolic process;GO:0006613//cotranslational protein targeting to membrane	gi|395516660|ref|XP_003762505.1|/4.31609e-64/PREDICTED: EF-hand domain-containing protein C3orf25 homolog [Sarcophilus harrisii]
gi|513232846|ref|XM_424953.4|	9837	100	58	5.93226	2.93859	-1.01346	Down	1.42e-05	0.000117844	DGKQ	K00901|1|0.0|1842|gga:427381|diacylglycerol kinase [EC:2.7.1.107]	GO:0016604//nuclear body;GO:0043232;GO:0044444//cytoplasmic part;GO:0016020//membrane	GO:0043169//cation binding;GO:0032550;GO:0019899//enzyme binding;GO:0016301//kinase activity;GO:0008134//transcription factor binding	GO:0007243//intracellular protein kinase cascade;GO:0046683//response to organophosphorus;GO:0006796//phosphate-containing compound metabolic process;GO:0019935//cyclic-nucleotide-mediated signaling;GO:0007186//G-protein coupled receptor signaling pathway	gi|363744864|ref|XP_424953.3|/0/PREDICTED: LOW QUALITY PROTEIN: diacylglycerol kinase theta [Gallus gallus]
gi|45383014|ref|NM_204585.1|	1013	418	242	240.796	119.064	-1.01608	Down	5.33e-19	2.03e-17	PARK7	K05687|1|7e-102|370|gga:395277|protein DJ-1	GO:0043231//intracellular membrane-bounded organelle	GO:0016787//hydrolase activity;GO:0016705//oxidoreductase activity, acting on paired donors, with incorporation or reduction of molecular oxygen;GO:0042802//identical protein binding;GO:0016209//antioxidant activity;GO:0003723//RNA binding	GO:0007626//locomotory behavior;GO:0032411//positive regulation of transporter activity;GO:0043066//negative regulation of apoptotic process;GO:0031647//regulation of protein stability;GO:0034614//cellular response to reactive oxygen species;GO:0009566//fertilization;GO:0043393//regulation of protein binding;GO:0001963//synaptic transmission, dopaminergic;GO:0030521//androgen receptor signaling p…	gi|45383015|ref|NP_989916.1|/5.62025e-101/protein DJ-1 [Gallus gallus]
gi|513183330|ref|XR_212266.1|	3739	95	55	14.8269	7.3313	-1.01608	Down	2.24e-05	0.000178243	-	-	-	-	-	-
gi|513177958|ref|XM_419826.4|	4964	116	67	13.6367	6.72693	-1.01947	Down	2.62e-06	2.49e-05	MMS22L	-	GO:0043234//protein complex;GO:0005657//replication fork	-	GO:0000725//recombinational repair	gi|363732102|ref|XP_419826.3|/0/PREDICTED: MMS22-like, DNA repair protein [Gallus gallus]
gi|483968232|ref|NM_001277913.1|	1955	97	56	28.9539	14.2763	-1.02014	Down	1.73e-05	0.000140323	C6ORF192	K14636|1|1e-11|72.4|smm:Smp_046120|MFS transporter, DHA1 family, solute carrier family 18 (vesicular acetylcholine transporter), member 3	-	-	-	gi|363731425|ref|XP_419737.3|/0/PREDICTED: MFS-type transporter C6orf192 [Gallus gallus]
gi|363727432|ref|XM_003640333.1|	3018	94	54	18.1757	8.91761	-1.02728	Down	2.09e-05	0.000166819	CCDC3	-	-	-	-	gi|363727433|ref|XP_003640381.1|/7.03279e-150/PREDICTED: coiled-coil domain-containing protein 3 [Gallus gallus]
gi|513206132|ref|XR_213049.1|	1864	157	90	49.1515	24.0641	-1.03035	Down	3.45e-08	4.34e-07	-	-	-	-	-	-
gi|160333402|ref|NM_001082417.2|	882	3012	1723	1992.82	973.622	-1.03338	Down	6.62e-130	3.34e-127	RPS3A	K02984|1|1e-143|509|gga:422477|small subunit ribosomal protein S3Ae	GO:0031981//nuclear lumen;GO:0015935//small ribosomal subunit	GO:0005198//structural molecule activity;GO:0005515//protein binding;GO:0003676//nucleic acid binding	GO:0007275//multicellular organismal development;GO:0006412//translation;GO:0000956//nuclear-transcribed mRNA catabolic process;GO:0019080;GO:0012502//induction of programmed cell death;GO:0048869//cellular developmental process;GO:0006613//cotranslational protein targeting to membrane	gi|129270064|ref|NP_001075886.1|/8.09646e-143/ribosomal protein S3A [Gallus gallus]
gi|513213107|ref|XM_415391.4|	5002	264	151	30.7994	15.0455	-1.03357	Down	7.19e-13	1.6e-11	RABGAP1	K11837|1|9e-12|74.3|hsa:9098|ubiquitin carboxyl-terminal hydrolase 6/32 [EC:3.1.2.15];K10352|2|1e-06|57.4|dre:30616|myosin heavy chain	-	-	-	gi|118099497|ref|XP_415391.2|/0/PREDICTED: rab GTPase-activating protein 1 [Gallus gallus]
gi|513187017|ref|XR_212345.1|	4054	77	44	11.0838	5.40932	-1.03494	Down	0.000107517	0.000721545	-	-	-	-	-	-
gi|312837061|ref|NM_001199197.1|	2741	1195	682	254.414	124.008	-1.03675	Down	6.15e-53	8.98e-51	ELOVL5	K10244|1|8e-180|631|gga:428646|elongation of very long chain fatty acids protein 5 [EC:2.3.1.-]	GO:0031224//intrinsic to membrane;GO:0043231//intracellular membrane-bounded organelle;GO:0031090//organelle membrane	GO:0004312//fatty acid synthase activity;GO:0005488//binding	GO:0000038//very long-chain fatty acid metabolic process;GO:0035336//long-chain fatty-acyl-CoA metabolic process;GO:0006641//triglyceride metabolic process;GO:0019368//fatty acid elongation, unsaturated fatty acid;GO:0001676//long-chain fatty acid metabolic process	gi|312837062|ref|NP_001186126.1|/6.46536e-179/elongation of very long chain fatty acids protein 5 [Gallus gallus]
gi|45383831|ref|NM_204140.1|	400	602	343	878.252	427.374	-1.03914	Down	1.31e-27	8.14e-26	RPL36	K02920|1|1e-48|191|gga:373936|large subunit ribosomal protein L36e	GO:0031981//nuclear lumen;GO:0015934//large ribosomal subunit	GO:0005198//structural molecule activity	GO:0007417//central nervous system development;GO:0006412//translation;GO:0000956//nuclear-transcribed mRNA catabolic process;GO:0019080;GO:0006613//cotranslational protein targeting to membrane;GO:0007049//cell cycle	gi|45383832|ref|NP_989471.1|/1.43885e-47/60S ribosomal protein L36 [Gallus gallus]
gi|513205260|ref|XM_414360.4|	2032	2397	1363	688.378	334.307	-1.04203	Down	3.45e-105	1.23e-102	RPN1	K12666|1|0.0|1032|gga:416017|oligosaccharyltransferase complex subunit alpha (ribophorin I)	GO:0031224//intrinsic to membrane;GO:0048770;GO:0005789//endoplasmic reticulum membrane	GO:0004576//oligosaccharyl transferase activity	GO:0006613//cotranslational protein targeting to membrane;GO:0010467//gene expression;GO:0006487//protein N-linked glycosylation	gi|363738636|ref|XP_414360.3|/0/PREDICTED: dolichyl-diphosphooligosaccharide--protein glycosyltransferase subunit 1, partial [Gallus gallus]
gi|433660829|ref|NM_001159347.2|	9981	322	182	18.8263	9.08806	-1.0507	Down	9.43e-16	2.73e-14	NAV3	K05699|1|4e-10|70.1|nve:NEMVE_v1g206855|actinin alpha;K04437|2|3e-09|67.0|nvi:100123445|filamin;K06115|3|5e-09|66.2|ame:413332|spectrin beta	-	-	-	gi|226823206|ref|NP_001152819.1|/0/neuron navigator 3 [Gallus gallus]
gi|513218135|ref|XM_417408.4|	1791	186	105	60.6038	29.2191	-1.05249	Down	9.84e-10	1.55e-08	C20ORF20	K11343|1|4e-59|229|gga:419233|MRG-binding protein	-	-	-	gi|118100688|ref|XP_417408.2|/3.40303e-58/PREDICTED: MRG-binding protein [Gallus gallus]
gi|45384145|ref|NM_205100.1|	1665	241	136	84.4667	40.7098	-1.05301	Down	3.36e-12	7.07e-11	CRTAP	K08134|1|6e-36|152|ptr:456811|leucine proline-enriched proteoglycan (leprecan)	GO:0044432//endoplasmic reticulum part;GO:0031012//extracellular matrix	GO:0005488//binding	GO:0043062//extracellular structure organization;GO:0019511//peptidyl-proline hydroxylation;GO:0048232//male gamete generation	gi|45384146|ref|NP_990431.1|/2.39619e-151/cartilage-associated protein precursor [Gallus gallus]
gi|482661620|ref|NM_001277859.1|	1417	96	54	39.5352	18.9932	-1.05766	Down	1.06e-05	8.98e-05	SELM	-	GO:0044444//cytoplasmic part;GO:0031981//nuclear lumen	-	-	gi|326930002|ref|XP_003211142.1|/1.29513e-46/PREDICTED: selenoprotein M-like [Meleagris gallopavo]
gi|513170054|ref|XM_418831.4|	2847	260	146	53.2928	25.5587	-1.06012	Down	3.56e-13	8.16e-12	SFRP4	K02185|1|0.0|693|gga:420732|secreted frizzled-related protein 4	-	-	-	gi|363730267|ref|XP_418831.3|/0/PREDICTED: secreted frizzled-related protein 4 [Gallus gallus]
gi|61098429|ref|NM_001012944.1|	3265	501	281	89.5442	42.894	-1.06182	Down	4.97e-24	2.52e-22	SKIV2L2	K12598|1|0.0|1893|gga:427137|ATP-dependent RNA helicase DOB1 [EC:3.6.4.13]	GO:0043234//protein complex;GO:0005681//spliceosomal complex;GO:0031981//nuclear lumen	GO:0032550;GO:0042623//ATPase activity, coupled	GO:0000377;GO:0006364//rRNA processing	gi|61098430|ref|NP_001012962.1|/0/superkiller viralicidic activity 2-like 2 [Gallus gallus]
gi|513204802|ref|XM_414300.3|	4378	75	42	9.99697	4.78131	-1.06408	Down	9.23e-05	0.00063097	IARS	K01870|1|0.0|2528|gga:415957|isoleucyl-tRNA synthetase [EC:6.1.1.5]	GO:0031981//nuclear lumen;GO:0044444//cytoplasmic part	GO:0032550;GO:0052689;GO:0004812//aminoacyl-tRNA ligase activity	GO:0006418//tRNA aminoacylation for protein translation	gi|118096783|ref|XP_414300.2|/0/PREDICTED: isoleucyl-tRNA synthetase, cytoplasmic [Gallus gallus]
gi|478247016|ref|NM_001277509.1|	519	136	76	152.916	72.9827	-1.06712	Down	1.27e-07	1.48e-06	COX6A1	K02266|1|2e-59|228|gga:416978|cytochrome c oxidase subunit 6a	GO:0005746//mitochondrial respiratory chain	-	GO:0022900//electron transport chain	gi|50756677|ref|XP_415270.1|/1.14298e-58/PREDICTED: cytochrome c oxidase subunit 6A1, mitochondrial [Gallus gallus]
gi|513158353|ref|XM_416064.4|	662	1092	609	962.603	458.493	-1.07004	Down	5.07e-51	6.91e-49	RPL18A	K02882|1|3e-118|424|gga:417823|large subunit ribosomal protein L18Ae	GO:0015934//large ribosomal subunit	GO:0003676//nucleic acid binding;GO:0005198//structural molecule activity	GO:0006412//translation;GO:0019080;GO:0000956//nuclear-transcribed mRNA catabolic process;GO:0006613//cotranslational protein targeting to membrane	gi|363727621|ref|XP_416064.3|/1.99386e-117/PREDICTED: 60S ribosomal protein L18a, partial [Gallus gallus]
gi|513211838|ref|XM_415570.4|	1940	273	152	82.119	39.0495	-1.07241	Down	5.4e-14	1.35e-12	DPP7	K01276|1|0.0|938|gga:417297|dipeptidyl-peptidase II [EC:3.4.14.2]	GO:0031982//vesicle;GO:0043231//intracellular membrane-bounded organelle;GO:0044444//cytoplasmic part	GO:0008238//exopeptidase activity	GO:0019538//protein metabolic process	gi|118099097|ref|XP_415570.2|/0/PREDICTED: dipeptidyl peptidase 2 [Gallus gallus]
gi|487442755|ref|NM_001278047.1|	375	126	70	196.075	93.0338	-1.07558	Down	3.09e-07	3.43e-06	GNG11	K04546|1|2e-35|147|gga:771999|guanine nucleotide-binding protein G(I)/G(S)/G(O) subunit gamma-11	GO:0031234//extrinsic to internal side of plasma membrane	GO:0017111//nucleoside-triphosphatase activity;GO:0060089	GO:0033036;GO:0007166//cell surface receptor signaling pathway;GO:0015980//energy derivation by oxidation of organic compounds;GO:0033762//response to glucagon stimulus;GO:0001666//response to hypoxia;GO:0009154//purine ribonucleotide catabolic process;GO:0010658;GO:0001754//eye photoreceptor cell differentiation	gi|118085763|ref|XP_001234333.1|/1.80807e-34/PREDICTED: guanine nucleotide-binding protein G(I)/G(S)/G(O) subunit gamma-11 [Gallus gallus]
gi|513215667|ref|XR_213402.1|	2828	269	149	55.508	26.2592	-1.07988	Down	5.96e-14	1.48e-12	-	-	-	-	-	-
gi|429903871|ref|NM_001271939.1|	2478	272	150	64.0546	30.1692	-1.08623	Down	3.27e-14	8.32e-13	PGRMC1	-	-	-	-	gi|429903872|ref|NP_001258868.1|/2.1919e-61/membrane-associated progesterone receptor component 1 [Gallus gallus]
gi|513226566|ref|XM_001231864.3|	398	738	406	1082.07	508.413	-1.08972	Down	4.76e-36	4.54e-34	RPS28	K02979|1|2e-25|114|ecb:100060851|small subunit ribosomal protein S28e	-	-	-	gi|470602254|ref|XP_004312818.1|/3.45946e-25/PREDICTED: 40S ribosomal protein S28 [Tursiops truncatus]
gi|71896866|ref|NM_001030904.1|	634	944	519	868.891	407.992	-1.09063	Down	1.08e-45	1.37e-43	RPL11	K02868|1|1e-111|402|gga:419682|large subunit ribosomal protein L11e	GO:0031981//nuclear lumen;GO:0015934//large ribosomal subunit	GO:0005198//structural molecule activity;GO:0003723//RNA binding	GO:0006412//translation;GO:0000956//nuclear-transcribed mRNA catabolic process;GO:0019080;GO:0006613//cotranslational protein targeting to membrane;GO:0033365//protein localization to organelle;GO:0042254//ribosome biogenesis	gi|71896867|ref|NP_001026075.1|/9.57141e-111/60S ribosomal protein L11 [Gallus gallus]
gi|430768610|ref|NM_001271982.1|	2108	164	90	45.4	21.2787	-1.09328	Down	3.23e-09	4.69e-08	CYB5R2	K00326|1|8e-156|551|gga:408182|cytochrome-b5 reductase [EC:1.6.2.2]	GO:0031224//intrinsic to membrane	GO:0016653//oxidoreductase activity, acting on NAD(P)H, heme protein as acceptor	GO:0006694//steroid biosynthetic process	gi|430768611|ref|NP_001258911.1|/6.24298e-155/NADH-cytochrome b5 reductase 2 [Gallus gallus]
gi|513172723|ref|XM_419147.4|	1750	232	127	77.3629	36.1692	-1.09688	Down	1.64e-12	3.53e-11	TYMS	K00560|1|2e-168|593|gga:421060|thymidylate synthase [EC:2.1.1.45]	GO:0031981//nuclear lumen;GO:0019866//organelle inner membrane;GO:0044429//mitochondrial part	GO:0042802//identical protein binding;GO:0042083//5,10-methylenetetrahydrofolate-dependent methyltransferase activity;GO:0003723//RNA binding;GO:0019842//vitamin binding	GO:0006213//pyrimidine nucleoside metabolic process;GO:0048017//inositol lipid-mediated signaling;GO:0000082//G1/S transition of mitotic cell cycle;GO:0001501//skeletal system development;GO:0009177;GO:0031960//response to corticosteroid stimulus;GO:0006259//DNA metabolic process;GO:0009117//nucleotide metabolic process;GO:0040007//growth;GO:0006760//folic acid-containing compound metabolic proce…	gi|118086858|ref|XP_419147.2|/1.49216e-167/PREDICTED: thymidylate synthase [Gallus gallus]
gi|71897070|ref|NM_001030713.1|	2042	265	145	75.7308	35.3905	-1.09752	Down	4.29e-14	1.08e-12	GBAS	-	GO:0043231//intracellular membrane-bounded organelle;GO:0016021//integral to membrane	GO:0005488//binding	GO:0009152//purine ribonucleotide biosynthetic process;GO:0006091//generation of precursor metabolites and energy;GO:0051348//negative regulation of transferase activity	gi|71897071|ref|NP_001025884.1|/1.62601e-168/protein NipSnap homolog 2 [Gallus gallus]
gi|45384101|ref|NM_205125.1|	1383	369	201	155.699	72.4349	-1.10401	Down	3.36e-19	1.29e-17	DKK3	K02165|1|4e-11|70.1|bfo:BRAFLDRAFT_123874|dickkopf	-	-	GO:0006351//transcription, DNA-dependent;GO:0030178//negative regulation of Wnt receptor signaling pathway;GO:0031947//negative regulation of glucocorticoid biosynthetic process;GO:0032342//aldosterone biosynthetic process;GO:0035270//endocrine system development	gi|45384102|ref|NP_990456.1|/1.98948e-177/dickkopf-related protein 3 precursor [Gallus gallus]
gi|513166304|ref|XM_417205.4|	3534	68	37	11.2286	5.21806	-1.10559	Down	0.000123083	0.000816067	FOLH1	K14592|1|0.0|1387|gga:419011|folate hydrolase 1 [EC:3.4.17.21];K01301|3|0.0|1379|tgu:100223080|glutamate carboxypeptidase II [EC:3.4.17.21]	GO:0043231//intracellular membrane-bounded organelle;GO:0016021//integral to membrane	GO:0043169//cation binding;GO:0008238//exopeptidase activity	GO:0019538//protein metabolic process;GO:0006575//cellular modified amino acid metabolic process	gi|363729242|ref|XP_417205.3|/0/PREDICTED: glutamate carboxypeptidase 2 [Gallus gallus]
gi|513200407|ref|XM_422851.4|	2035	706	384	202.452	94.0461	-1.10614	Down	2.27e-35	2.12e-33	LOC425049	K07374|1|0.0|867|mgp:100545648|tubulin alpha	GO:0032991//macromolecular complex;GO:0005815//microtubule organizing center;GO:0043231//intracellular membrane-bounded organelle	GO:0005198//structural molecule activity;GO:0032550;GO:0017111//nucleoside-triphosphatase activity	GO:0044763;GO:0006458//'de novo' protein folding;GO:0043623//cellular protein complex assembly;GO:0009154//purine ribonucleotide catabolic process	gi|50752600|ref|XP_422851.1|/0/PREDICTED: tubulin alpha-3 chain [Gallus gallus]
gi|71895764|ref|NM_001031519.1|	2955	188	102	37.1264	17.2035	-1.10975	Down	1.4e-10	2.41e-09	ESF1	-	GO:0043231//intracellular membrane-bounded organelle	-	-	gi|71895765|ref|NP_001026690.1|/0/ESF1 homolog [Gallus gallus]
gi|356460916|ref|NM_001252126.1|	741	1705	925	1342.73	622.153	-1.10983	Down	2.34e-83	5.68e-81	RPS8	K02995|1|2e-130|465|gga:424584|small subunit ribosomal protein S8e	GO:0015935//small ribosomal subunit	GO:0005198//structural molecule activity	GO:0006412//translation;GO:0019080;GO:0030490//maturation of SSU-rRNA;GO:0000956//nuclear-transcribed mRNA catabolic process;GO:0006613//cotranslational protein targeting to membrane	gi|356460917|ref|NP_001239055.1|/5.92935e-119/40S ribosomal protein S8 [Gallus gallus]
gi|513181419|ref|XM_420343.4|	2510	83	45	19.2969	8.93537	-1.11077	Down	2.04e-05	0.000162923	SLC25A43	K15120|1|0.0|643|gga:422371|solute carrier family 25, member 43	-	-	-	gi|118089682|ref|XP_420343.2|/0/PREDICTED: solute carrier family 25 member 43 [Gallus gallus]
gi|482677671|ref|NM_001277880.1|	376	561	303	870.678	401.632	-1.11626	Down	7.59e-29	5.14e-27	RPS29	K02980|1|4e-30|129|rno:100361445|small subunit ribosomal protein S29e	GO:0015935//small ribosomal subunit	GO:0046914//transition metal ion binding;GO:0005198//structural molecule activity;GO:0003676//nucleic acid binding;GO:0003824//catalytic activity	GO:0072331//signal transduction by p53 class mediator;GO:0006412//translation;GO:0000956//nuclear-transcribed mRNA catabolic process;GO:0019080;GO:0030218//erythrocyte differentiation;GO:0048646//anatomical structure formation involved in morphogenesis;GO:0006613//cotranslational protein targeting to membrane;GO:0007049//cell cycle	gi|148704682|gb|EDL36629.1|/3.90139e-29/mCG7602 [Mus musculus]
gi|71895802|ref|NM_001031524.1|	2143	300	161	81.6924	37.4436	-1.12548	Down	2.37e-16	7.21e-15	BRP44L	-	GO:0019866//organelle inner membrane;GO:0043231//intracellular membrane-bounded organelle;GO:0031224//intrinsic to membrane	GO:0008028//monocarboxylic acid transmembrane transporter activity	GO:0032787//monocarboxylic acid metabolic process;GO:0006839//mitochondrial transport	gi|71895803|ref|NP_001026695.1|/6.57146e-51/brain protein 44-like protein [Gallus gallus]
gi|49169797|ref|NM_001001783.1|	556	694	372	728.396	333.459	-1.12721	Down	7.95e-36	7.52e-34	RPS13	K02953|1|3e-81|300|acs:100562063|small subunit ribosomal protein S13e	GO:0031981//nuclear lumen;GO:0015935//small ribosomal subunit	GO:0005198//structural molecule activity;GO:0003723//RNA binding	GO:0006412//translation;GO:0000956//nuclear-transcribed mRNA catabolic process;GO:0019080;GO:0008380//RNA splicing;GO:0006613//cotranslational protein targeting to membrane	gi|432110945|gb|ELK34419.1|/6.73695e-82/Phosphatidylinositol-4-phosphate 3-kinase C2 domain-containing subunit alpha [Myotis davidii]
gi|45383336|ref|NM_204410.1|	1009	2553	1364	1476.53	673.747	-1.13193	Down	8e-128	3.73e-125	SPARC	K08136|1|4e-12|72.8|dre:562002|sparc/osteonectin, cwcv and kazal-like domains proteoglycan (testican)	GO:0005578//proteinaceous extracellular matrix	GO:0046872//metal ion binding	GO:0070848//response to growth factor stimulus;GO:0008283//cell proliferation;GO:0007154//cell communication	gi|45383337|ref|NP_989741.1|/0/SPARC precursor [Gallus gallus]
gi|57528132|ref|NM_001006579.1|	1020	760	406	434.807	198.381	-1.1321	Down	2.47e-39	2.74e-37	NSA2	K14842|1|1e-138|493|gga:427206|ribosome biogenesis protein NSA2	GO:0032991//macromolecular complex;GO:0031981//nuclear lumen	-	GO:0042254//ribosome biogenesis	gi|57528133|ref|NP_001006579.1|/7.58203e-138/ribosome biogenesis protein NSA2 homolog [Gallus gallus]
gi|513197425|ref|XM_422372.4|	2127	163	87	44.7201	20.3857	-1.13337	Down	1.23e-09	1.9e-08	CTBS	K12310|1|0.0|738|gga:424535|Di-N-acetylchitobiase [EC:3.2.1.-]	GO:0000323//lytic vacuole	GO:0004553//hydrolase activity, hydrolyzing O-glycosyl compounds	GO:0009311//oligosaccharide metabolic process;GO:0006026	gi|50751384|ref|XP_422372.1|/0/PREDICTED: di-N-acetylchitobiase [Gallus gallus]
gi|57530133|ref|NM_001006442.1|	1109	156	83	82.0873	37.301	-1.13794	Down	2.47e-09	3.63e-08	OSTC	-	GO:0005789//endoplasmic reticulum membrane;GO:0031224//intrinsic to membrane	GO:0004576//oligosaccharyl transferase activity	GO:0006487//protein N-linked glycosylation	gi|57530134|ref|NP_001006442.1|/6.2779e-80/oligosaccharyltransferase complex subunit OSTC [Gallus gallus]
gi|459642345|ref|NM_001277087.1|	4308	1034	549	140.064	63.5141	-1.14094	Down	1.56e-53	2.3e-51	RTN4	K00688|1|1e-16|90.1|ame:409267|starch phosphorylase [EC:2.4.1.1]	GO:0032991//macromolecular complex;GO:0044297//cell body;GO:0042995//cell projection;GO:0031227//intrinsic to endoplasmic reticulum membrane	GO:0005515//protein binding	GO:0014046;GO:0001837//epithelial to mesenchymal transition;GO:0006915//apoptotic process;GO:0007029//endoplasmic reticulum organization;GO:0007169//transmembrane receptor protein tyrosine kinase signaling pathway;GO:0031103//axon regeneration;GO:0021545//cranial nerve development;GO:0030308//negative regulation of cell growth;GO:0021799//cerebral cortex radially oriented cell migration;GO:001000…	gi|459642346|ref|NP_001264016.1|/1.06334e-69/reticulon-4 [Gallus gallus]
gi|45383787|ref|NM_204164.1|	5279	72	38	7.95909	3.58761	-1.14958	Down	4.54e-05	0.000333555	COL18A1	K06823|1|0.0|1112|gga:373978|collagen, type XVIII, alpha	GO:0044421//extracellular region part	GO:0005488//binding	GO:0044763	gi|45383788|ref|NP_989495.1|/0/collagen, type XVIII, alpha 1 precursor [Gallus gallus]
gi|312596917|ref|NM_001006272.2|	1936	184	97	55.462	24.9712	-1.15123	Down	6.21e-11	1.11e-09	CAB39L	K08272|1|0.0|657|gga:418865|calcium binding protein 39	GO:0044444//cytoplasmic part	-	GO:0022402//cell cycle process;GO:0007169//transmembrane receptor protein tyrosine kinase signaling pathway;GO:0019217//regulation of fatty acid metabolic process	gi|312596918|ref|NP_001006272.2|/0/calcium binding protein 39-like [Gallus gallus]
gi|477507205|ref|NM_001277457.1|	800	1379	725	1005.91	451.671	-1.15515	Down	3.49e-72	7.7e-70	RPL35A	K02917|1|1e-59|230|gga:424924|large subunit ribosomal protein L35Ae	GO:0043231//intracellular membrane-bounded organelle;GO:0015934//large ribosomal subunit	GO:0003676//nucleic acid binding;GO:0005198//structural molecule activity	GO:0042254//ribosome biogenesis;GO:0007275//multicellular organismal development;GO:0010467//gene expression	gi|148666118|gb|EDK98534.1|/2.48284e-60/mCG128032 [Mus musculus]
gi|513229847|ref|XM_424803.4|	1420	137	72	56.3008	25.2707	-1.15569	Down	1.54e-08	2.06e-07	MRPS27	-	GO:0043229//intracellular organelle	GO:0005488//binding	-	gi|50761690|ref|XP_424803.1|/0/PREDICTED: 28S ribosomal protein S27, mitochondrial [Gallus gallus]
gi|148762941|ref|NM_204581.4|	975	5615	2948	3360.69	1506.94	-1.15713	Down	1.1e-288	1.67e-285	RPL5	K02932|1|5e-160|563|gga:395269|large subunit ribosomal protein L5e	GO:0031981//nuclear lumen;GO:0015934//large ribosomal subunit;GO:0043234//protein complex	GO:0005198//structural molecule activity;GO:0019843//rRNA binding	GO:0006412//translation;GO:0010921//regulation of phosphatase activity;GO:0000956//nuclear-transcribed mRNA catabolic process;GO:0019080;GO:0010035//response to inorganic substance;GO:0006613//cotranslational protein targeting to membrane;GO:0042254//ribosome biogenesis	gi|45383023|ref|NP_989912.1|/4.25752e-159/60S ribosomal protein L5 [Gallus gallus]
gi|71895290|ref|NM_001030619.1|	2038	1419	745	406.313	182.191	-1.15714	Down	2e-74	4.5e-72	RPS14	K02955|1|4e-74|280|ptr:462193|small subunit ribosomal protein S14e	GO:0031981//nuclear lumen;GO:0015935//small ribosomal subunit	GO:0005198//structural molecule activity;GO:0003824//catalytic activity;GO:0003729//mRNA binding	GO:0006366//transcription from RNA polymerase II promoter;GO:0006412//translation;GO:0022618//ribonucleoprotein complex assembly;GO:0000956//nuclear-transcribed mRNA catabolic process;GO:0019080;GO:0030099//myeloid cell differentiation;GO:0006613//cotranslational protein targeting to membrane;GO:0006364//rRNA processing	gi|395504892|ref|XP_003756780.1|/1.23474e-75/PREDICTED: 40S ribosomal protein S14-like [Sarcophilus harrisii]
gi|513189093|ref|XM_421366.3|	2575	65	34	14.7305	6.58075	-1.16249	Down	9.29e-05	0.000634492	SLC25A29	K15109|1|6e-164|578|gga:423456|solute carrier family 25 (mitochondrial carnitine/acylcarnitine transporter), member 20/29	GO:0019866//organelle inner membrane;GO:0031224//intrinsic to membrane	GO:0022891//substrate-specific transmembrane transporter activity	GO:0044763;GO:0051181//cofactor transport	gi|50748696|ref|XP_421366.1|/4.61859e-163/PREDICTED: mitochondrial carnitine/acylcarnitine carrier protein CACL [Gallus gallus]
gi|61098445|ref|NM_001012952.1|	2398	392	205	95.3937	42.6068	-1.16281	Down	6.15e-22	2.79e-20	CHN1	K04450|1|0.0|898|ptr:739083|activating transcription factor 2;K02649|2|2e-38|161|bfo:BRAFLDRAFT_91712|phosphoinositide-3-kinase, regulatory subunit;K10360|3|2e-36|155|tca:656579|myosin IX;K13736|5|2e-32|141|xtr:100145146|Rho GTPase-activating protein 10	-	-	-	gi|61098446|ref|NP_001012970.1|/0/N-chimaerin [Gallus gallus]
gi|513183859|ref|XM_420670.4|	7297	262	137	20.9527	9.35729	-1.16297	Down	3.57e-15	9.9e-14	CENPE	K11498|1|0.0|3781|gga:422716|centromeric protein E	GO:0043231//intracellular membrane-bounded organelle;GO:0015630//microtubule cytoskeleton;GO:0000776//kinetochore;GO:0000779//condensed chromosome, centromeric region	GO:0005488//binding	GO:0051276//chromosome organization;GO:0007067//mitosis;GO:0065007//biological regulation	gi|363733943|ref|XP_420670.3|/0/PREDICTED: centromere-associated protein E [Gallus gallus]
gi|487441410|ref|NM_001278019.1|	2150	67	35	18.1852	8.11341	-1.16439	Down	7.07e-05	0.000498521	RARS2	K01887|1|0.0|1077|gga:421823|arginyl-tRNA synthetase [EC:6.1.1.19]	GO:0044429//mitochondrial part	GO:0032550;GO:0004812//aminoacyl-tRNA ligase activity	GO:0006418//tRNA aminoacylation for protein translation	gi|50744720|ref|XP_419847.1|/0/PREDICTED: probable arginyl-tRNA synthetase, mitochondrial [Gallus gallus]
gi|513170242|ref|XM_418903.4|	656	90	47	80.0611	35.7082	-1.16485	Down	4.01e-06	3.68e-05	TXNL4A	K12859|1|7e-81|300|mgp:100542679|U5 snRNP protein, DIM1 family	GO:0030532//small nuclear ribonucleoprotein complex;GO:0005681//spliceosomal complex;GO:0031981//nuclear lumen	GO:0005488//binding	GO:0000398//mRNA splicing, via spliceosome;GO:0000087//M phase of mitotic cell cycle;GO:0007399//nervous system development	gi|359465619|ref|NP_001240770.1|/5.54937e-80/thioredoxin-like protein 4A [Equus caballus]
gi|313747427|ref|NM_001199460.1|	2144	69	36	18.7805	8.36858	-1.16618	Down	5.39e-05	0.000388957	CPNE8	K06491|1|5e-12|73.9|cin:100183448|neural cell adhesion molecule;K15290|2|1e-09|65.9|cel:F31E8.2|synaptotagmin-1;K02677|4|7e-08|60.1|xtr:100496779|classical protein kinase C [EC:2.7.11.13]	-	-	-	gi|313747428|ref|NP_001186389.1|/0/copine-8 [Gallus gallus]
gi|478733025|ref|NM_001277712.1|	478	167	87	203.878	90.7121	-1.16834	Down	2.92e-10	4.89e-09	ATOX1	K07213|1|2e-35|147|gga:770231|copper chaperone	-	GO:0005507//copper ion binding;GO:0005515//protein binding	GO:0030003//cellular cation homeostasis;GO:0000041//transition metal ion transport	gi|118097446|ref|XP_001233563.1|/1.46266e-34/PREDICTED: copper transport protein ATOX1 [Gallus gallus]
gi|513193916|ref|XM_421981.4|	1291	96	50	43.3938	19.3027	-1.16869	Down	1.79e-06	1.76e-05	FKBP7	K09573|1|2e-107|389|gga:424129|FK506-binding protein 7 [EC:5.2.1.8]	-	-	-	gi|363735843|ref|XP_421981.3|/4.09703e-113/PREDICTED: peptidyl-prolyl cis-trans isomerase FKBP7 [Gallus gallus]
gi|513161274|ref|XM_416520.4|	4206	96	50	13.3194	5.92481	-1.16869	Down	1.79e-06	1.75e-05	CLSTN3	K06210|1|1e-16|90.1|mcc:715667|nicotinamide mononucleotide adenylyltransferase [EC:2.7.7.1 2.7.7.18];K04600|2|4e-10|68.6|nvi:100118524|cadherin EGF LAG seven-pass G-type receptor 1 (flamingo);K04601|5|3e-09|65.9|hmg:100215197|cadherin EGF LAG seven-pass G-type receptor 2 (flamingo)	GO:0012505//endomembrane system;GO:0031090//organelle membrane;GO:0043231//intracellular membrane-bounded organelle;GO:0031224//intrinsic to membrane;GO:0097060//synaptic membrane	GO:0046872//metal ion binding	GO:0016337//cell-cell adhesion	gi|363728276|ref|XP_416520.3|/0/PREDICTED: calsyntenin-3 [Gallus gallus]
gi|513205729|ref|XM_414428.4|	4394	181	94	24.0382	10.6621	-1.17284	Down	4.62e-11	8.49e-10	RYBP	K11469|1|4e-61|238|tgu:100219828|RING1 and YY1-binding protein	GO:0043234//protein complex;GO:0031981//nuclear lumen	GO:0003712//transcription cofactor activity;GO:0003676//nucleic acid binding	GO:0010390//histone monoubiquitination	gi|363738783|ref|XP_414428.3|/5.40857e-61/PREDICTED: RING1 and YY1-binding protein [Gallus gallus]
gi|45384445|ref|NM_205337.1|	480	529	274	643.128	284.501	-1.17667	Down	1.44e-29	1.01e-27	RPL27	K02901|1|6e-66|249|tgu:100229359|large subunit ribosomal protein L27e	GO:0015934//large ribosomal subunit	GO:0005198//structural molecule activity	GO:0006412//translation;GO:0019080;GO:0000956//nuclear-transcribed mRNA catabolic process;GO:0006613//cotranslational protein targeting to membrane	gi|354484974|ref|XP_003504660.1|/3.66587e-65/PREDICTED: 60S ribosomal protein L27-like [Cricetulus griseus]
gi|513181600|ref|XM_003641078.2|	1115	622	321	325.535	143.484	-1.18192	Down	1.04e-34	9.41e-33	HMGN5	K11299|1|1e-11|71.6|tgu:100190111|high-mobility group nucleosome-binding domain-containing protein 1	-	-	-	gi|449265699|gb|EMC76852.1|/8.15914e-11/Non-histone chromosomal protein HMG-14A, partial [Columba livia]
gi|312836786|ref|NM_001199193.1|	1616	68	35	24.5556	10.7944	-1.18576	Down	4.86e-05	0.000355145	MAPT	K04380|1|0.0|710|gga:426737|microtubule-associated protein tau	GO:0031981//nuclear lumen;GO:0016020//membrane;GO:0030426//growth cone;GO:0015630//microtubule cytoskeleton;GO:0043234//protein complex;GO:0005930//axoneme;GO:0044444//cytoplasmic part	GO:0005198//structural molecule activity;GO:0071814;GO:0019904//protein domain specific binding;GO:0015631//tubulin binding;GO:0019900//kinase binding	GO:0030307//positive regulation of cell growth;GO:0042221//response to chemical stimulus;GO:0012501//programmed cell death;GO:0010970//microtubule-based transport;GO:0007409//axonogenesis;GO:0022411;GO:0031112;GO:0034643//establishment of mitochondrion localization, microtubule-mediated;GO:0006914//autophagy;GO:0032386//regulation of intracellular transport;GO:0016477//cell migration;GO:0031667//…	gi|312836787|ref|NP_001186122.1|/0/microtubule-associated protein tau [Gallus gallus]
gi|319655746|ref|NM_205500.2|	803	72	37	52.3238	22.9647	-1.18805	Down	2.83e-05	0.000217652	CST3	K13899|1|1e-61|236|gga:396497|cystatin-C	-	GO:0004866//endopeptidase inhibitor activity	-	gi|118195|sp|P01038.2|CYT_CHICK/8.59616e-61/RecName: Full=Cystatin; AltName: Full=Egg-white cystatin; Flags: Precursor
gi|513176744|ref|XM_419710.4|	1512	82	42	31.6479	13.8443	-1.19282	Down	7.32e-06	6.41e-05	AIG1	-	-	GO:0005488//binding	-	gi|118088456|ref|XP_419710.2|/9.19788e-139/PREDICTED: androgen-induced gene 1 protein isoform 2 [Gallus gallus]
gi|291490695|ref|NM_205524.2|	2382	453	232	110.979	48.5423	-1.19297	Down	4.37e-26	2.49e-24	PAICS	K01587|1|0.0|854|mgp:100539860|phosphoribosylaminoimidazole carboxylase / phosphoribosylaminoimidazole-succinocarboxamide synthase [EC:4.1.1.21 6.3.2.6]	GO:0044444//cytoplasmic part	GO:0032550;GO:0016866//intramolecular transferase activity;GO:0016881//acid-amino acid ligase activity;GO:0005515//protein binding;GO:0016831//carboxy-lyase activity	GO:0006144//purine nucleobase metabolic process;GO:0006188//IMP biosynthetic process	gi|45382959|ref|NP_990855.1|/0/multifunctional protein ADE2 [Gallus gallus]
gi|513212558|ref|XM_415461.4|	2513	106	54	24.6148	10.7096	-1.20061	Down	2.93e-07	3.27e-06	C9ORF58	-	GO:0005924//cell-substrate adherens junction;GO:0001726//ruffle;GO:0016020//membrane;GO:0032991//macromolecular complex;GO:0015629//actin cytoskeleton	GO:0046872//metal ion binding;GO:0003779//actin binding	-	gi|50757279|ref|XP_415461.1|/1.42963e-76/PREDICTED: allograft inflammatory factor 1-like [Gallus gallus]
gi|513192344|ref|XM_423888.4|	1163	122	62	61.2157	26.5696	-1.20412	Down	3.47e-08	4.36e-07	BCCIP	K15262|1|3e-125|448|gga:426225|protein BCP1	-	-	-	gi|50796740|ref|XP_423888.1|/2.62107e-124/PREDICTED: BRCA2 and CDKN1A-interacting protein [Gallus gallus]
gi|513157191|ref|XM_424471.4|	2815	189	96	39.1802	16.9968	-1.20486	Down	6.28e-12	1.26e-10	ARSA	K01134|1|0.0|822|gga:426863|arylsulfatase A [EC:3.1.6.8]	GO:0031224//intrinsic to membrane;GO:0009897//external side of plasma membrane;GO:0000323//lytic vacuole;GO:0044421//extracellular region part	GO:0046872//metal ion binding;GO:0008484//sulfuric ester hydrolase activity	GO:0044248//cellular catabolic process;GO:0097305//response to alcohol;GO:0048545//response to steroid hormone stimulus;GO:0035036//sperm-egg recognition;GO:0009628//response to abiotic stimulus;GO:0031667//response to nutrient levels;GO:0007399//nervous system development	gi|363727329|ref|XP_424471.3|/0/PREDICTED: arylsulfatase A [Gallus gallus]
gi|513164924|ref|XM_004938619.1|	3967	130	66	19.1233	8.29193	-1.20556	Down	1.2e-08	1.63e-07	SCEL	K06084|1|2e-11|72.8|dre:553341|F-box protein 20	-	-	-	gi|449273725|gb|EMC83145.1|/7.00012e-60/Sciellin [Columba livia]
gi|513183631|ref|XM_420577.4|	1138	1712	866	877.898	379.271	-1.21083	Down	5.4e-96	1.56e-93	IGFBP7	K08784|1|3e-15|83.6|tgu:100219623|HtrA serine peptidase 1 [EC:3.4.21.-]	GO:0044421//extracellular region part	GO:0005515//protein binding	GO:0044763;GO:0008283//cell proliferation;GO:0022610	gi|363733410|ref|XP_420577.3|/3.42252e-129/PREDICTED: insulin-like growth factor binding protein 7 [Gallus gallus]
gi|71895874|ref|NM_001031539.1|	3134	210	106	39.1024	16.857	-1.21391	Down	3.12e-13	7.22e-12	ELOVL6	K10203|1|2e-155|550|gga:428772|elongation of very long chain fatty acids protein 6 [EC:2.3.1.-]	GO:0031227//intrinsic to endoplasmic reticulum membrane	GO:0004312//fatty acid synthase activity;GO:0005488//binding	GO:0035336//long-chain fatty-acyl-CoA metabolic process;GO:0006641//triglyceride metabolic process;GO:0019368//fatty acid elongation, unsaturated fatty acid;GO:0001676//long-chain fatty acid metabolic process	gi|71895875|ref|NP_001026710.1|/1.68879e-154/elongation of very long chain fatty acids protein 6 [Gallus gallus]
gi|57525351|ref|NM_001006230.1|	1808	151	76	48.7373	20.9502	-1.21806	Down	5.83e-10	9.41e-09	THAP5	K10423|1|1e-23|112|cfa:484566|CAP-Gly domain-containing linker protein 3/4;K00943|2|6e-10|66.6|oaa:100082397|dTMP kinase [EC:2.7.4.9]	GO:0043231//intracellular membrane-bounded organelle	GO:0003676//nucleic acid binding;GO:0043169//cation binding;GO:0019899//enzyme binding	GO:0051726//regulation of cell cycle	gi|57525352|ref|NP_001006230.1|/0/THAP domain-containing protein 5 [Gallus gallus]
gi|71896972|ref|NM_001030740.1|	3060	2439	1221	465.129	198.869	-1.22581	Down	1.41e-138	8.12e-136	NELL2	K06825|1|1e-36|156|gga:373992|fibrillin 1	-	GO:0046872//metal ion binding;GO:0016772//transferase activity, transferring phosphorus-containing groups	GO:0022610;GO:0006796//phosphate-containing compound metabolic process	gi|71896973|ref|NP_001025911.1|/0/protein NEL precursor [Gallus gallus]
gi|55926191|ref|NM_001007473.1|	597	78	39	76.2435	32.5585	-1.22758	Down	7.69e-06	6.73e-05	DAD1	K12668|1|1e-53|209|gga:395343|oligosaccharyltransferase complex subunit epsilon	GO:0031224//intrinsic to membrane;GO:0005789//endoplasmic reticulum membrane	GO:0004576//oligosaccharyl transferase activity	GO:0006915//apoptotic process;GO:0031667//response to nutrient levels;GO:0042221//response to chemical stimulus;GO:0001701//in utero embryonic development;GO:0006487//protein N-linked glycosylation	gi|55926192|ref|NP_001007474.1|/7.94007e-53/dolichyl-diphosphooligosaccharide--protein glycosyltransferase subunit DAD1 [Gallus gallus]
gi|314122188|ref|NM_001199530.1|	1762	64	32	21.1961	9.05144	-1.22758	Down	5.13e-05	0.000371639	DNAJC12	K09532|1|1e-113|411|gga:423647|DnaJ homolog subfamily C member 12	-	-	-	gi|314122189|ref|NP_001186459.1|/8.11392e-113/dnaJ homolog subfamily C member 12 [Gallus gallus]
gi|513186533|ref|XM_421017.4|	12561	70	35	3.25204	1.38873	-1.22758	Down	2.27e-05	0.00018009	PTPN5	K04458|1|0.0|991|gga:423085|protein-tyrosine phosphatase [EC:3.1.3.48]	GO:0031224//intrinsic to membrane	GO:0004721//phosphoprotein phosphatase activity;GO:0045309//protein phosphorylated amino acid binding	GO:0016311//dephosphorylation;GO:0006464//cellular protein modification process	gi|118091242|ref|XP_421017.2|/0/PREDICTED: tyrosine-protein phosphatase non-receptor type 5 [Gallus gallus]
gi|461496477|ref|NM_001277164.1|	931	2399	1192	1503.71	638.117	-1.23663	Down	3.19e-138	1.76e-135	RPS2	K02981|1|3e-127|455|mgp:100549328|small subunit ribosomal protein S2e	GO:0015935//small ribosomal subunit;GO:0031981//nuclear lumen	GO:0003676//nucleic acid binding;GO:0019838//growth factor binding;GO:0005198//structural molecule activity	GO:0006413//translational initiation;GO:0070670//response to interleukin-4	gi|461496478|ref|NP_001264093.1|/5.19203e-127/40S ribosomal protein S2 [Gallus gallus]
gi|45383437|ref|NM_204361.1|	5044	155	77	17.9324	7.60833	-1.23692	Down	2.1e-10	3.57e-09	KIT	K05091|1|0.0|1917|gga:378783|proto-oncogene tyrosine-protein kinase Kit [EC:2.7.10.1]	GO:0009986//cell surface;GO:0043231//intracellular membrane-bounded organelle;GO:0016021//integral to membrane;GO:0044421//extracellular region part	GO:0004714//transmembrane receptor protein tyrosine kinase activity;GO:0032550;GO:0042802//identical protein binding;GO:0043169//cation binding;GO:0019899//enzyme binding	GO:0010467//gene expression;GO:0030219//megakaryocyte differentiation;GO:0042506//tyrosine phosphorylation of Stat5 protein;GO:0042508//tyrosine phosphorylation of Stat1 protein;GO:0043405//regulation of MAP kinase activity;GO:0009628//response to abiotic stimulus;GO:0002279;GO:0007169//transmembrane receptor protein tyrosine kinase signaling pathway;GO:0010518//positive regulation of phospholipa…	gi|45383438|ref|NP_989692.1|/0/mast/stem cell growth factor receptor Kit precursor [Gallus gallus]
gi|480306425|ref|NM_001277755.1|	939	1179	584	732.708	309.971	-1.2411	Down	2.81e-69	5.97e-67	RPL31	K02910|1|1e-57|223|mgp:100540520|large subunit ribosomal protein L31e	GO:0015934//large ribosomal subunit	GO:0003676//nucleic acid binding;GO:0005198//structural molecule activity	GO:0006412//translation;GO:0019080;GO:0000956//nuclear-transcribed mRNA catabolic process;GO:0006613//cotranslational protein targeting to membrane	gi|449280784|gb|EMC88010.1|/2.58565e-57/60S ribosomal protein L31 [Columba livia]
gi|226874946|ref|NM_001159425.1|	1268	188	93	86.521	36.5542	-1.24301	Down	2.12e-12	4.52e-11	MED6	K15128|1|5e-114|411|gga:426282|mediator of RNA polymerase II transcription subunit 6	GO:0043234//protein complex;GO:0031981//nuclear lumen	GO:0003712//transcription cofactor activity;GO:0003676//nucleic acid binding;GO:0005515//protein binding;GO:0001076//RNA polymerase II transcription factor binding transcription factor activity	GO:0032502//developmental process;GO:0006366//transcription from RNA polymerase II promoter	gi|226874947|ref|NP_001152897.1|/4.01368e-113/mediator of RNA polymerase II transcription subunit 6 [Gallus gallus]
gi|71896502|ref|NM_001030946.1|	4231	148	73	20.4127	8.59911	-1.24721	Down	4.14e-10	6.81e-09	TP53INP1	K15310|1|4e-143|510|gga:420232|tumor protein p53-inducible nuclear protein 1	GO:0005773//vacuole	-	GO:0016477//cell migration;GO:0012502//induction of programmed cell death;GO:0050896//response to stimulus;GO:0022402//cell cycle process;GO:0006351//transcription, DNA-dependent;GO:0008283//cell proliferation;GO:0006914//autophagy	gi|71896503|ref|NP_001026117.1|/3.50974e-142/tumor protein p53-inducible nuclear protein 1 [Gallus gallus]
gi|513219876|ref|XR_213552.1|	2120	138	68	37.9862	15.9863	-1.24864	Down	1.55e-09	2.36e-08	-	K10392|1|9e-06|53.1|mgp:100546119|kinesin family member 1/13/14	-	-	-	-
gi|48976118|ref|NM_001001761.1|	1668	552	272	193.119	81.2731	-1.24864	Down	1.15e-33	9.85e-32	CYP19A1	K07434|1|0.0|965|gga:414854|cytochrome P450, family 19, subfamily A [EC:1.14.14.1]	-	GO:0046906//tetrapyrrole binding;GO:0046914//transition metal ion binding;GO:0016712//oxidoreductase activity, acting on paired donors, with incorporation or reduction of molecular oxygen, reduced flavin or flavoprotein as one donor, and incorporation of one atom of oxygen	GO:0003006//developmental process involved in reproduction;GO:0008202//steroid metabolic process	gi|48976119|ref|NP_001001761.1|/0/cytochrome P450 19A1 [Gallus gallus]
gi|513164084|ref|XM_416852.4|	5170	67	33	7.56253	3.18125	-1.24928	Down	2.65e-05	0.0002053	PRKX	K04345|1|9e-172|605|gga:418656|protein kinase A [EC:2.7.11.11]	GO:0043231//intracellular membrane-bounded organelle	GO:0032550;GO:0005515//protein binding;GO:0004690//cyclic nucleotide-dependent protein kinase activity	GO:0016477//cell migration;GO:0006468//protein phosphorylation;GO:0048646//anatomical structure formation involved in morphogenesis;GO:0030097//hemopoiesis;GO:0007155//cell adhesion;GO:0030856//regulation of epithelial cell differentiation;GO:0001822//kidney development;GO:0002009//morphogenesis of an epithelium;GO:0050673//epithelial cell proliferation	gi|363728932|ref|XP_416852.3|/2.3703e-172/PREDICTED: cAMP-dependent protein kinase catalytic subunit PRKX [Gallus gallus]
gi|71895234|ref|NM_001030803.1|	2438	443	217	106.036	44.3608	-1.25719	Down	1.28e-27	8e-26	SMS	K00802|1|0.0|691|gga:418602|spermine synthase [EC:2.5.1.22]	GO:0044444//cytoplasmic part	GO:0016765//transferase activity, transferring alkyl or aryl (other than methyl) groups	GO:0006596//polyamine biosynthetic process;GO:0000096//sulfur amino acid metabolic process	gi|71895235|ref|NP_001025974.1|/0/spermine synthase [Gallus gallus]
gi|382545824|ref|NM_001257333.1|	770	1868	915	1415.69	592.249	-1.25723	Down	7.25e-111	2.83e-108	RPL9	K02940|1|1e-97|356|gga:425468|large subunit ribosomal protein L9e	GO:0031981//nuclear lumen;GO:0015934//large ribosomal subunit	GO:0003723//RNA binding;GO:0005198//structural molecule activity	GO:0006412//translation;GO:0019080;GO:0000956//nuclear-transcribed mRNA catabolic process;GO:0006613//cotranslational protein targeting to membrane	gi|449273468|gb|EMC82962.1|/8.94129e-97/60S ribosomal protein L9 [Columba livia]
gi|46048869|ref|NM_204817.1|	2596	537	261	120.713	50.1083	-1.26845	Down	1.42e-33	1.19e-31	ANGPT2	K05466|1|0.0|796|gga:395610|angiopoietin 2	GO:0016020//membrane;GO:0043231//intracellular membrane-bounded organelle;GO:0044421//extracellular region part	GO:0005102//receptor binding;GO:0043169//cation binding	GO:0070848//response to growth factor stimulus;GO:0001525//angiogenesis;GO:0007599//hemostasis;GO:0003006//developmental process involved in reproduction;GO:0050918//positive chemotaxis;GO:0007162//negative regulation of cell adhesion;GO:0007169//transmembrane receptor protein tyrosine kinase signaling pathway;GO:0007565//female pregnancy;GO:0010596//negative regulation of endothelial cell migrat…	gi|46048870|ref|NP_990148.1|/0/angiopoietin-2 [Gallus gallus]
gi|45382668|ref|NM_204705.1|	1772	103	50	33.92	14.0631	-1.27023	Down	1.26e-07	1.47e-06	HABP4	K13199|1|2e-64|247|bta:514807|plasminogen activator inhibitor 1 RNA-binding protein	GO:0043229//intracellular organelle;GO:0044444//cytoplasmic part	-	GO:0050896//response to stimulus;GO:0051100//negative regulation of binding;GO:0044763;GO:0006351//transcription, DNA-dependent	gi|45382669|ref|NP_990036.1|/9.76729e-167/intracellular hyaluronan-binding protein 4 [Gallus gallus]
gi|513162239|ref|XM_416660.4|	6228	266	129	24.9239	10.3232	-1.27164	Down	1.71e-17	5.69e-16	PTGFRN	K06729|1|0.0|1699|gga:418449|prostaglandin F2 receptor negative regulator	-	-	-	gi|363728592|ref|XP_416660.3|/0/PREDICTED: prostaglandin F2 receptor negative regulator [Gallus gallus]
gi|45383052|ref|NM_204563.1|	2390	994	482	242.701	100.513	-1.27179	Down	6.34e-61	1.15e-58	DDX1	K13177|1|0.0|1423|gga:395249|ATP-dependent RNA helicase DDX1 [EC:3.6.4.13]	GO:0035770//ribonucleoprotein granule;GO:0016604//nuclear body;GO:0043234//protein complex	GO:0032550;GO:0000989//transcription factor binding transcription factor activity;GO:0004386//helicase activity;GO:0004518//nuclease activity;GO:0042623//ATPase activity, coupled;GO:0003729//mRNA binding	GO:0006351//transcription, DNA-dependent;GO:0006413//translational initiation;GO:0051707//response to other organism;GO:0043331//response to dsRNA;GO:0000398//mRNA splicing, via spliceosome;GO:0032502//developmental process;GO:0032392//DNA geometric change;GO:0006281//DNA repair	gi|45383053|ref|NP_989894.1|/0/ATP-dependent RNA helicase DDX1 [Gallus gallus]
gi|71895656|ref|NM_001030550.1|	1072	1709	828	930.315	384.954	-1.27303	Down	1.43e-103	4.82e-101	ITGB1BP3	K10524|1|8e-115|414|gga:415448|nicotinamide riboside kinase [EC:2.7.1.22]	-	-	GO:0048513//organ development;GO:0007166//cell surface receptor signaling pathway;GO:0022607//cellular component assembly	gi|71895657|ref|NP_001025721.1|/6.27781e-114/integrin beta 1 binding protein 3 [Gallus gallus]
gi|45383118|ref|NM_204530.1|	1123	64	31	33.257	13.758	-1.27339	Down	3.07e-05	0.000233939	SH3GL2	K11247|1|0.0|703|gga:395203|endophilin-A	GO:0030665//clathrin-coated vesicle membrane	GO:0005515//protein binding	GO:0031323//regulation of cellular metabolic process;GO:0007173//epidermal growth factor receptor signaling pathway;GO:0048193//Golgi vesicle transport;GO:0006897//endocytosis;GO:0006935//chemotaxis;GO:0007399//nervous system development;GO:0002478	gi|45383119|ref|NP_989861.1|/0/endophilin-A1 [Gallus gallus]
gi|513170975|ref|XM_419006.4|	14582	56	27	2.24106	0.922827	-1.28005	Down	9.13e-05	0.000625417	DNAH5	K01509|1|0.0|1941|dme:Dmel_CG1842|adenosinetriphosphatase [EC:3.6.1.3];K10408|3|0.0|1892|nve:NEMVE_v1g173194|dynein heavy chain, axonemal	GO:0030286//dynein complex;GO:0005930//axoneme	GO:0032550;GO:0003774//motor activity	GO:0048870//cell motility	gi|363730539|ref|XP_419006.3|/0/PREDICTED: dynein heavy chain 5, axonemal [Gallus gallus]
gi|45382614|ref|NM_205462.1|	455	1725	827	2212.38	905.874	-1.28822	Down	1.9e-106	7.18e-104	RPS15	K02958|1|7e-49|192|mdo:100020818|small subunit ribosomal protein S15e	GO:0031981//nuclear lumen;GO:0015935//small ribosomal subunit	GO:0005198//structural molecule activity;GO:0003676//nucleic acid binding	GO:0000054//ribosomal subunit export from nucleus;GO:0006412//translation;GO:0000956//nuclear-transcribed mRNA catabolic process;GO:0019080;GO:0006613//cotranslational protein targeting to membrane	gi|66792868|ref|NP_001019712.1|/1.83253e-47/40S ribosomal protein S15 [Bos taurus]
gi|45383993|ref|NM_205266.1|	3943	165	79	24.4197	9.9856	-1.29012	Down	1.23e-11	2.38e-10	NRCAM	K06756|1|0.0|2521|gga:396202|neuronal cell adhesion molecule	GO:0016021//integral to membrane;GO:0009986//cell surface;GO:0033267//axon part	GO:0008092//cytoskeletal protein binding	GO:0033036;GO:0007411//axon guidance;GO:0048638//regulation of developmental growth;GO:0007155//cell adhesion;GO:0050877//neurological system process;GO:0048646//anatomical structure formation involved in morphogenesis;GO:0045161//neuronal ion channel clustering;GO:0016477//cell migration	gi|45383994|ref|NP_990597.1|/0/neuronal cell adhesion molecule precursor [Gallus gallus]
gi|302632541|ref|NM_001194927.1|	2569	138	66	31.3471	12.8042	-1.29171	Down	5.59e-10	9.13e-09	SQLE	K00511|1|0.0|1091|gga:420335|squalene monooxygenase [EC:1.14.13.132]	GO:0031224//intrinsic to membrane	GO:0016709//oxidoreductase activity, acting on paired donors, with incorporation or reduction of molecular oxygen, NAD(P)H as one donor, and incorporation of one atom of oxygen;GO:0000166//nucleotide binding	GO:0044710	gi|302632542|ref|NP_001181856.1|/0/squalene monooxygenase [Gallus gallus]
gi|476007908|ref|NM_001277338.2|	1737	264	126	88.6925	36.153	-1.2947	Down	7.97e-18	2.72e-16	H2AFY2	K11251|1|0.0|644|gga:423721|histone H2A	GO:0000228//nuclear chromosome;GO:0000785//chromatin	GO:0003676//nucleic acid binding;GO:0046983//protein dimerization activity	GO:0040029//regulation of gene expression, epigenetic;GO:0034728//nucleosome organization	gi|326923444|ref|XP_003207946.1|/0/PREDICTED: core histone macro-H2A.2-like isoform 1 [Meleagris gallopavo]
gi|513219251|ref|XR_213517.1|	2643	170	81	37.5348	15.2743	-1.29712	Down	4.92e-12	1.01e-10	-	-	-	-	-	-
gi|56118957|ref|NM_001007979.1|	3014	385	183	74.5419	30.2609	-1.3006	Down	1.9e-25	1.06e-23	SMU1	K13111|1|0.0|1027|tgu:100217867|WD40 repeat-containing protein SMU1	GO:0043231//intracellular membrane-bounded organelle	-	-	gi|56118958|ref|NP_001007980.1|/0/WD40 repeat-containing protein SMU1 [Gallus gallus]
gi|513164007|ref|XM_416868.4|	2580	64	30	14.4758	5.79529	-1.32069	Down	1.8e-05	0.000146303	GTPBP6	-	-	-	-	gi|363728945|ref|XP_416868.3|/0/PREDICTED: putative GTP-binding protein 6 [Gallus gallus]
gi|430727944|ref|NM_001271936.1|	2756	75	35	15.8805	6.3294	-1.32712	Down	3.13e-06	2.95e-05	ISCA1	K13628|1|1e-56|222|tgu:100228503|iron-sulfur cluster assembly protein	GO:0043231//intracellular membrane-bounded organelle	GO:0051540;GO:0043169//cation binding	GO:0009058//biosynthetic process	gi|430727945|ref|NP_001258865.1|/2.83075e-57/iron-sulfur cluster assembly 1 homolog, mitochondrial [Gallus gallus]
gi|45383046|ref|NM_204568.1|	1642	114	53	40.5149	16.0871	-1.33255	Down	7.82e-09	1.09e-07	FIGF	K05449|1|0.0|521|mgp:100540731|vascular endothelial growth factor C/D	GO:0031091//platelet alpha granule;GO:0044421//extracellular region part	GO:0005172//vascular endothelial growth factor receptor binding;GO:0042802//identical protein binding	GO:0007599//hemostasis;GO:0050927//positive regulation of positive chemotaxis;GO:0008283//cell proliferation;GO:0006887//exocytosis;GO:0002551//mast cell chemotaxis;GO:0007169//transmembrane receptor protein tyrosine kinase signaling pathway;GO:0048522//positive regulation of cellular process;GO:0048869//cellular developmental process;GO:0001775//cell activation;GO:0048646//anatomical structure f…	gi|326913596|ref|XP_003203122.1|/0/PREDICTED: vascular endothelial growth factor D-like [Meleagris gallopavo]
gi|71897108|ref|NM_001030704.1|	2975	340	158	66.6921	26.4694	-1.33319	Down	1.74e-23	8.5e-22	MMD	K11064|1|1e-140|501|gga:417397|monocyte to macrophage differentiation protein	GO:0005770//late endosome;GO:0005764//lysosome;GO:0016021//integral to membrane	-	GO:0008219//cell death	gi|71897109|ref|NP_001025875.1|/8.46719e-140/monocyte to macrophage differentiation protein [Gallus gallus]
gi|402744642|ref|NM_001031443.2|	1254	69	32	32.1096	12.7182	-1.33611	Down	7e-06	6.16e-05	COMMD10	-	-	GO:0005488//binding	-	gi|71895353|ref|NP_001026614.1|/5.95536e-85/COMM domain-containing protein 10 [Gallus gallus]
gi|113206065|ref|NM_001044636.1|	1629	179	83	64.1231	25.394	-1.33636	Down	4.02e-13	9.18e-12	RASD1	K07843|1|4e-144|512|gga:416507|RAS, dexamethasone-induced 1	-	GO:0017111//nucleoside-triphosphatase activity;GO:0032550	GO:0035556//intracellular signal transduction;GO:0009154//purine ribonucleotide catabolic process	gi|113206066|ref|NP_001038101.1|/3.04651e-143/dexamethasone-induced Ras-related protein 1 [Gallus gallus]
gi|56605911|ref|NM_001008456.1|	2890	137	63	27.6634	10.8647	-1.34833	Down	1.68e-10	2.87e-09	LGALSL	K06832|1|1e-20|102|mcc:710375|galectin-8	GO:0044464//cell part	GO:0005488//binding	-	gi|56605912|ref|NP_001008456.1|/1.23775e-95/galectin-related protein [Gallus gallus]
gi|495530630|ref|NM_001278124.1|	770	137	63	103.828	40.7778	-1.34833	Down	1.68e-10	2.86e-09	BRP44	-	GO:0031224//intrinsic to membrane;GO:0043231//intracellular membrane-bounded organelle;GO:0019866//organelle inner membrane	GO:0008028//monocarboxylic acid transmembrane transporter activity	GO:0006839//mitochondrial transport;GO:0032787//monocarboxylic acid metabolic process;GO:0006848//pyruvate transport	gi|326913126|ref|XP_003202892.1|/7.63981e-64/PREDICTED: brain protein 44-like [Meleagris gallopavo]
gi|513207120|ref|XM_003642068.2|	5602	87	40	9.06273	3.55869	-1.3486	Down	3.66e-07	4.03e-06	LOC769940	K05189|1|5e-20|102|mgp:100539522|gamma-aminobutyric acid receptor subunit pi	GO:0005635//nuclear envelope	GO:0017016//Ras GTPase binding;GO:0022892	GO:0050658//RNA transport;GO:0051169//nuclear transport;GO:0015031//protein transport	gi|363739058|ref|XP_003642116.1|/0/PREDICTED: LOW QUALITY PROTEIN: ran-binding protein 17-like [Gallus gallus]
gi|347800737|ref|NM_001031432.2|	4324	74	34	9.98685	3.91893	-1.34957	Down	2.72e-06	2.58e-05	GNE	K12409|1|0.0|1436|tgu:100226686|bifunctional UDP-N-acetylglucosamine 2-epimerase / N-acetylmannosamine kinase [EC:5.1.3.14 2.7.1.60]	GO:0044444//cytoplasmic part	GO:0043169//cation binding;GO:0032550;GO:0016857//racemase and epimerase activity, acting on carbohydrates and derivatives;GO:0016773//phosphotransferase activity, alcohol group as acceptor	GO:0022610;GO:0008610//lipid biosynthetic process;GO:0006054//N-acetylneuraminate metabolic process;GO:0006796//phosphate-containing compound metabolic process;GO:0006044//N-acetylglucosamine metabolic process	gi|347800738|ref|NP_001026603.2|/0/bifunctional UDP-N-acetylglucosamine 2-epimerase/N-acetylmannosamine kinase [Gallus gallus]
gi|45382272|ref|NM_204830.1|	2424	170	78	40.926	16.0375	-1.35157	Down	9.92e-13	2.18e-11	ELAVL4	K13208|1|0.0|707|gga:395634|ELAV like protein 2/3/4	GO:0032991//macromolecular complex	GO:0003729//mRNA binding;GO:0036094//small molecule binding	GO:0032502//developmental process;GO:0006396//RNA processing	gi|45382273|ref|NP_990161.1|/0/ELAV-like protein 4 [Gallus gallus]
gi|157954046|ref|NM_001109785.1|	2187	23703	10861	6324.66	2475.11	-1.35349	Down	0	0	HSP90AA1	K04079|1|0.0|1243|gga:423463|molecular chaperone HtpG	GO:0005903//brush border;GO:0043234//protein complex;GO:0044459//plasma membrane part;GO:0048770	GO:0030234//enzyme regulator activity;GO:0005102//receptor binding;GO:0019900//kinase binding;GO:0032551;GO:0032550;GO:0042802//identical protein binding;GO:0019904//protein domain specific binding;GO:0032558//adenyl deoxyribonucleotide binding	GO:0031330;GO:0006809//nitric oxide biosynthetic process;GO:0006952//defense response;GO:0014070//response to organic cyclic compound;GO:0006970//response to osmotic stress;GO:0006935//chemotaxis;GO:0000060//protein import into nucleus, translocation;GO:0030522//intracellular receptor mediated signaling pathway;GO:0043393//regulation of protein binding;GO:0008361//regulation of cell size;GO:00019…	gi|157954047|ref|NP_001103255.1|/0/heat shock protein HSP 90-alpha [Gallus gallus]
gi|310750332|ref|NM_001198600.1|	1756	121	55	40.2109	15.6103	-1.36509	Down	1.37e-09	2.1e-08	LRRC17	K06839|1|7e-22|106|aag:AaeL_AAEL009175|slit 2;K06850|4|9e-22|105|gga:374173|slit 3	GO:0044421//extracellular region part	-	GO:0002762//negative regulation of myeloid leukocyte differentiation;GO:0008283//cell proliferation;GO:0001503//ossification	gi|310750333|ref|NP_001185529.1|/0/leucine-rich repeat-containing protein 17 precursor [Gallus gallus]
gi|240848602|ref|NM_001162400.1|	10466	307	139	17.1175	6.61924	-1.37074	Down	3.18e-22	1.47e-20	ATM	K04728|1|0.0|5815|gga:395401|ataxia telangiectasia mutated family protein [EC:2.7.11.1]	GO:0031981//nuclear lumen;GO:0044427//chromosomal part;GO:0015630//microtubule cytoskeleton	GO:0004674//protein serine/threonine kinase activity;GO:0032550;GO:0005515//protein binding;GO:0052742;GO:0003676//nucleic acid binding	GO:0043065//positive regulation of apoptotic process;GO:0045841//negative regulation of mitotic metaphase/anaphase transition;GO:0010332//response to gamma radiation;GO:0009952//anterior/posterior pattern specification;GO:0006661//phosphatidylinositol biosynthetic process;GO:0007569//cell aging;GO:0002329//pre-B cell differentiation;GO:0007127//meiosis I;GO:0000077//DNA damage checkpoint;GO:00303…	gi|240848603|ref|NP_001155872.1|/0/serine-protein kinase ATM [Gallus gallus]
gi|513180310|ref|XM_003641094.2|	467	137	62	171.193	66.1681	-1.37142	Down	9.67e-11	1.7e-09	RPL36A	K02929|1|1e-58|225|gga:100859914|large subunit ribosomal protein L44e	-	-	-	gi|363732720|ref|XP_003641142.1|/6.84211e-58/PREDICTED: 60S ribosomal protein L36a-like [Gallus gallus]
gi|513191366|ref|XM_004942153.1|	10107	278	125	16.0511	6.16398	-1.38074	Down	1.76e-20	7.44e-19	LOC425224	K05860|1|0.0|3551|mgp:100540174|phosphatidylinositol phospholipase C, epsilon [EC:3.1.4.11]	GO:0016020//membrane;GO:0044444//cytoplasmic part	GO:0004871//signal transducer activity;GO:0004629//phospholipase C activity;GO:0030695//GTPase regulator activity;GO:0046872//metal ion binding;GO:0031267//small GTPase binding	GO:0007186//G-protein coupled receptor signaling pathway;GO:0007265//Ras protein signal transduction;GO:0038127//ERBB signaling pathway;GO:0006937//regulation of muscle contraction;GO:0046339//diacylglycerol metabolic process;GO:0051480//cytosolic calcium ion homeostasis;GO:0006996//organelle organization;GO:0001932//regulation of protein phosphorylation;GO:0044767;GO:0016049//cell growth;GO:0019…	gi|449505637|ref|XP_002189419.2|/0/PREDICTED: 1-phosphatidylinositol 4,5-bisphosphate phosphodiesterase epsilon-1 [Taeniopygia guttata]
gi|513229900|ref|XM_424728.4|	8834	216	97	14.2685	5.47253	-1.38256	Down	2.77e-16	8.43e-15	DHX29	K13026|1|2e-163|579|mcc:713523|ATP-dependent RNA helicase DHX57 [EC:3.6.4.13]	GO:0043231//intracellular membrane-bounded organelle	GO:0008135//translation factor activity, nucleic acid binding;GO:0042623//ATPase activity, coupled;GO:0032550	-	gi|118103807|ref|XP_424728.2|/0/PREDICTED: ATP-dependent RNA helicase DHX29 [Gallus gallus]
gi|513204826|ref|XM_001232058.3|	3235	96	43	17.3173	6.62473	-1.38628	Down	4.81e-08	5.9e-07	TIMP4	-	GO:0044421//extracellular region part;GO:0030016//myofibril	GO:0043169//cation binding;GO:0004866//endopeptidase inhibitor activity	GO:0009725//response to hormone stimulus;GO:0002237//response to molecule of bacterial origin;GO:0044702;GO:0007399//nervous system development	gi|118096801|ref|XP_001232059.1|/2.80772e-120/PREDICTED: metalloproteinase inhibitor 4 [Gallus gallus]
gi|66793414|ref|NM_204772.2|	2002	491	219	143.12	54.5198	-1.39237	Down	2.24e-35	2.1e-33	FRZB	K02185|1|2e-94|347|gga:420732|secreted frizzled-related protein 4	-	-	-	gi|45382117|ref|NP_990103.1|/2.36128e-172/secreted frizzled-related protein 3 precursor [Gallus gallus]
gi|513233263|ref|XM_001231332.3|	1146	90	40	45.829	17.396	-1.39751	Down	1.06e-07	1.24e-06	PPIC	K09563|1|3e-89|329|gga:768427|peptidyl-prolyl isomerase C (cyclophilin C) [EC:5.2.1.8]	GO:0044424//intracellular part	GO:0033218//amide binding;GO:0016859//cis-trans isomerase activity;GO:0005515//protein binding;GO:0008144//drug binding	GO:0044267//cellular protein metabolic process;GO:0007154//cell communication	gi|363744942|ref|XP_001231333.2|/4.42336e-92/PREDICTED: peptidyl-prolyl cis-trans isomerase C [Gallus gallus]
gi|45382176|ref|NM_204795.1|	1824	81	36	25.9145	9.83675	-1.39751	Down	4.6e-07	4.97e-06	DACH2	-	GO:0005634//nucleus	-	GO:0043583//ear development;GO:0045137//development of primary sexual characteristics	gi|45382177|ref|NP_990126.1|/0/dachshund homolog 2 [Gallus gallus]
gi|478621093|ref|NM_001277663.1|	588	113	50	112.146	42.3805	-1.4039	Down	2.21e-09	3.28e-08	RPL27A	K02900|1|3e-71|267|mgp:100545680|large subunit ribosomal protein L27Ae	GO:0015934//large ribosomal subunit	GO:0003676//nucleic acid binding;GO:0005198//structural molecule activity	GO:0006412//translation;GO:0019080;GO:0000956//nuclear-transcribed mRNA catabolic process;GO:0006613//cotranslational protein targeting to membrane	gi|118091246|ref|XP_001233333.1|/2.36393e-70/PREDICTED: 60S ribosomal protein L27a [Gallus gallus]
gi|45383689|ref|NM_204217.1|	485	1344	594	1617.11	610.406	-1.40558	Down	4.11e-95	1.16e-92	RPS17L	K02962|1|2e-71|268|gga:374053|small subunit ribosomal protein S17e	-	-	-	gi|45383690|ref|NP_989548.1|/1.01876e-70/40S ribosomal protein S17 [Gallus gallus]
gi|56711347|ref|NM_001008674.1|	1829	77	34	24.5674	9.26486	-1.40691	Down	7.8e-07	8.16e-06	DYX1C1	K09553|1|2e-12|75.1|bmy:Bm1_55560|stress-induced-phosphoprotein 1	GO:0043231//intracellular membrane-bounded organelle	GO:0035258//steroid hormone receptor binding	GO:0016477//cell migration;GO:0048731;GO:0010498//proteasomal protein catabolic process;GO:0030520//intracellular estrogen receptor signaling pathway	gi|56711348|ref|NP_001008674.1|/0/dyslexia susceptibility 1 candidate 1 [Gallus gallus]
gi|513168654|ref|XM_003640686.2|	5828	243	107	24.3315	9.15036	-1.41093	Down	1.19e-18	4.29e-17	ITGB8	K06591|1|0.0|1414|gga:395470|integrin beta 8	GO:0005887//integral to plasma membrane	-	GO:0007166//cell surface receptor signaling pathway;GO:0031589//cell-substrate adhesion;GO:0001568//blood vessel development;GO:0006672//ceramide metabolic process	gi|363729980|ref|XP_003640734.1|/0/PREDICTED: integrin beta-8 [Gallus gallus]
gi|513165615|ref|XM_004938746.1|	2280	50	22	12.7973	4.80908	-1.41201	Down	6.76e-05	0.000478663	RFXAP	K08063|1|6e-58|226|gga:418899|regulatory factor X-associated protein	-	GO:0003712//transcription cofactor activity	-	gi|363729494|ref|XP_417095.3|/5.04862e-57/PREDICTED: regulatory factor X-associated protein [Gallus gallus]
gi|379698852|ref|NM_001256970.1|	1007	50	22	28.975	10.8885	-1.41201	Down	6.76e-05	0.000478383	LOC769134	K07956|1|6e-72|271|acs:100563135|ADP-ribosylation factor-like 8B	GO:0005764//lysosome;GO:0005770//late endosome;GO:0005819//spindle	GO:0032550;GO:0017111//nucleoside-triphosphatase activity;GO:0015631//tubulin binding	GO:0009154//purine ribonucleotide catabolic process;GO:0000087//M phase of mitotic cell cycle;GO:0035556//intracellular signal transduction	gi|379698853|ref|NP_001243899.1|/7.78356e-95/ADP-ribosylation factor-like 8B-like [Gallus gallus]
gi|513158303|ref|XM_416118.4|	2236	148	65	38.6254	14.4882	-1.41467	Down	5.61e-12	1.14e-10	ACSS3	K01908|1|0.0|1286|gga:417875|propionyl-CoA synthetase [EC:6.2.1.17]	-	-	-	gi|118082453|ref|XP_416118.2|/0/PREDICTED: acyl-CoA synthetase short-chain family member 3, mitochondrial [Gallus gallus]
gi|295842188|ref|NM_204436.2|	1664	376	165	131.861	49.4202	-1.41585	Down	3.83e-28	2.5e-26	NT5C3	K01081|1|2e-162|572|gga:395080|5'-nucleotidase [EC:3.1.3.5]	GO:0043231//intracellular membrane-bounded organelle	GO:0008252//nucleotidase activity;GO:0036094//small molecule binding	GO:0006753//nucleoside phosphate metabolic process	gi|45383289|ref|NP_989767.1|/1.95097e-161/cytosolic 5'-nucleotidase III [Gallus gallus]
gi|513190626|ref|XM_421579.4|	4729	103	45	12.7101	4.74261	-1.42223	Down	8.12e-09	1.13e-07	HKDC1	K00844|1|0.0|1735|gga:423698|hexokinase [EC:2.7.1.1]	GO:0031981//nuclear lumen	-	-	gi|118092591|ref|XP_421579.2|/0/PREDICTED: putative hexokinase HKDC1 [Gallus gallus]
gi|319655698|ref|NM_204318.2|	4155	284	124	39.8869	14.8739	-1.42313	Down	8.4e-22	3.78e-20	GABRA1	K05175|1|0.0|820|mgp:100541526|gamma-aminobutyric acid receptor subunit alpha	GO:0043005//neuron projection;GO:0030672//synaptic vesicle membrane;GO:0097060//synaptic membrane;GO:0034702//ion channel complex	GO:0030594//neurotransmitter receptor activity;GO:0005253//anion channel activity;GO:0005488//binding;GO:0016917//GABA receptor activity;GO:0015276//ligand-gated ion channel activity	GO:0015698//inorganic anion transport;GO:0007270//neuron-neuron synaptic transmission;GO:0007186//G-protein coupled receptor signaling pathway	gi|46048945|ref|NP_989649.1|/0/gamma-aminobutyric acid receptor subunit alpha-1 precursor [Gallus gallus]
gi|513194040|ref|XM_001231528.3|	2288	108	47	27.5455	10.238	-1.42788	Down	3.16e-09	4.61e-08	TMEFF2	K06254|1|1e-29|132|cin:100187262|agrin	-	-	-	gi|449507594|ref|XP_002191099.2|/0/PREDICTED: tomoregulin-2 [Taeniopygia guttata]
gi|45382290|ref|NM_204837.1|	951	46	20	28.2267	10.4815	-1.42922	Down	0.000115564	0.000770002	HSD17B1	K00044|1|4e-155|547|gga:395641|estradiol 17beta-dehydrogenase [EC:1.1.1.62]	-	GO:0033764//steroid dehydrogenase activity, acting on the CH-OH group of donors, NAD or NADP as acceptor	GO:0006694//steroid biosynthetic process	gi|45382291|ref|NP_990168.1|/3.05301e-154/estradiol 17-beta-dehydrogenase 1 [Gallus gallus]
gi|402692527|ref|NM_001039283.2|	1690	67	29	23.1351	8.55234	-1.43569	Down	2.91e-06	2.74e-05	MPPE1	-	-	-	-	gi|86129476|ref|NP_001034372.1|/0/metallophosphoesterase 1 [Gallus gallus]
gi|513205985|ref|XM_414471.4|	1907	178	77	54.4693	20.124	-1.43653	Down	2.07e-14	5.36e-13	CXXC5	K03344|1|7e-36|152|xtr:779646|Dvl-binding protein IDAX	GO:0044424//intracellular part	GO:0060089;GO:0046872//metal ion binding	GO:0007249//I-kappaB kinase/NF-kappaB cascade	gi|50754681|ref|XP_414471.1|/3.59254e-146/PREDICTED: CXXC-type zinc finger protein 5 [Gallus gallus]
gi|513212114|ref|XM_003642274.2|	4327	51	22	6.87806	2.53402	-1.44058	Down	4.39e-05	0.000324045	ASTN2	-	-	-	-	gi|363740405|ref|XP_003642322.1|/0/PREDICTED: LOW QUALITY PROTEIN: astrotactin-2 [Gallus gallus]
gi|57528905|ref|NM_001006582.1|	3160	130	56	24.0071	8.83232	-1.44259	Down	5.7e-11	1.03e-09	TMEM175	-	GO:0031224//intrinsic to membrane	-	-	gi|57528906|ref|NP_001006582.1|/0/transmembrane protein 175 [Gallus gallus]
gi|118405213|ref|NM_001079493.1|	279	425	183	888.93	326.904	-1.4432	Down	1.77e-32	1.43e-30	RPL37A	K02921|1|1e-48|191|tgu:100229344|large subunit ribosomal protein L37Ae	GO:0015934//large ribosomal subunit	GO:0043169//cation binding;GO:0005198//structural molecule activity	GO:0006412//translation;GO:0019080;GO:0000956//nuclear-transcribed mRNA catabolic process;GO:0006613//cotranslational protein targeting to membrane	gi|118405214|ref|NP_001072961.1|/1.07786e-47/60S ribosomal protein L37a [Gallus gallus]
gi|326693934|ref|NM_204270.2|	1122	63	27	32.7665	11.9935	-1.44997	Down	4.92e-06	4.43e-05	PDGFB	K04359|1|4e-103|375|gga:374128|platelet derived growth factor A/B	GO:0043231//intracellular membrane-bounded organelle;GO:0016020//membrane;GO:0044446//intracellular organelle part;GO:0044444//cytoplasmic part	GO:0042802//identical protein binding;GO:0070851//growth factor receptor binding;GO:0008047//enzyme activator activity;GO:0019838//growth factor binding;GO:0043498//cell surface binding;GO:0046983//protein dimerization activity	GO:0007067//mitosis;GO:0010543//regulation of platelet activation;GO:0030595//leukocyte chemotaxis;GO:1900238;GO:0071310//cellular response to organic substance;GO:0008284//positive regulation of cell proliferation;GO:0043551//regulation of phosphatidylinositol 3-kinase activity;GO:0010595//positive regulation of endothelial cell migration;GO:0072110//glomerular mesangial cell proliferation;GO:00…	gi|326693935|ref|NP_989601.2|/4.10979e-103/platelet-derived growth factor subunit B precursor [Gallus gallus]
gi|57529468|ref|NM_001006574.1|	2001	126	54	36.7457	13.4499	-1.44997	Down	9.52e-11	1.68e-09	FAM172A	-	GO:0043231//intracellular membrane-bounded organelle	-	-	gi|57529469|ref|NP_001006574.1|/0/protein FAM172A precursor [Gallus gallus]
gi|57530337|ref|NM_001006400.1|	1785	108	46	35.3076	12.8438	-1.45891	Down	1.75e-09	2.63e-08	MCFD2	-	-	-	-	gi|57530338|ref|NP_001006400.1|/1.05324e-59/multiple coagulation factor deficiency 2 precursor [Gallus gallus]
gi|513232397|ref|XM_003643092.2|	1536	252	107	95.7397	34.7189	-1.46339	Down	2.71e-20	1.12e-18	HSDL2	K08764|1|5e-15|83.2|bfo:BRAFLDRAFT_99780|sterol carrier protein 2 [EC:2.3.1.176];K13237|5|4e-13|77.0|dre:406623|peroxisomal 2,4-dienoyl-CoA reductase [EC:1.3.1.34]	GO:0042579//microbody	GO:0036094//small molecule binding;GO:0003824//catalytic activity;GO:0005496//steroid binding	GO:0044710	gi|363744876|ref|XP_003643140.1|/0/PREDICTED: hydroxysteroid dehydrogenase-like protein 2-like isoform 1 [Gallus gallus]
gi|513172865|ref|XM_418364.4|	3111	85	36	15.9442	5.76735	-1.46705	Down	8.36e-08	9.97e-07	RRM2B	K10808|1|0.0|716|gga:420253|ribonucleoside-diphosphate reductase subunit M2 [EC:1.17.4.1]	GO:0043234//protein complex;GO:0031981//nuclear lumen	GO:0046872//metal ion binding;GO:0016728	GO:0006915//apoptotic process;GO:0033554//cellular response to stress;GO:0009165//nucleotide biosynthetic process;GO:0003008;GO:0006261//DNA-dependent DNA replication;GO:0044767;GO:0009132//nucleoside diphosphate metabolic process;GO:0009141//nucleoside triphosphate metabolic process	gi|118087248|ref|XP_418364.2|/0/PREDICTED: ribonucleoside-diphosphate reductase subunit M2 B [Gallus gallus]
gi|513163911|ref|XR_211267.1|	6337	50	21	4.60436	1.65162	-1.47912	Down	3.69e-05	0.000276741	-	-	-	-	-	gi|449277914|gb|EMC85925.1|/6.31341e-16/Putative uncharacterized transposon-derived protein ZK1236.4 [Columba livia]
gi|189409111|ref|NM_001031370.2|	4290	260	109	35.367	12.6632	-1.48177	Down	2.97e-21	1.29e-19	SUV39H2	K11419|1|0.0|856|gga:426314|histone-lysine N-methyltransferase SUV39H [EC:2.1.1.43]	GO:0000790//nuclear chromatin	GO:0046914//transition metal ion binding;GO:0018024//histone-lysine N-methyltransferase activity	GO:0048869//cellular developmental process;GO:0034968//histone lysine methylation;GO:0007126//meiosis;GO:0006351//transcription, DNA-dependent	gi|71897343|ref|NP_001026541.1|/0/histone-lysine N-methyltransferase SUV39H2 [Gallus gallus]
gi|513188094|ref|XM_421234.4|	1726	199	83	67.2814	23.9669	-1.48917	Down	9.75e-17	3.04e-15	SPTSSA	-	GO:0031211//endoplasmic reticulum palmitoyltransferase complex;GO:0031224//intrinsic to membrane	GO:0005488//binding;GO:0016454	GO:0006665//sphingolipid metabolic process	gi|118091860|ref|XP_421234.2|/3.06427e-32/PREDICTED: serine palmitoyltransferase small subunit A [Gallus gallus]
gi|47604939|ref|NM_001001293.1|	2057	114	47	32.341	11.3877	-1.50588	Down	2.39e-10	4.03e-09	GHR	K05080|1|0.0|1249|gga:408184|growth hormone receptor	GO:0043005//neuron projection;GO:0043231//intracellular membrane-bounded organelle;GO:0043235//receptor complex;GO:0016021//integral to membrane;GO:0044421//extracellular region part	GO:0004896//cytokine receptor activity;GO:0042802//identical protein binding;GO:0042277//peptide binding;GO:0005179//hormone activity;GO:0030295//protein kinase activator activity	GO:0006954//inflammatory response;GO:0007015//actin filament organization;GO:0001935//endothelial cell proliferation;GO:0006915//apoptotic process;GO:0007631//feeding behavior;GO:0032611//interleukin-1 beta production;GO:0007169//transmembrane receptor protein tyrosine kinase signaling pathway;GO:0051899//membrane depolarization;GO:0001893//maternal placenta development;GO:0010243//response to or…	gi|47604940|ref|NP_001001293.1|/0/growth hormone receptor precursor [Gallus gallus]
gi|513193591|ref|XR_212603.1|	6717	107	44	9.29589	3.26476	-1.50962	Down	7.91e-10	1.27e-08	-	-	-	-	-	gi|363735890|ref|XP_421944.3|/2.73355e-51/PREDICTED: protein FAM117B [Gallus gallus]
gi|371941003|ref|NM_001162393.2|	5950	61	25	5.98268	2.0941	-1.51446	Down	3.43e-06	3.19e-05	USPL1	-	-	-	-	gi|240849623|ref|NP_001155865.1|/0/ubiquitin specific peptidase like 1 [Gallus gallus]
gi|513171076|ref|XM_419020.4|	4003	93	38	13.5575	4.73121	-1.51881	Down	8.71e-09	1.2e-07	ADCY2	K08042|1|0.0|2063|gga:420935|adenylate cyclase 2 [EC:4.6.1.1]	GO:0032991//macromolecular complex;GO:0043005//neuron projection;GO:0044424//intracellular part;GO:0031224//intrinsic to membrane	GO:0032550;GO:0046983//protein dimerization activity;GO:0004016//adenylate cyclase activity;GO:0043169//cation binding;GO:0032403//protein complex binding;GO:0019899//enzyme binding	GO:0015980//energy derivation by oxidation of organic compounds;GO:0007267//cell-cell signaling;GO:0038127//ERBB signaling pathway;GO:0045762//positive regulation of adenylate cyclase activity;GO:0033762//response to glucagon stimulus;GO:0032147//activation of protein kinase activity;GO:0010863//positive regulation of phospholipase C activity;GO:0007188//adenylate cyclase-modulating G-protein cou…	gi|363730568|ref|XP_419020.3|/0/PREDICTED: LOW QUALITY PROTEIN: adenylate cyclase type 2 [Gallus gallus]
gi|71896766|ref|NM_001031277.1|	3434	59	24	10.0262	3.48325	-1.52526	Down	4.44e-06	4.04e-05	SAMD13	K09512|1|2e-07|59.3|tgu:100225230|DnaJ homolog subfamily B member 6	-	-	-	gi|71896767|ref|NP_001026448.1|/2.75998e-73/dnaj-like protein [Gallus gallus]
gi|513207883|ref|XM_414763.4|	1644	47	19	16.6832	5.76004	-1.53424	Down	3.97e-05	0.000295741	C7ORF50	K04456|1|7e-07|56.2|tca:656423|RAC serine/threonine-protein kinase [EC:2.7.11.1]	-	-	-	gi|50755487|ref|XP_414763.1|/8.57498e-61/PREDICTED: uncharacterized protein LOC416455 [Gallus gallus]
gi|513231516|ref|XM_424869.4|	5398	95	38	10.2701	3.50852	-1.54951	Down	3.57e-09	5.17e-08	CPLX2	K15294|1|2e-31|139|gga:427286|complexin-1/2	GO:0043005//neuron projection;GO:0044297//cell body;GO:0031201//SNARE complex	GO:0005215//transporter activity;GO:0019905//syntaxin binding	GO:0006887//exocytosis;GO:0001505//regulation of neurotransmitter levels;GO:0030072//peptide hormone secretion	gi|50761882|ref|XP_424869.1|/1.62162e-30/PREDICTED: complexin-1 [Gallus gallus]
gi|402692713|ref|NM_001031612.2|	2889	65	26	13.1295	4.48538	-1.54951	Down	1.08e-06	1.1e-05	RMI1	K10990|1|0.0|1191|gga:431669|RecQ-mediated genome instability protein 1	GO:0043231//intracellular membrane-bounded organelle	GO:0005488//binding	GO:0006259//DNA metabolic process	gi|71896281|ref|NP_001026783.1|/0/recQ-mediated genome instability protein 1 [Gallus gallus]
gi|513171994|ref|XM_419163.4|	8143	70	28	5.01645	1.71375	-1.54951	Down	4.16e-07	4.52e-06	TTC39C	-	-	-	-	gi|118086879|ref|XP_419163.2|/0/PREDICTED: tetratricopeptide repeat protein 39C [Gallus gallus]
gi|312283622|ref|NM_001039264.2|	1246	361	144	169.072	57.5994	-1.55351	Down	7.01e-31	5.41e-29	CDK2AP1	-	GO:0043231//intracellular membrane-bounded organelle	GO:0003676//nucleic acid binding;GO:0016772//transferase activity, transferring phosphorus-containing groups	GO:0006260//DNA replication;GO:0006796//phosphate-containing compound metabolic process;GO:0009653//anatomical structure morphogenesis;GO:0006464//cellular protein modification process	gi|312283623|ref|NP_001034353.2|/1.84444e-62/cyclin-dependent kinase 2-associated protein 1 [Gallus gallus]
gi|157824118|ref|NM_001032398.2|	2416	73	29	17.6323	5.98239	-1.55943	Down	2.06e-07	2.34e-06	EEF1A2	K03231|1|0.0|916|gga:419244|elongation factor 1-alpha	-	-	-	gi|449274204|gb|EMC83487.1|/0/Elongation factor 1-alpha 2, partial [Columba livia]
gi|513231159|ref|XM_424426.4|	4402	189	75	25.055	8.49151	-1.56101	Down	5.12e-17	1.65e-15	SEMA4D	K06521|1|0.0|1561|gga:396331|semaphorin 4	GO:0016021//integral to membrane;GO:0044421//extracellular region part	GO:0005102//receptor binding;GO:0038023//signaling receptor activity	GO:0071526//semaphorin-plexin signaling pathway;GO:0006915//apoptotic process;GO:0007159//leukocyte cell-cell adhesion;GO:0009967//positive regulation of signal transduction;GO:0001933//negative regulation of protein phosphorylation;GO:0016477//cell migration;GO:0007409//axonogenesis;GO:0001934//positive regulation of protein phosphorylation;GO:0001649//osteoblast differentiation;GO:0006935//chem…	gi|363744564|ref|XP_424426.3|/0/PREDICTED: semaphorin-4D [Gallus gallus]
gi|513234390|ref|XM_423667.4|	3299	86	34	15.2124	5.13654	-1.56638	Down	1.52e-08	2.04e-07	LOXL3	K00280|1|0.0|1256|acs:100565273|lysyl oxidase-like protein 2/3/4 [EC:1.4.3.-]	GO:0043231//intracellular membrane-bounded organelle;GO:0044421//extracellular region part	GO:0046914//transition metal ion binding;GO:0038024//cargo receptor activity;GO:0016641//oxidoreductase activity, acting on the CH-NH2 group of donors, oxygen as acceptor	GO:0006351//transcription, DNA-dependent;GO:0000904//cell morphogenesis involved in differentiation	gi|363745173|ref|XP_423667.3|/0/PREDICTED: lysyl oxidase homolog 3 [Gallus gallus]
gi|310772256|ref|NM_001198657.1|	518	122	48	137.44	46.1833	-1.57336	Down	1.29e-11	2.5e-10	COX6C	K02268|1|3e-36|150|gga:420243|cytochrome c oxidase subunit 6c	GO:0031224//intrinsic to membrane;GO:0005746//mitochondrial respiratory chain	GO:0015002//heme-copper terminal oxidase activity	GO:0006818//hydrogen transport;GO:0006811//ion transport;GO:0044710	gi|310772257|ref|NP_001185586.1|/2.27273e-35/cytochrome c oxidase subunit 6C [Gallus gallus]
gi|513192176|ref|XM_421789.3|	3725	41	16	6.42303	2.14076	-1.58513	Down	8.6e-05	0.000592396	GRK5	K08291|1|0.0|1089|gga:423929|G protein-coupled receptor kinase [EC:2.7.11.16]	GO:0043231//intracellular membrane-bounded organelle;GO:0016020//membrane	GO:0032550;GO:0004674//protein serine/threonine kinase activity;GO:0008289//lipid binding;GO:0019901//protein kinase binding	GO:0006468//protein phosphorylation;GO:0006915//apoptotic process;GO:0045744//negative regulation of G-protein coupled receptor protein signaling pathway;GO:0007187//G-protein coupled receptor signaling pathway, coupled to cyclic nucleotide second messenger	gi|118093105|ref|XP_421789.2|/0/PREDICTED: G protein-coupled receptor kinase 5 [Gallus gallus]
gi|56119049|ref|NM_001007841.1|	3003	121	47	23.5133	7.80039	-1.59186	Down	1.05e-11	2.06e-10	C15H12ORF49	-	-	-	-	gi|56119050|ref|NP_001007842.1|/1.09509e-94/UPF0454 protein C12orf49 homolog precursor [Gallus gallus]
gi|52345389|ref|NM_001004401.1|	2950	170	66	33.6287	11.1505	-1.59258	Down	7.17e-16	2.1e-14	PPAT	K00764|1|0.0|1025|gga:422743|amidophosphoribosyltransferase [EC:2.4.2.14]	GO:0044444//cytoplasmic part	GO:0051536//iron-sulfur cluster binding;GO:0043169//cation binding;GO:0016763//transferase activity, transferring pentosyl groups	GO:0006541//glutamine metabolic process;GO:0032868//response to insulin stimulus;GO:0044772//mitotic cell cycle phase transition;GO:0007589//body fluid secretion;GO:0006188//IMP biosynthetic process;GO:0006144//purine nucleobase metabolic process;GO:0007565//female pregnancy;GO:0042493//response to drug;GO:0009887//organ morphogenesis;GO:0051260//protein homooligomerization	gi|52345390|ref|NP_001004401.1|/0/amidophosphoribosyltransferase precursor [Gallus gallus]
gi|513229734|ref|XM_424791.4|	2181	268	104	71.707	23.7657	-1.59323	Down	3.71e-24	1.9e-22	HEXB	K12373|1|0.0|917|tgu:100225163|hexosaminidase [EC:3.2.1.52]	GO:0030141//secretory granule;GO:0005764//lysosome	GO:0015929//hexosaminidase activity;GO:0046983//protein dimerization activity;GO:0042802//identical protein binding	GO:0007338//single fertilization;GO:0022604//regulation of cell morphogenesis;GO:0006366//transcription from RNA polymerase II promoter;GO:0009311//oligosaccharide metabolic process;GO:0006027//glycosaminoglycan catabolic process;GO:0007033//vacuole organization;GO:0001573//ganglioside metabolic process;GO:0050954//sensory perception of mechanical stimulus;GO:0008347//glial cell migration;GO:0016…	gi|363744257|ref|XP_424791.3|/0/PREDICTED: beta-hexosaminidase subunit beta [Gallus gallus]
gi|380862365|ref|NM_001257257.1|	2546	140	54	32.0887	10.5708	-1.60198	Down	1.98e-13	4.69e-12	DCLK1	K08805|1|0.0|1348|mgp:100539645|doublecortin and CaM kinase-like 1 [EC:2.7.11.1]	GO:0016021//integral to membrane	GO:0032550;GO:0004672//protein kinase activity;GO:0004871//signal transducer activity	GO:0016477//cell migration;GO:0051707//response to other organism;GO:0016358//dendrite development;GO:0007420//brain development;GO:0006464//cellular protein modification process;GO:0044765;GO:0006796//phosphate-containing compound metabolic process;GO:0007165//signal transduction;GO:0021955//central nervous system neuron axonogenesis	gi|380862366|ref|NP_001244186.1|/0/serine/threonine-protein kinase DCLK1 [Gallus gallus]
gi|313747574|ref|NM_001199548.1|	1359	78	30	33.4933	11.0021	-1.60609	Down	4.08e-08	5.07e-07	NKX6-2	K09350|1|3e-150|532|gga:395591|homeobox protein Nkx-6.2	GO:0043231//intracellular membrane-bounded organelle	GO:0001071//nucleic acid binding transcription factor activity;GO:0044212//transcription regulatory region DNA binding	GO:0031016//pancreas development;GO:0006366//transcription from RNA polymerase II promoter;GO:0014003//oligodendrocyte development;GO:0021520//spinal cord motor neuron cell fate specification;GO:0010453//regulation of cell fate commitment;GO:0021521//ventral spinal cord interneuron specification;GO:0050905//neuromuscular process	gi|313747575|ref|NP_001186477.1|/2.24263e-149/homeobox protein Nkx-6.2 [Gallus gallus]
gi|303227913|ref|NM_001031144.2|	1408	47	18	19.4795	6.37153	-1.61225	Down	2.04e-05	0.000162907	FAM175A	K11862|1|1e-46|188|ptr:450809|ubiquitin thioesterase ZRANB1 [EC:3.1.2.-]	GO:0043231//intracellular membrane-bounded organelle;GO:0043234//protein complex	GO:0043130//ubiquitin binding	GO:0009314//response to radiation;GO:0006281//DNA repair;GO:0000077//DNA damage checkpoint	gi|303227914|ref|NP_001026315.2|/0/BRCA1-A complex subunit Abraxas [Gallus gallus]
gi|481026598|ref|NM_001277819.1|	1388	191	73	80.302	26.2124	-1.61519	Down	5.55e-18	1.93e-16	FGL1	K03905|1|4e-60|233|acs:100552332|fibrinogen gamma chain	GO:0005615//extracellular space	-	GO:0080184//response to phenylpropanoid	gi|50746935|ref|XP_420683.1|/3.65654e-171/PREDICTED: fibrinogen-like 1 [Gallus gallus]
gi|71895310|ref|NM_001031435.1|	1860	55	21	17.2557	5.62704	-1.61662	Down	3.8e-06	3.5e-05	PTGR1	K13948|1|7e-179|627|gga:427337|rostaglandin reductase 1 [EC:1.3.1.74 1.3.1.48]	-	GO:0016628//oxidoreductase activity, acting on the CH-CH group of donors, NAD or NADP as acceptor;GO:0005488//binding	-	gi|71895311|ref|NP_001026606.1|/5.87552e-178/prostaglandin reductase 1 [Gallus gallus]
gi|513229268|ref|XM_004937259.1|	8543	118	45	8.06036	2.62528	-1.61837	Down	1.08e-11	2.11e-10	PDE4D	K01120|1|0.0|958|gga:769469|3',5'-cyclic-nucleotide phosphodiesterase [EC:3.1.4.17]	GO:0015630//microtubule cytoskeleton;GO:0044444//cytoplasmic part	GO:0044389;GO:0004114//3',5'-cyclic-nucleotide phosphodiesterase activity;GO:0030551//cyclic nucleotide binding;GO:0043169//cation binding	GO:0032496//response to lipopolysaccharide;GO:0040007//growth;GO:0001885//endothelial cell development;GO:0006936//muscle contraction;GO:0046058//cAMP metabolic process;GO:0007154//cell communication;GO:0030595//leukocyte chemotaxis	gi|470644029|ref|XP_004326421.1|/0/PREDICTED: cAMP-specific 3',5'-cyclic phosphodiesterase 4D-like isoform 2 [Tursiops truncatus]
gi|513160643|ref|XM_416457.3|	3331	50	19	8.75947	2.84284	-1.62351	Down	9.95e-06	8.46e-05	PNPLA3	K13534|1|1e-84|315|mdo:100013152|patatin-like phospholipase domain-containing protein 3 [EC:3.1.1.3 2.3.1.-]	-	-	GO:0008152//metabolic process	gi|118083112|ref|XP_416457.2|/0/PREDICTED: patatin-like phospholipase domain containing 3 [Gallus gallus]
gi|513160707|ref|XM_416467.4|	4955	79	30	9.30392	3.01753	-1.62447	Down	2.57e-08	3.3e-07	SMC1B	K06636|1|0.0|2295|gga:418243|structural maintenance of chromosome 1	-	-	-	gi|118083143|ref|XP_416467.2|/0/PREDICTED: structural maintenance of chromosomes protein 1B [Gallus gallus]
gi|513172606|ref|XR_211796.1|	5336	58	22	6.343	2.05485	-1.62613	Down	1.86e-06	1.81e-05	-	-	-	-	-	gi|118087190|ref|XP_001234377.1|/4.37272e-20/PREDICTED: protein TRIQK [Gallus gallus]
gi|513158120|ref|XM_416041.4|	2904	203	77	40.7927	13.215	-1.62613	Down	3.45e-19	1.32e-17	TMEM117	-	GO:0031224//intrinsic to membrane;GO:0043231//intracellular membrane-bounded organelle	-	-	gi|363727675|ref|XP_416041.3|/0/PREDICTED: transmembrane protein 117-like [Gallus gallus]
gi|444909157|ref|NM_001276363.1|	2989	45	17	8.78556	2.83463	-1.63197	Down	2.62e-05	0.000203541	FUNDC1	-	GO:0031306//intrinsic to mitochondrial outer membrane	-	GO:0006950//response to stress;GO:0006914//autophagy	gi|444909158|ref|NP_001263292.1|/3.91286e-60/FUN14 domain-containing protein 1 [Gallus gallus]
gi|45383489|ref|NM_204334.1|	1394	53	20	22.1869	7.15058	-1.63357	Down	4.86e-06	4.38e-05	PI15	K02330|1|5e-06|53.1|tca:656359|DNA polymerase beta subunit [EC:2.7.7.7 4.2.99.-]	-	GO:0004857//enzyme inhibitor activity	-	gi|45383490|ref|NP_989665.1|/2.31507e-157/peptidase inhibitor 15 precursor [Gallus gallus]
gi|444741713|ref|NM_001276357.1|	2272	623	235	160.016	51.5506	-1.63415	Down	6.14e-56	9.93e-54	LUM	K08122|1|0.0|653|gga:417891|lumican	-	-	-	gi|444741714|ref|NP_001263286.1|/0/lumican precursor [Gallus gallus]
gi|513182612|ref|XM_420498.4|	3727	133	50	20.8245	6.68628	-1.63901	Down	3.27e-13	7.51e-12	NPNT	K06824|1|0.0|894|tgu:100230214|nephronectin	GO:0008305//integrin complex;GO:0005578//proteinaceous extracellular matrix;GO:0043292//contractile fiber	GO:0005102//receptor binding	GO:0001649//osteoblast differentiation;GO:0010692;GO:0007179//transforming growth factor beta receptor signaling pathway;GO:0016337//cell-cell adhesion;GO:0060004//reflex;GO:0010810//regulation of cell-substrate adhesion;GO:0034612//response to tumor necrosis factor;GO:0008104//protein localization;GO:0048754//branching morphogenesis of an epithelial tube;GO:0006939//smooth muscle contraction;GO:…	gi|363733174|ref|XP_420498.3|/0/PREDICTED: LOW QUALITY PROTEIN: nephronectin [Gallus gallus]
gi|71896892|ref|NM_001031307.1|	2203	72	27	19.0722	6.10834	-1.64262	Down	8.47e-08	1.01e-06	RNF7	K10611|1|1e-67|258|gga:424781|RING-box protein 2	GO:0031981//nuclear lumen;GO:0031461//cullin-RING ubiquitin ligase complex	GO:0046914//transition metal ion binding;GO:0019787//small conjugating protein ligase activity	GO:0006979//response to oxidative stress;GO:0006915//apoptotic process;GO:0032446//protein modification by small protein conjugation	gi|71896893|ref|NP_001026478.1|/1.15461e-66/RING-box protein 2 [Gallus gallus]
gi|513171414|ref|XM_419081.4|	2072	40	15	11.2656	3.60807	-1.64262	Down	6.91e-05	0.000488156	NR4A3	K08559|1|0.0|1021|gga:420996|nuclear receptor subfamily 4 group A member 3	GO:0031981//nuclear lumen	GO:0004879//ligand-activated sequence-specific DNA binding RNA polymerase II transcription factor activity;GO:0003676//nucleic acid binding	GO:0009653//anatomical structure morphogenesis;GO:0044763;GO:0006366//transcription from RNA polymerase II promoter;GO:0050896//response to stimulus;GO:0048513//organ development;GO:0050794//regulation of cellular process;GO:0044767	gi|363730515|ref|XP_419081.3|/0/PREDICTED: nuclear receptor subfamily 4 group A member 3 [Gallus gallus]
gi|513169575|ref|XM_426020.4|	4503	99	37	12.8297	4.09519	-1.64748	Down	2.94e-10	4.91e-09	STAC	K06114|1|6e-10|68.2|nvi:100116996|spectrin alpha;K13738|2|4e-09|65.5|tgu:100227461|CD2-associated protein	GO:0044444//cytoplasmic part	GO:0043169//cation binding	GO:0007165//signal transduction;GO:0009408//response to heat	gi|363730124|ref|XP_426020.3|/0/PREDICTED: SH3 and cysteine-rich domain-containing protein [Gallus gallus]
gi|56118965|ref|NM_001007967.1|	348	924	342	1549.44	489.802	-1.66148	Down	4.81e-84	1.19e-81	RPL30	K02908|1|3e-60|229|gga:425416|large subunit ribosomal protein L30e	GO:0015934//large ribosomal subunit	GO:0003676//nucleic acid binding;GO:0005198//structural molecule activity	GO:0006412//translation;GO:0019080;GO:0000956//nuclear-transcribed mRNA catabolic process;GO:0006613//cotranslational protein targeting to membrane	gi|56118966|ref|NP_001007968.1|/2.74966e-59/60S ribosomal protein L30 [Gallus gallus]
gi|402232741|ref|NM_205034.2|	8735	142	52	9.48655	2.96698	-1.67689	Down	1.99e-14	5.18e-13	CACNA1D	K04851|1|0.0|3787|gga:395895|voltage-dependent calcium channel L type alpha-1D	GO:0034704//calcium channel complex;GO:0031674//I band	GO:0042805//actinin binding;GO:0043169//cation binding;GO:0086007//voltage-gated calcium channel activity involved in regulation of cardiac muscle cell action potential	GO:0002027//regulation of heart rate;GO:0007187//G-protein coupled receptor signaling pathway, coupled to cyclic nucleotide second messenger;GO:0015980//energy derivation by oxidation of organic compounds;GO:0086010//membrane depolarization involved in regulation of action potential;GO:0032412//regulation of ion transmembrane transporter activity;GO:0060306//regulation of membrane repolarization;…	gi|46048807|ref|NP_990365.1|/0/voltage-dependent L-type calcium channel subunit alpha-1D [Gallus gallus]
gi|513208826|ref|XM_414935.4|	3092	343	125	64.7347	20.1486	-1.68386	Down	7.13e-33	5.8e-31	EMP2	K08341|1|3e-14|82.0|mcc:695627|GABA(A) receptor-associated protein (autophagy-related protein 8)	GO:0031224//intrinsic to membrane	GO:0005102//receptor binding	GO:0007229//integrin-mediated signaling pathway;GO:0001952//regulation of cell-matrix adhesion	gi|50755908|ref|XP_414935.1|/2.8957e-82/PREDICTED: epithelial membrane protein 2 [Gallus gallus]
gi|513185585|ref|XM_426345.4|	7260	69	25	5.5462	1.71624	-1.69225	Down	8.51e-08	1.01e-06	KIAA1239	K11127|1|1e-14|84.7|bfo:BRAFLDRAFT_128562|telomerase protein component 1;K02084|4|3e-09|66.6|nve:NEMVE_v1g160179|apoptotic protease-activating factor;K10260|5|4e-07|59.7|aga:AgaP_AGAP005359|F-box and WD-40 domain protein 7	-	-	-	gi|326919312|ref|XP_003205925.1|/0/PREDICTED: leucine-rich repeat and WD repeat-containing protein KIAA1239-like [Meleagris gallopavo]
gi|513191261|ref|XM_421654.4|	3402	58	21	9.94893	3.07651	-1.69325	Down	9.18e-07	9.51e-06	VSTM4	-	-	-	-	gi|363735461|ref|XP_421654.3|/5.56113e-151/PREDICTED: V-set and transmembrane domain-containing protein 4-like [Gallus gallus]
gi|478733037|ref|NM_001277717.1|	515	223	80	252.686	77.4206	-1.70655	Down	2.55e-22	1.18e-20	RPL22L1	K02891|1|3e-47|187|gga:100858296|large subunit ribosomal protein L22e	GO:0030529//ribonucleoprotein complex	GO:0005198//structural molecule activity	GO:0010467//gene expression	gi|363737242|ref|XP_003641825.1|/2.14642e-46/PREDICTED: 60S ribosomal protein L22-like 1-like [Gallus gallus]
gi|513201409|ref|XM_425097.4|	3358	162	58	28.1525	8.60837	-1.70945	Down	1.16e-16	3.58e-15	GLDN	K04594|1|5e-19|97.8|dre:560631|latrophilin 3;K04593|2|7e-19|97.4|dre:57987|latrophilin 2	GO:0044421//extracellular region part;GO:0016020//membrane	GO:0005515//protein binding	GO:0045161//neuronal ion channel clustering;GO:0030030//cell projection organization	gi|363737948|ref|XP_425097.3|/0/PREDICTED: gliomedin [Gallus gallus]
gi|148235502|ref|NM_001097539.1|	2916	127	45	25.4155	7.69128	-1.72441	Down	1.59e-13	3.8e-12	LRRN1	K07523|1|2e-40|169|bfo:BRAFLDRAFT_64092|netrin-G1 ligand	-	-	-	gi|148235503|ref|NP_001091008.1|/0/leucine-rich repeat neuronal protein 1 precursor [Gallus gallus]
gi|513191314|ref|XM_421662.4|	2037	34	12	9.74026	2.93605	-1.73008	Down	0.00014401	0.000942443	IFIT5	K14217|1|2e-107|390|mcc:722130|interferon-induced protein with tetratricopeptide repeats 1	-	-	-	gi|118092765|ref|XP_421662.2|/0/PREDICTED: interferon-induced protein with tetratricopeptide repeats 5 [Gallus gallus]
gi|57530154|ref|NM_001006438.1|	1766	584	204	192.977	57.5723	-1.74498	Down	1.51e-57	2.51e-55	MSMO1	K07750|1|0.0|645|gga:422423|methylsterol monooxygenase [EC:1.14.13.72]	GO:0031224//intrinsic to membrane;GO:0043231//intracellular membrane-bounded organelle;GO:0031090//organelle membrane	GO:0046914//transition metal ion binding;GO:0016709//oxidoreductase activity, acting on paired donors, with incorporation or reduction of molecular oxygen, NAD(P)H as one donor, and incorporation of one atom of oxygen	GO:0006631//fatty acid metabolic process;GO:0006694//steroid biosynthetic process;GO:0008203//cholesterol metabolic process	gi|57530155|ref|NP_001006438.1|/0/methylsterol monooxygenase 1 [Gallus gallus]
gi|170650590|ref|NM_001122763.1|	513	2473	858	2813.13	833.573	-1.75479	Down	1.65e-239	1.82e-236	RPL37	K02922|1|1e-48|192|tgu:751988|large subunit ribosomal protein L37e	GO:0015934//large ribosomal subunit	GO:0043169//cation binding;GO:0003723//RNA binding;GO:0005198//structural molecule activity	GO:0006412//translation;GO:0019080;GO:0000956//nuclear-transcribed mRNA catabolic process;GO:0006613//cotranslational protein targeting to membrane	gi|115529260|ref|NP_001070167.1|/6.53333e-48/60S ribosomal protein L37 [Taeniopygia guttata]
gi|513179048|ref|XM_426211.4|	3831	131	45	19.9545	5.85429	-1.76915	Down	2.31e-14	5.95e-13	KCNS3	K04933|1|0.0|900|gga:428653|potassium voltage-gated channel delayed-rectifier subfamily S member 3	GO:0043231//intracellular membrane-bounded organelle;GO:0005887//integral to plasma membrane	GO:0005249//voltage-gated potassium channel activity;GO:0016247//channel regulator activity	GO:0051259//protein oligomerization;GO:0030073//insulin secretion;GO:0015980//energy derivation by oxidation of organic compounds;GO:0034220//ion transmembrane transport;GO:0030001//metal ion transport	gi|363732510|ref|XP_426211.2|/0/PREDICTED: LOW QUALITY PROTEIN: potassium voltage-gated channel subfamily S member 3 [Gallus gallus]
gi|513189676|ref|XM_421415.4|	4672	35	12	4.37168	1.28012	-1.7719	Down	8.76e-05	0.000601915	SYT16	K15290|1|1e-24|117|nve:NEMVE_v1g136185|synaptotagmin-1	-	-	-	gi|363734981|ref|XP_421415.3|/0/PREDICTED: synaptotagmin-16 [Gallus gallus]
gi|513183653|ref|XM_420638.3|	4450	108	37	14.1627	4.14396	-1.77302	Down	4.02e-12	8.32e-11	NDST4	K02579|1|0.0|1769|gga:422686|heparan sulfate N-deacetylase/N-sulfotransferase NDST4 [EC:3.1.1.- 2.8.2.-]	GO:0012505//endomembrane system;GO:0031224//intrinsic to membrane	GO:0034483//heparan sulfate sulfotransferase activity;GO:0016787//hydrolase activity	GO:0030166//proteoglycan biosynthetic process;GO:0006024//glycosaminoglycan biosynthetic process	gi|118090333|ref|XP_420638.2|/0/PREDICTED: bifunctional heparan sulfate N-deacetylase/N-sulfotransferase 4 [Gallus gallus]
gi|478621097|ref|NM_001277665.1|	1946	38	13	11.3952	3.32946	-1.77507	Down	4.22e-05	0.000312389	ANGPTL1	K05465|1|4e-55|216|ecb:100056482|angiopoietin 1	GO:0044421//extracellular region part	GO:0005515//protein binding	GO:0007167//enzyme linked receptor protein signaling pathway	gi|118094160|ref|XP_001233150.1|/0/PREDICTED: angiopoietin-related protein 1 [Gallus gallus]
gi|71896814|ref|NM_001031288.1|	3777	361	123	55.7754	16.2305	-1.78092	Down	3.17e-37	3.25e-35	DHCR24	K09828|1|0.0|1032|gga:424661|delta24-sterol reductase [EC:1.3.1.72]	GO:0043231//intracellular membrane-bounded organelle;GO:0031224//intrinsic to membrane;GO:0031090//organelle membrane;GO:0012505//endomembrane system;GO:0043232;GO:0044444//cytoplasmic part	GO:0005515//protein binding;GO:0000166//nucleotide binding;GO:0003823//antigen binding;GO:0016616//oxidoreductase activity, acting on the CH-OH group of donors, NAD or NADP as acceptor;GO:0016628//oxidoreductase activity, acting on the CH-CH group of donors, NAD or NADP as acceptor	GO:0033036;GO:0008544//epidermis development;GO:0031638//zymogen activation;GO:0046546//development of primary male sexual characteristics;GO:0042982//amyloid precursor protein metabolic process;GO:0008283//cell proliferation;GO:0010941//regulation of cell death;GO:0008203//cholesterol metabolic process;GO:0006915//apoptotic process;GO:0007264//small GTPase mediated signal transduction;GO:0022402…	gi|71896815|ref|NP_001026459.1|/0/24-dehydrocholesterol reductase [Gallus gallus]
gi|313760655|ref|NM_001199584.1|	2217	121	41	31.8495	9.21705	-1.78889	Down	1.46e-13	3.52e-12	GALNTL4	K00710|1|0.0|1163|gga:423034|polypeptide N-acetylgalactosaminyltransferase [EC:2.4.1.41]	GO:0043231//intracellular membrane-bounded organelle;GO:0031224//intrinsic to membrane	GO:0016740//transferase activity	GO:0006464//cellular protein modification process	gi|313760656|ref|NP_001186513.1|/0/putative polypeptide N-acetylgalactosaminyltransferase-like protein 4 [Gallus gallus]
gi|60302857|ref|NM_001012608.1|	3739	39	13	6.08684	1.73285	-1.81254	Down	2.55e-05	0.000199423	F2RL1	K04234|1|0.0|678|gga:427213|coagulation factor II (thrombin) receptor-like 1	GO:0043231//intracellular membrane-bounded organelle;GO:0042995//cell projection;GO:0016021//integral to membrane	GO:0008528//G-protein coupled peptide receptor activity;GO:0005515//protein binding	GO:0002687//positive regulation of leukocyte migration;GO:0050918//positive chemotaxis;GO:0032609//interferon-gamma production;GO:0072567;GO:0032613//interleukin-10 production;GO:0032611//interleukin-1 beta production;GO:2000379//positive regulation of reactive oxygen species metabolic process;GO:0001885//endothelial cell development;GO:0006911//phagocytosis, engulfment;GO:0042311//vasodilation;G…	gi|60302858|ref|NP_001012626.1|/0/proteinase-activated receptor 2 precursor [Gallus gallus]
gi|513209880|ref|XM_415097.3|	5617	138	46	14.337	4.08157	-1.81254	Down	1.61e-15	4.59e-14	TMEM132D	-	GO:0031224//intrinsic to membrane	GO:0005488//binding	GO:0010921//regulation of phosphatase activity	gi|118098448|ref|XP_415097.2|/0/PREDICTED: transmembrane protein 132D [Gallus gallus]
gi|513174857|ref|XM_419401.4|	2530	198	65	45.6696	12.8046	-1.83457	Down	5.89e-22	2.68e-20	HHIPL2	K06231|1|2e-77|291|tgu:100226393|hedgehog interacting protein	-	GO:0048037//cofactor binding;GO:0016614//oxidoreductase activity, acting on CH-OH group of donors	-	gi|50740230|ref|XP_419401.1|/0/PREDICTED: HHIP-like 2 [Gallus gallus]
gi|513232151|ref|XM_424903.4|	719	872	286	707.734	198.249	-1.83589	Down	3.62e-91	9.75e-89	RPS23	K02973|1|2e-105|381|gga:427323|small subunit ribosomal protein S23e	GO:0015935//small ribosomal subunit	GO:0005488//binding;GO:0005198//structural molecule activity	GO:0006412//translation;GO:0019080;GO:0000956//nuclear-transcribed mRNA catabolic process;GO:0006613//cotranslational protein targeting to membrane	gi|281350307|gb|EFB25891.1|/1.64088e-78/hypothetical protein PANDA_004337 [Ailuropoda melanoleuca]
gi|513181192|ref|XM_420305.4|	10027	55	18	3.20092	0.894696	-1.83902	Down	4.14e-07	4.5e-06	ATRX	K10779|1|0.0|3434|gga:422331|transcriptional regulator ATRX [EC:3.6.4.12]	-	-	-	gi|363732842|ref|XP_420305.3|/0/PREDICTED: transcriptional regulator ATRX [Gallus gallus]
gi|513172696|ref|XM_424219.4|	4010	98	32	14.2615	3.97722	-1.84229	Down	1.17e-11	2.27e-10	MATN2	K06825|1|2e-99|365|mcc:714451|fibrillin 1	-	-	-	gi|363730749|ref|XP_424219.3|/0/PREDICTED: LOW QUALITY PROTEIN: matrilin-2 [Gallus gallus]
gi|215598666|ref|NM_001031604.2|	1632	175	57	62.575	17.4072	-1.8459	Down	9.79e-20	3.88e-18	MTAP	K00772|1|6e-161|568|gga:431261|5'-methylthioadenosine phosphorylase [EC:2.4.2.28]	GO:0043234//protein complex;GO:0005768//endosome	GO:0016758//transferase activity, transferring hexosyl groups;GO:0016705//oxidoreductase activity, acting on paired donors, with incorporation or reduction of molecular oxygen;GO:0016209//antioxidant activity;GO:0004869//cysteine-type endopeptidase inhibitor activity;GO:0019900//kinase binding;GO:0016763//transferase activity, transferring pentosyl groups	GO:0030097//hemopoiesis;GO:0043549//regulation of kinase activity;GO:0042743//hydrogen peroxide metabolic process;GO:0046495//nicotinamide riboside metabolic process;GO:0008283//cell proliferation;GO:0051091//positive regulation of sequence-specific DNA binding transcription factor activity;GO:0006915//apoptotic process;GO:0048545//response to steroid hormone stimulus;GO:0001890//placenta develop…	gi|215598667|ref|NP_001026775.2|/4.67835e-160/S-methyl-5'-thioadenosine phosphorylase [Gallus gallus]
gi|513229976|ref|XM_424930.4|	3528	37	12	6.12006	1.69522	-1.85207	Down	3.18e-05	0.000241703	SLC1A1	K05612|1|0.0|897|gga:427352|solute carrier family 1 (neuronal/epithelial high affinity glutamate transporter), member 1	GO:0031224//intrinsic to membrane	GO:0005283//sodium:amino acid symporter activity;GO:0005310//dicarboxylic acid transmembrane transporter activity	GO:0051259//protein oligomerization;GO:0015813//L-glutamate transport	gi|363744394|ref|XP_424930.3|/0/PREDICTED: excitatory amino acid transporter 3 [Gallus gallus]
gi|119943121|ref|NM_205157.3|	1427	71	23	29.0347	8.033	-1.85377	Down	6.98e-09	9.78e-08	AGTR1	K04166|1|0.0|653|gga:396065|angiotensin II receptor type 1	GO:0016021//integral to membrane	GO:0008047//enzyme activator activity;GO:0001595//angiotensin receptor activity;GO:0046983//protein dimerization activity;GO:0001664//G-protein coupled receptor binding	GO:0031325//positive regulation of cellular metabolic process;GO:0007265//Ras protein signal transduction;GO:0035812;GO:0010742//macrophage derived foam cell differentiation;GO:0007200//phospholipase C-activating G-protein coupled receptor signaling pathway;GO:0034369//plasma lipoprotein particle remodeling;GO:0010872//regulation of cholesterol esterification;GO:0003072;GO:0008283//cell prolifera…	gi|45384048|ref|NP_990488.1|/0/type-1 angiotensin II receptor [Gallus gallus]
gi|326319978|ref|NM_001204932.1|	876	34	11	22.6494	6.25839	-1.85561	Down	6.61e-05	0.000469281	APITD1	K11511|1|2e-48|192|tgu:100190174|centromere protein S;K10392|2|2e-40|166|mgp:100546119|kinesin family member 1/13/14	GO:0043231//intracellular membrane-bounded organelle;GO:0000776//kinetochore;GO:0044444//cytoplasmic part	GO:0046983//protein dimerization activity;GO:0043566//structure-specific DNA binding	GO:0007131//reciprocal meiotic recombination;GO:0006974//response to DNA damage stimulus;GO:0007067//mitosis;GO:0034645//cellular macromolecule biosynthetic process;GO:0016567//protein ubiquitination	gi|326319979|ref|NP_001191861.1|/8.18413e-63/centromere protein S [Gallus gallus]
gi|513228741|ref|XM_001233357.2|	4916	62	20	7.35974	2.02765	-1.85985	Down	5.95e-08	7.24e-07	CCBE1	K06702|1|4e-16|89.0|aml:100467611|CDW93 antigen;K06825|3|4e-15|85.5|mdo:100025769|fibrillin 1	-	-	GO:0001525//angiogenesis	gi|118103680|ref|XP_001233358.1|/5.33743e-174/PREDICTED: collagen and calcium-binding EGF domain-containing protein 1 [Gallus gallus]
gi|45382382|ref|NM_205391.1|	1814	938	302	301.751	82.9743	-1.86262	Down	7.31e-100	2.22e-97	C5ORF13	-	-	-	GO:0007179//transforming growth factor beta receptor signaling pathway	gi|45382383|ref|NP_990722.1|/3.47916e-34/neuronal regeneration-related protein [Gallus gallus]
gi|513180653|ref|XM_420239.4|	6753	315	101	27.2205	7.45416	-1.86858	Down	7.92e-35	7.22e-33	MCF2	K15048|1|3e-49|199|bta:540675|kalirin [EC:2.7.11.1]	-	GO:0005085//guanyl-nucleotide exchange factor activity	GO:0035556//intracellular signal transduction	gi|363732782|ref|XP_420239.3|/0/PREDICTED: proto-oncogene DBL [Gallus gallus]
gi|157168356|ref|NM_204645.2|	9169	44	14	2.80036	0.760992	-1.87966	Down	4.45e-06	4.04e-05	CENPF	K11499|1|0.0|5315|gga:395357|centromere protein F	-	-	-	gi|157168357|ref|NP_989976.2|/0/centromere protein F [Gallus gallus]
gi|475504458|ref|NM_001277363.1|	2886	88	28	17.7938	4.83543	-1.87966	Down	7.27e-11	1.3e-09	GAS2L3	K04574|1|1e-10|69.7|gga:417020|neurofilament heavy polypeptide;K10431|3|5e-10|67.8|xla:399107|microtubule-associated protein 4;K10382|4|1e-09|66.2|ssc:100152205|dystonin	-	-	-	gi|363727715|ref|XP_416172.3|/0/PREDICTED: growth arrest-specific 2 like 3 [Gallus gallus]
gi|46048734|ref|NM_205245.1|	1572	85	27	31.5536	8.56022	-1.88208	Down	1.48e-10	2.54e-09	GABRE	K05186|1|1e-169|597|ecb:100059571|gmma-aminobutyric acid receptor subunit gamma	GO:0034702//ion channel complex;GO:0097060//synaptic membrane	GO:0015276//ligand-gated ion channel activity;GO:0016917//GABA receptor activity;GO:0005253//anion channel activity	GO:0015698//inorganic anion transport;GO:0007186//G-protein coupled receptor signaling pathway	gi|46048735|ref|NP_990576.1|/0/gamma-aminobutyric acid receptor subunit gamma-4 precursor [Gallus gallus]
gi|513158349|ref|XM_416037.4|	7443	54	17	4.23378	1.13835	-1.89501	Down	3.07e-07	3.42e-06	ADAMTS20	K09609|1|0.0|3647|gga:417794|a disintegrin and metalloproteinase with thrombospondin motifs 20 [EC:3.4.24.-]	GO:0031012//extracellular matrix;GO:0044421//extracellular region part	GO:0004175//endopeptidase activity;GO:0046914//transition metal ion binding	GO:0043062//extracellular structure organization;GO:0030318//melanocyte differentiation;GO:0006915//apoptotic process;GO:0019538//protein metabolic process;GO:0007165//signal transduction	gi|363727617|ref|XP_416037.3|/0/PREDICTED: A disintegrin and metalloproteinase with thrombospondin motifs 20 [Gallus gallus]
gi|402744876|ref|NM_001031305.2|	2906	134	42	26.9086	7.20323	-1.90135	Down	4.93e-16	1.47e-14	SLC9A9	K14725|1|0.0|1191|gga:424772|solute carrier family 9 (sodium/hydrogen exchanger), member 9	GO:0005770//late endosome;GO:0031224//intrinsic to membrane	GO:0005451//monovalent cation:hydrogen antiporter activity	GO:0044763;GO:0055067;GO:0030001//metal ion transport	gi|71896885|ref|NP_001026476.1|/0/sodium/hydrogen exchanger 9 [Gallus gallus]
gi|513203265|ref|XM_004944186.1|	1465	77	24	30.6716	8.16484	-1.90941	Down	7.46e-10	1.2e-08	CBLN1	-	-	GO:0042802//identical protein binding	GO:0007416//synapse assembly;GO:0007267//cell-cell signaling;GO:0015031//protein transport	gi|355710183|gb|EHH31647.1|/6.86082e-75/Precerebellin, partial [Macaca mulatta]
gi|513229156|ref|XM_423834.4|	1251	49	15	22.8571	5.97596	-1.9354	Down	7.69e-07	8.06e-06	GPX8	K00432|1|2e-102|373|tgu:100232574|glutathione peroxidase [EC:1.11.1.9]	GO:0031224//intrinsic to membrane	GO:0004601//peroxidase activity	GO:0044710;GO:0006950//response to stress	gi|50796088|ref|XP_423834.1|/6.96139e-110/PREDICTED: uncharacterized protein LOC426170 [Gallus gallus]
gi|402745510|ref|NM_001006490.2|	1728	36	11	12.1574	3.17265	-1.93807	Down	2.34e-05	0.000185041	NUDT14	K08077|1|3e-120|432|gga:423501|UDP-sugar diphosphatase [EC:3.6.1.45]	-	GO:0005488//binding;GO:0016818//hydrolase activity, acting on acid anhydrides, in phosphorus-containing anhydrides	-	gi|57529894|ref|NP_001006490.1|/2.53451e-119/uridine diphosphate glucose pyrophosphatase [Gallus gallus]
gi|513201428|ref|XM_413815.4|	9244	2220	673	140.144	36.2852	-1.94946	Down	1.59e-248	1.93e-245	FBN1	K06825|1|0.0|6024|mgp:723984|fibrillin 1	GO:0043205//fibril	GO:0046872//metal ion binding;GO:0005198//structural molecule activity	GO:0048731;GO:0044767	gi|363737558|ref|XP_413815.3|/0/PREDICTED: fibrillin-1 [Gallus gallus]
gi|475809247|ref|NM_001277418.1|	3007	139	42	26.9752	6.96129	-1.95421	Down	3.81e-17	1.23e-15	ITM2C	-	GO:0031224//intrinsic to membrane;GO:0005764//lysosome	GO:0042277//peptide binding;GO:0032550	GO:0043068//positive regulation of programmed cell death;GO:0010975//regulation of neuron projection development	gi|363736989|ref|XP_422643.3|/1.33093e-116/PREDICTED: integral membrane protein 2C [Gallus gallus]
gi|49225565|ref|NM_205030.1|	2846	1788	539	366.619	94.3904	-1.95757	Down	1.13e-201	9.17e-199	AMH	K04665|1|0.0|1135|gga:395887|anti-Mullerian hormone	GO:0043231//intracellular membrane-bounded organelle	GO:0046914//transition metal ion binding;GO:0005102//receptor binding;GO:0097159//organic cyclic compound binding	GO:0003006//developmental process involved in reproduction;GO:0010467//gene expression	gi|49225566|ref|NP_990361.1|/0/muellerian-inhibiting factor precursor [Gallus gallus]
gi|513157873|ref|XM_415943.4|	6300	1050	314	97.2594	24.8406	-1.96913	Down	3.63e-120	1.52e-117	LAMB1	K05636|1|0.0|3557|gga:396478|laminin, beta 1	GO:0031988//membrane-bounded vesicle;GO:0043256//laminin complex;GO:0044444//cytoplasmic part	GO:0005102//receptor binding;GO:0046625//sphingolipid binding;GO:0005198//structural molecule activity	GO:0016477//cell migration;GO:0030030//cell projection organization;GO:0006935//chemotaxis;GO:0009887//organ morphogenesis;GO:0007155//cell adhesion;GO:0008284//positive regulation of cell proliferation;GO:0000904//cell morphogenesis involved in differentiation	gi|363727488|ref|XP_415943.3|/0/PREDICTED: laminin subunit beta-1 [Gallus gallus]
gi|45383359|ref|NM_204398.1|	1542	34	10	12.867	3.23213	-1.99312	Down	2.85e-05	0.000218776	LHFPL5	-	GO:0031224//intrinsic to membrane;GO:0044459//plasma membrane part;GO:0032421//stereocilium bundle	-	GO:0050954//sensory perception of mechanical stimulus;GO:0002093//auditory receptor cell morphogenesis	gi|45383360|ref|NP_989729.1|/1.08652e-126/tetraspan membrane protein of hair cell stereocilia homolog [Gallus gallus]
gi|513218896|ref|XM_417504.3|	2797	184	54	38.3891	9.62222	-1.99626	Down	8.29e-23	3.99e-21	BCAS1	-	-	-	-	gi|118100901|ref|XP_417504.2|/4.21202e-125/PREDICTED: breast carcinoma-amplified sequence 1 homolog [Gallus gallus]
gi|75832155|ref|NM_001033641.1|	1228	171	49	81.2607	19.8871	-2.03072	Down	9.35e-22	4.2e-20	TNFRSF11B	K05148|1|0.0|847|gga:378803|tumor necrosis factor receptor superfamily member 11B	GO:0031012//extracellular matrix;GO:0044421//extracellular region part	GO:0005102//receptor binding	GO:0012501//programmed cell death;GO:0043062//extracellular structure organization;GO:0010038//response to metal ion;GO:0042475//odontogenesis of dentin-containing tooth;GO:0048545//response to steroid hormone stimulus;GO:0031667//response to nutrient levels;GO:0007154//cell communication;GO:0032845	gi|75832156|ref|NP_001028813.1|/0/tumor necrosis factor receptor superfamily member 11B precursor [Gallus gallus]
gi|45382658|ref|NM_204708.1|	1989	35	10	10.2687	2.50576	-2.03494	Down	1.66e-05	0.00013562	DDX4	K13982|1|0.0|1207|gga:395447|probable ATP-dependent RNA helicase DDX4 [EC:3.6.4.13]	GO:0043231//intracellular membrane-bounded organelle;GO:0043186//P granule	GO:0032550;GO:0042623//ATPase activity, coupled	GO:0048870//cell motility;GO:0048232//male gamete generation;GO:0008104//protein localization;GO:0007128//meiotic prophase I	gi|45382659|ref|NP_990039.1|/0/probable ATP-dependent RNA helicase DDX4 [Gallus gallus]
gi|513170362|ref|XM_418915.4|	2958	56	16	11.0477	2.69585	-2.03494	Down	4.56e-08	5.61e-07	E2F3	K06620|1|2e-163|577|mgp:100549000|E2F transcription factor 1/3	GO:0043234//protein complex;GO:0031981//nuclear lumen	GO:0044212//transcription regulatory region DNA binding;GO:0001071//nucleic acid binding transcription factor activity	GO:0051319;GO:0051318//G1 phase;GO:0008283//cell proliferation;GO:0006366//transcription from RNA polymerase II promoter	gi|363730357|ref|XP_418915.3|/1.57642e-162/PREDICTED: transcription factor E2F3 [Gallus gallus]
gi|46048720|ref|NM_205268.1|	1976	504	143	148.842	36.0681	-2.04499	Down	1.52e-61	2.83e-59	NOV	K06827|1|3e-112|406|pon:100437145|connective tissue growth factor	GO:0043227//membrane-bounded organelle;GO:0043005//neuron projection;GO:0044297//cell body	GO:0005102//receptor binding;GO:0019838//growth factor binding	GO:0016049//cell growth;GO:0010467//gene expression	gi|46048721|ref|NP_990599.1|/0/protein NOV precursor [Gallus gallus]
gi|402692243|ref|NM_205225.2|	893	1956	542	1278.2	302.497	-2.07912	Down	1.37e-238	1.38e-235	RPS6	K02991|1|1e-126|452|gga:396148|small subunit ribosomal protein S6e	GO:0031981//nuclear lumen;GO:0015935//small ribosomal subunit	GO:0005198//structural molecule activity;GO:0019900//kinase binding	GO:0000075//cell cycle checkpoint;GO:0022618//ribonucleoprotein complex assembly;GO:0006915//apoptotic process;GO:0002286//T cell activation involved in immune response;GO:0042254//ribosome biogenesis;GO:0007169//transmembrane receptor protein tyrosine kinase signaling pathway;GO:0000087//M phase of mitotic cell cycle;GO:0030217//T cell differentiation;GO:0044772//mitotic cell cycle phase transit…	gi|45382571|ref|NP_990556.1|/9.1279e-126/40S ribosomal protein S6 [Gallus gallus]
gi|513177211|ref|XM_419746.4|	9619	412	114	24.9948	5.90675	-2.08119	Down	9.24e-52	1.3e-49	LAMA2	K05637|1|0.0|6222|gga:421709|laminin, alpha 1/2	GO:0043256//laminin complex;GO:0005886//plasma membrane	-	GO:0016477//cell migration;GO:0006935//chemotaxis;GO:0007271//synaptic transmission, cholinergic;GO:0007155//cell adhesion;GO:0048513//organ development;GO:0009790//embryo development	gi|363732271|ref|XP_419746.3|/0/PREDICTED: laminin subunit alpha-2 [Gallus gallus]
gi|513229337|ref|XM_001234191.3|	1916	29	8	8.83253	2.08098	-2.08556	Down	7.08e-05	0.000498297	RGS7BP	-	GO:0043231//intracellular membrane-bounded organelle;GO:0016020//membrane	-	GO:0007166//cell surface receptor signaling pathway	gi|363744194|ref|XP_001234192.2|/1.62992e-130/PREDICTED: regulator of G-protein signaling 7-binding protein [Gallus gallus]
gi|45383300|ref|NM_204430.1|	1657	62	17	21.8349	5.11329	-2.09431	Down	4.47e-09	6.38e-08	FUT10	K09669|1|0.0|922|gga:395073|alpha-1,3-fucosyltransferase 10 [EC:2.4.1.-]	GO:0000139//Golgi membrane;GO:0031224//intrinsic to membrane	GO:0008417//fucosyltransferase activity	GO:0006464//cellular protein modification process;GO:0070085//glycosylation	gi|156630453|sp|Q8AWB5.2|FUT10_CHICK/0/RecName: Full=Alpha-(1,3)-fucosyltransferase 10; AltName: Full=Fucosyltransferase X; Short=Fuc-TX; Short=FucT-X; AltName: Full=Galactoside 3-L-fucosyltransferase 10; Short=Fucosyltransferase 10
gi|45382160|ref|NM_204791.1|	5781	180	49	18.1699	4.22442	-2.10472	Down	7.76e-24	3.87e-22	TOP2A	K03164|1|0.0|2687|gga:395570|DNA topoisomerase II [EC:5.99.1.3]	-	-	-	gi|45382161|ref|NP_990122.1|/0/DNA topoisomerase 2-alpha [Gallus gallus]
gi|482513624|ref|NM_001277839.1|	2142	48	13	13.0769	3.02481	-2.1121	Down	2.22e-07	2.51e-06	B3GAT1	K00735|1|0.0|683|mgp:100550564|galactosylgalactosylxylosylprotein 3-beta-glucuronosyltransferase 1 [EC:2.4.1.135]	GO:0044431//Golgi apparatus part;GO:0031224//intrinsic to membrane	GO:0015020//glucuronosyltransferase activity;GO:0043169//cation binding;GO:0035250//UDP-galactosyltransferase activity	GO:0006464//cellular protein modification process	gi|465960722|gb|EMP29052.1|/0/Galactosylgalactosylxylosylprotein 3-beta-glucuronosyltransferase 1 [Chelonia mydas]
gi|313747478|ref|NM_001199490.1|	2484	146	39	34.2992	7.82504	-2.132	Down	6.4e-20	2.56e-18	DHCR7	K00213|1|0.0|994|gga:422982|7-dehydrocholesterol reductase [EC:1.3.1.21]	GO:0031224//intrinsic to membrane;GO:0031965//nuclear membrane	GO:0016628//oxidoreductase activity, acting on the CH-CH group of donors, NAD or NADP as acceptor	GO:0030323//respiratory tube development;GO:0048869//cellular developmental process;GO:0040007//growth;GO:0001944//vasculature development;GO:0008283//cell proliferation;GO:0006695//cholesterol biosynthetic process	gi|313747479|ref|NP_001186419.1|/0/7-dehydrocholesterol reductase [Gallus gallus]
gi|513165236|ref|XM_417033.3|	1651	53	14	18.7332	4.22625	-2.14815	Down	3.66e-08	4.56e-07	EPSTI1	K11515|1|7e-08|59.7|mmu:16319|inner centromere protein;K05702|2|1e-07|58.9|spu:589923|afadin;K03254|3|2e-06|55.1|xtr:100124719|translation initiation factor 3 subunit A	-	-	-	gi|363729366|ref|XP_417033.2|/1.51065e-89/PREDICTED: epithelial-stromal interaction protein 1 [Gallus gallus]
gi|45384301|ref|NM_205028.1|	1248	27	7	12.625	2.79549	-2.17511	Down	8.35e-05	0.000579183	CNTFR	K05059|1|0.0|652|gga:395885|ciliary neurotrophic factor receptor	GO:0031224//intrinsic to membrane;GO:0043234//protein complex	GO:0004896//cytokine receptor activity;GO:0005515//protein binding	GO:0007517//muscle organ development;GO:0019221//cytokine-mediated signaling pathway;GO:0003006//developmental process involved in reproduction;GO:0008283//cell proliferation;GO:0043066//negative regulation of apoptotic process;GO:0007631//feeding behavior	gi|45384302|ref|NP_990359.1|/0/ciliary neurotrophic factor receptor subunit alpha precursor [Gallus gallus]
gi|71895194|ref|NM_001030813.1|	4237	248	63	34.1567	7.41064	-2.2045	Down	4.03e-34	3.54e-32	C1H2ORF49	K15432|1|2e-102|375|gga:418725|ashwin	GO:0043234//protein complex	-	GO:0003002//regionalization;GO:0060061//Spemann organizer formation;GO:0007369//gastrulation;GO:0006915//apoptotic process	gi|71895195|ref|NP_001025984.1|/1.35139e-101/ashwin [Gallus gallus]
gi|71897214|ref|NM_001031395.1|	2471	941	237	222.228	47.8024	-2.21689	Down	1.43e-125	6.44e-123	ASH2L	K14964|1|0.0|1085|gga:426774|Set1/Ash2 histone methyltransferase complex subunit ASH2	GO:0035097//histone methyltransferase complex	GO:0018024//histone-lysine N-methyltransferase activity;GO:0043169//cation binding;GO:0000975//regulatory region DNA binding	GO:0006366//transcription from RNA polymerase II promoter;GO:0008283//cell proliferation;GO:0048545//response to steroid hormone stimulus;GO:0048534;GO:0033554//cellular response to stress;GO:0034968//histone lysine methylation	gi|71897215|ref|NP_001026566.1|/0/set1/Ash2 histone methyltransferase complex subunit ASH2 [Gallus gallus]
gi|226823350|ref|NM_001031181.2|	3322	140	35	24.593	5.251	-2.22758	Down	3.6e-20	1.47e-18	WEE1	K06632|1|0.0|1019|gga:423045|wee1-like protein kinase [EC:2.7.11.1]	GO:0031981//nuclear lumen	GO:0004713//protein tyrosine kinase activity;GO:0043167//ion binding	GO:0006996//organelle organization;GO:0044772//mitotic cell cycle phase transition;GO:0051320//S phase;GO:0007599//hemostasis	gi|226823351|ref|NP_001026352.2|/0/wee1-like protein kinase [Gallus gallus]
gi|45382434|ref|NM_204888.1|	825	113	28	79.9295	16.9152	-2.24041	Down	1.14e-16	3.55e-15	FGF12	K04358|1|1e-133|475|gga:395704|fibroblast growth factor	GO:0043231//intracellular membrane-bounded organelle;GO:0044421//extracellular region part	GO:0070851//growth factor receptor binding;GO:0005539//glycosaminoglycan binding	GO:0048731;GO:0051403//stress-activated MAPK cascade;GO:0007267//cell-cell signaling;GO:0002028//regulation of sodium ion transport;GO:0007169//transmembrane receptor protein tyrosine kinase signaling pathway;GO:0007626//locomotory behavior;GO:0044767;GO:0032413//negative regulation of ion transmembrane transporter activity;GO:0050877//neurological system process	gi|45382435|ref|NP_990219.1|/1.14367e-132/fibroblast growth factor 12 [Gallus gallus]
gi|313760550|ref|NM_001199519.1|	2057	61	15	17.3053	3.63438	-2.25143	Down	1.13e-09	1.76e-08	MAT1A	K00789|1|0.0|771|gga:423628|S-adenosylmethionine synthetase [EC:2.5.1.6]	-	GO:0032550;GO:0042802//identical protein binding;GO:0016765//transferase activity, transferring alkyl or aryl (other than methyl) groups;GO:0031406//carboxylic acid binding	GO:0009108//coenzyme biosynthetic process;GO:0051260//protein homooligomerization	gi|313760551|ref|NP_001186448.1|/0/S-adenosylmethionine synthase isoform type-1 [Gallus gallus]
gi|513199280|ref|XM_422624.4|	2421	269	66	64.8396	13.587	-2.25465	Down	6.99e-38	7.43e-36	SCG2	-	-	-	GO:0044763;GO:0050794//regulation of cellular process	gi|363737012|ref|XP_422624.3|/0/PREDICTED: secretogranin-2 [Gallus gallus]
gi|60302701|ref|NM_001012525.1|	681	33	8	28.2781	5.85486	-2.27198	Down	7.47e-06	6.54e-05	FGF7	K04358|1|4e-104|377|mgp:100550759|fibroblast growth factor	GO:0043231//intracellular membrane-bounded organelle	GO:0005102//receptor binding;GO:0032550;GO:0016773//phosphotransferase activity, alcohol group as acceptor;GO:0005539//glycosaminoglycan binding	GO:0001934//positive regulation of protein phosphorylation;GO:0034613//cellular protein localization;GO:0001942//hair follicle development;GO:0007169//transmembrane receptor protein tyrosine kinase signaling pathway;GO:0030036//actin cytoskeleton organization;GO:0019318//hexose metabolic process;GO:0006935//chemotaxis;GO:0050679//positive regulation of epithelial cell proliferation;GO:0006950//re…	gi|60302702|ref|NP_001012543.1|/2.93528e-103/keratinocyte growth factor [Gallus gallus]
gi|261878589|ref|NM_001160428.2|	2153	87	21	23.5808	4.86126	-2.27821	Down	2.12e-13	5e-12	FADS2	K10226|1|0.0|911|gga:423122|fatty acid desaturase 2 (delta-6 desaturase) [EC:1.14.19.-]	GO:0031224//intrinsic to membrane;GO:0043231//intracellular membrane-bounded organelle;GO:0031090//organelle membrane	GO:0046906//tetrapyrrole binding;GO:0046914//transition metal ion binding;GO:0016215	GO:0006633//fatty acid biosynthetic process;GO:0006091//generation of precursor metabolites and energy;GO:0051234//establishment of localization	gi|238028975|ref|NP_001153900.1|/0/fatty acid desaturase 2 [Gallus gallus]
gi|45383571|ref|NM_204281.1|	1640	204	49	72.5887	14.8911	-2.2853	Down	1.42e-29	9.98e-28	SOX9	K09270|1|0.0|798|gga:374148|transcription factor SOX7/8/9/10/18 (SOX group E/F)	GO:0043231//intracellular membrane-bounded organelle;GO:0043234//protein complex	GO:0051018//protein kinase A binding;GO:0000982//RNA polymerase II core promoter proximal region sequence-specific DNA binding transcription factor activity;GO:0016301//kinase activity;GO:0000976//transcription regulatory region sequence-specific DNA binding	GO:0006915//apoptotic process;GO:0072497;GO:0007542;GO:0070555//response to interleukin-1;GO:0071363//cellular response to growth factor stimulus;GO:0060516//primary prostatic bud elongation;GO:0009612//response to mechanical stimulus;GO:0038127//ERBB signaling pathway;GO:0065003;GO:0016337//cell-cell adhesion;GO:0000165//MAPK cascade;GO:0051726//regulation of cell cycle;GO:0002376//immune system…	gi|45383572|ref|NP_989612.1|/0/transcription factor SOX-9 [Gallus gallus]
gi|513187037|ref|XM_421075.4|	2046	146	35	41.6418	8.52582	-2.28812	Down	1.25e-21	5.54e-20	CD59	K04008|1|8e-67|255|gga:423148|CD59 antigen	GO:0046658//anchored to plasma membrane	GO:0005488//binding	GO:0009611//response to wounding;GO:0048519//negative regulation of biological process;GO:0006956//complement activation;GO:0008219//cell death;GO:0050794//regulation of cellular process	gi|363734363|ref|XP_421075.3|/1.32348e-85/PREDICTED: CD59 glycoprotein-like [Gallus gallus]
gi|45382636|ref|NM_204719.1|	2000	67	16	19.5491	3.98716	-2.29367	Down	1.05e-10	1.83e-09	CSPG5	K08116|1|4e-125|449|gga:395466|chondroitin sulfate proteoglycan 5 (neuroglycan C)	GO:0044431//Golgi apparatus part;GO:0044425//membrane part;GO:0031090//organelle membrane;GO:0012505//endomembrane system	GO:0005488//binding	GO:0044763;GO:0044707;GO:0044710;GO:0030203//glycosaminoglycan metabolic process;GO:0006790//sulfur compound metabolic process;GO:0044238//primary metabolic process;GO:0032502//developmental process	gi|45382637|ref|NP_990050.1|/3.12714e-124/chondroitin sulfate proteoglycan 5 precursor [Gallus gallus]
gi|45382690|ref|NM_205476.1|	3054	97	23	18.5347	3.75347	-2.30393	Down	5.75e-15	1.56e-13	ATP1A2	K01539|1|0.0|1899|gga:396468|sodium/potassium-transporting ATPase subunit alpha [EC:3.6.3.9]	GO:0043231//intracellular membrane-bounded organelle;GO:0030425//dendrite;GO:0042383//sarcolemma;GO:0005887//integral to plasma membrane	GO:0032550;GO:0008556//potassium-transporting ATPase activity;GO:0043169//cation binding	GO:0006941//striated muscle contraction;GO:0007626//locomotory behavior;GO:0015988//energy coupled proton transmembrane transport, against electrochemical gradient;GO:0006937//regulation of muscle contraction;GO:0008016//regulation of heart contraction;GO:0030001//metal ion transport;GO:0009612//response to mechanical stimulus;GO:0009152//purine ribonucleotide biosynthetic process;GO:0007632//vis…	gi|45382691|ref|NP_990807.1|/0/sodium/potassium-transporting ATPase subunit alpha-2 [Gallus gallus]
gi|313747568|ref|NM_001199545.1|	3436	34	8	5.77442	1.16041	-2.31504	Down	4.2e-06	3.84e-05	LRRTM3	K13023|1|2e-27|125|acs:100555566|carboxypeptidase N regulatory subunit;K07523|2|1e-26|123|xtr:100188921|netrin-G1 ligand	GO:0097060//synaptic membrane;GO:0031224//intrinsic to membrane	-	-	gi|313747569|ref|NP_001186474.1|/0/leucine-rich repeat transmembrane neuronal protein 3 precursor [Gallus gallus]
gi|513167610|ref|XM_418544.4|	2242	30	7	7.80851	1.5561	-2.32712	Down	1.5e-05	0.00012353	ACTR3B	K05692|1|5e-68|259|smm:Smp_046590|actin beta/gamma 1;K10354|4|8e-68|259|mcc:100426612|actin, alpha skeletal muscle	GO:0015629//actin cytoskeleton	GO:0008092//cytoskeletal protein binding;GO:0032550	GO:0045010//actin nucleation	gi|50732241|ref|XP_418544.1|/0/PREDICTED: actin-related protein 3B [Gallus gallus]
gi|513175275|ref|XM_419478.4|	5904	417	97	41.2166	8.1884	-2.33157	Down	3.47e-60	6.09e-58	KCNK5	K04916|1|0.0|895|gga:421424|potassium channel subfamily K member 5	GO:0016020//membrane	-	GO:0006810//transport	gi|118087985|ref|XP_419478.2|/0/PREDICTED: potassium channel subfamily K member 5 [Gallus gallus]
gi|513183648|ref|XM_420637.4|	2397	39	9	9.49466	1.87132	-2.34306	Down	6.65e-07	7.04e-06	PRSS12	K09624|1|0.0|1495|gga:422685|protease, serine, 12 (neurotrypsin, motopsin) [EC:3.4.21.-]	GO:0031982//vesicle;GO:0033267//axon part;GO:0044420//extracellular matrix part;GO:0016020//membrane	GO:0004175//endopeptidase activity;GO:0038024//cargo receptor activity	GO:0016485//protein processing;GO:0016192//vesicle-mediated transport	gi|363733463|ref|XP_420637.3|/0/PREDICTED: neurotrypsin [Gallus gallus]
gi|45382242|ref|NM_205421.1|	1176	52	12	25.8035	5.08566	-2.34306	Down	8.63e-09	1.19e-07	GATA5	K09183|1|0.0|733|gga:396391|GATA-binding protein 4/5/6	-	-	-	gi|45382243|ref|NP_990752.1|/0/transcription factor GATA-5 [Gallus gallus]
gi|513206640|ref|XM_001231713.3|	2500	70	16	16.3396	3.18973	-2.35686	Down	1.88e-11	3.59e-10	LOC416212	K15493|1|5e-23|110|cfa:491697|neuron-specific vesicular protein calcyon	GO:0031224//intrinsic to membrane;GO:0005771//multivesicular body;GO:0000139//Golgi membrane;GO:0012506//vesicle membrane	GO:0030276//clathrin binding;GO:0001664//G-protein coupled receptor binding	GO:0006901//vesicle coating;GO:0007186//G-protein coupled receptor signaling pathway	gi|363738956|ref|XP_001231714.2|/1.8529e-100/PREDICTED: neuron-specific protein family member 2-like isoform 1 [Gallus gallus]
gi|45384387|ref|NM_204936.1|	2344	197	45	49.0446	9.56817	-2.35778	Down	1.15e-29	8.15e-28	LHCGR	K04248|1|0.0|1326|gga:395776|luteinizing hormone/choriogonadotropin receptor	GO:0016021//integral to membrane	GO:0016500//protein-hormone receptor activity;GO:0042562//hormone binding	GO:0032959//inositol trisphosphate biosynthetic process;GO:0007186//G-protein coupled receptor signaling pathway;GO:0045762//positive regulation of adenylate cyclase activity;GO:0008585//female gonad development;GO:0008584//male gonad development;GO:0045136//development of secondary sexual characteristics;GO:0050810//regulation of steroid biosynthetic process;GO:0009967//positive regulation of si…	gi|45384388|ref|NP_990267.1|/0/lutropin-choriogonadotropic hormone receptor precursor [Gallus gallus]
gi|319918841|ref|NM_001201468.1|	5592	66	14	6.88747	1.24777	-2.46462	Down	2.17e-11	4.11e-10	PON2	K01045|1|0.0|662|gga:395830|arylesterase / paraoxonase [EC:3.1.1.2 3.1.8.1]	GO:0000323//lytic vacuole;GO:0016020//membrane	GO:0043169//cation binding;GO:0016791//phosphatase activity;GO:0005515//protein binding;GO:0052689	GO:0006725//cellular aromatic compound metabolic process;GO:0006950//response to stress	gi|319918842|ref|NP_001188397.1|/0/serum paraoxonase/arylesterase 2 precursor [Gallus gallus]
gi|513228839|ref|XM_429219.4|	4079	38	8	5.43641	0.977485	-2.47551	Down	4.02e-07	4.39e-06	AGXT2	K00827|1|0.0|966|gga:431666|alanine-glyoxylate transaminase / (R)-3-amino-2-methylpropionate-pyruvate transaminase [EC:2.6.1.44 2.6.1.40]	-	-	-	gi|363744327|ref|XP_429219.2|/0/PREDICTED: alanine--glyoxylate aminotransferase 2, mitochondrial [Gallus gallus]
gi|513171646|ref|XM_419046.4|	3607	173	36	27.9887	4.97428	-2.49228	Down	6.36e-28	4.06e-26	EPB41L4B	K06107|1|5e-68|260|tgu:100218952|erythrocyte membrane protein band 4.1	-	-	-	gi|363730592|ref|XP_419046.3|/0/PREDICTED: erythrocyte membrane protein band 4.1 like 4B [Gallus gallus]
gi|513182237|ref|XM_420424.4|	10684	61	12	3.3318	0.559785	-2.57336	Down	4.26e-11	7.87e-10	HHIP	K06231|1|0.0|1856|gga:422460|hedgehog interacting protein	GO:0016021//integral to membrane;GO:0044424//intracellular part	GO:0046914//transition metal ion binding;GO:0016614//oxidoreductase activity, acting on CH-OH group of donors;GO:0005515//protein binding;GO:0048037//cofactor binding	GO:0007224//smoothened signaling pathway;GO:0003002//regionalization;GO:0044238//primary metabolic process;GO:0048754//branching morphogenesis of an epithelial tube;GO:0001501//skeletal system development;GO:0008543//fibroblast growth factor receptor signaling pathway;GO:0048699//generation of neurons	gi|363733108|ref|XP_420424.3|/0/PREDICTED: uncharacterized protein LOC422460 [Gallus gallus]
gi|48976122|ref|NM_001001766.1|	978	229	45	136.64	22.9323	-2.57493	Down	8.41e-38	8.79e-36	LIMS1	K05760|1|2e-39|163|phu:Phum_PHUM437870|paxillin	-	GO:0046914//transition metal ion binding	GO:0031589//cell-substrate adhesion;GO:0009792//embryo development ending in birth or egg hatching	gi|48976123|ref|NP_001001766.1|/0/LIM and senescent cell antigen-like-containing domain protein 1 [Gallus gallus]
gi|513165730|ref|XM_417117.3|	5431	37	7	3.97562	0.64238	-2.62968	Down	2.29e-07	2.58e-06	MTUS2	K10421|1|1e-08|63.9|dan:Dana_GF14794|CAP-Gly domain-containing linker protein 1;K12478|2|4e-08|62.4|cfa:475424|early endosome antigen 1;K10352|3|5e-08|62.0|xla:399266|myosin heavy chain;K10422|4|1e-07|60.8|acs:100562460|CAP-Gly domain-containing linker protein 2;K06267|5|2e-07|60.5|oaa:100079090|hyaluronan-mediated motility receptor	-	-	-	gi|118085001|ref|XP_417117.2|/0/PREDICTED: microtubule-associated tumor suppressor candidate 2 [Gallus gallus]
gi|48374052|ref|NM_001001528.1|	1539	74	14	28.0592	4.53381	-2.62968	Down	1.8e-13	4.28e-12	AMY1A	K01176|1|0.0|1097|gga:414139|alpha-amylase [EC:3.2.1.1]	-	-	-	gi|48374053|ref|NP_001001528.1|/0/amylase, alpha 1A salivary precursor [Gallus gallus]
gi|513162364|ref|XM_416676.4|	1473	32	6	12.6774	2.03012	-2.64262	Down	1.46e-06	1.45e-05	RBM11	K13188|1|1e-32|141|pon:100173837|RNA-binding protein 7	-	-	-	gi|363728611|ref|XP_416676.3|/3.85894e-142/PREDICTED: putative RNA-binding protein 11 [Gallus gallus]
gi|45383705|ref|NM_204209.1|	2088	151	28	42.2016	6.68346	-2.65863	Down	2.51e-26	1.45e-24	OGN	K08126|1|2e-148|527|gga:374039|osteoglycin (osteoinductive factor, mimecan)	GO:0005764//lysosome;GO:0031012//extracellular matrix;GO:0044431//Golgi apparatus part;GO:0044421//extracellular region part	GO:0005102//receptor binding	GO:0006024//glycosaminoglycan biosynthetic process;GO:0044238//primary metabolic process;GO:0006790//sulfur compound metabolic process;GO:0008285//negative regulation of cell proliferation;GO:0006027//glycosaminoglycan catabolic process	gi|45383706|ref|NP_989540.1|/1.24738e-147/mimecan precursor [Gallus gallus]
gi|45382748|ref|NM_204679.1|	1029	34	6	19.2817	2.90609	-2.73008	Down	4.24e-07	4.6e-06	TWIST2	K09069|1|8e-64|244|tgu:100226933|twist	GO:0043231//intracellular membrane-bounded organelle;GO:0043234//protein complex	GO:0005515//protein binding;GO:0001071//nucleic acid binding transcription factor activity;GO:0000989//transcription factor binding transcription factor activity;GO:0003676//nucleic acid binding	GO:0001649//osteoblast differentiation;GO:0006366//transcription from RNA polymerase II promoter;GO:0043010//camera-type eye development;GO:0001818//negative regulation of cytokine production;GO:0006915//apoptotic process;GO:0051100//negative regulation of binding;GO:0008284//positive regulation of cell proliferation;GO:0030099//myeloid cell differentiation;GO:0048704//embryonic skeletal system m…	gi|45382749|ref|NP_990010.1|/6.22365e-63/twist-related protein 2 [Gallus gallus]
gi|45382956|ref|NM_204605.1|	3005	23	4	4.46649	0.663421	-2.75114	Down	3.32e-05	0.000251295	F2	K01313|1|0.0|1252|gga:395306|coagulation factor II (thrombin) [EC:3.4.21.5]	GO:0044421//extracellular region part	GO:0004175//endopeptidase activity;GO:0005515//protein binding;GO:0038023//signaling receptor activity;GO:0046872//metal ion binding	GO:0010524//positive regulation of calcium ion transport into cytosol;GO:0022604//regulation of cell morphogenesis;GO:0002526//acute inflammatory response;GO:0010467//gene expression;GO:0010557//positive regulation of macromolecule biosynthetic process;GO:0009612//response to mechanical stimulus;GO:0045686//negative regulation of glial cell differentiation;GO:0008283//cell proliferation;GO:003019…	gi|45382957|ref|NP_989936.1|/0/prothrombin precursor [Gallus gallus]
gi|381342462|ref|NM_001257289.1|	1493	1262	219	493.267	73.1069	-2.75429	Down	3.27e-216	2.83e-213	SERPINF1	K03983|1|6e-47|189|oaa:100075734|alpha-2-antiplasmin	-	-	-	-
gi|377520153|ref|NM_001001473.2|	1681	115	19	39.922	5.63326	-2.82514	Down	1.09e-21	4.83e-20	AMY2A	K01176|1|0.0|1093|gga:414140|alpha-amylase [EC:3.2.1.1]	-	GO:0043167//ion binding;GO:0016787//hydrolase activity	-	gi|377520154|ref|NP_001001473.2|/0/amylase, alpha 2A; pancreatic precursor [Gallus gallus]
gi|513158931|ref|XM_416207.4|	3871	19	3	2.86426	0.386253	-2.89055	Down	0.000116407	0.000774766	GUCY2C	K12320|1|0.0|2030|gga:417968|heat-stable enterotoxin receptor [EC:4.6.1.2]	GO:0031224//intrinsic to membrane	GO:0032550;GO:0016829//lyase activity;GO:0009975//cyclase activity;GO:0016301//kinase activity	GO:0009165//nucleotide biosynthetic process;GO:0042221//response to chemical stimulus;GO:0007165//signal transduction;GO:0008283//cell proliferation	gi|118082606|ref|XP_416207.2|/0/PREDICTED: heat-stable enterotoxin receptor [Gallus gallus]
gi|475808729|ref|NM_001277410.1|	1997	19	3	5.55211	0.748716	-2.89055	Down	0.000116407	0.000775191	LOC420209	K01672|1|3e-121|436|tgu:100227844|carbonic anhydrase [EC:4.2.1.1]	GO:0044424//intracellular part	GO:0046914//transition metal ion binding;GO:0016836//hydro-lyase activity	GO:0044237//cellular metabolic process;GO:0006950//response to stress	gi|50731676|ref|XP_418320.1|/1.21322e-160/PREDICTED: carbonic anhydrase 3 [Gallus gallus]
gi|513194188|ref|XM_422003.4|	5204	27	4	3.02767	0.383086	-2.98247	Down	2.58e-06	2.46e-05	MYO3B	K08834|1|0.0|2537|mgp:100542076|myosin III [EC:2.7.11.1]	-	-	-	gi|326922774|ref|XP_003207620.1|/0/PREDICTED: myosin-IIIb-like [Meleagris gallopavo]
gi|313760710|ref|NM_001199607.1|	1842	284	42	89.9728	11.3641	-2.98501	Down	2.66e-54	4.03e-52	WIF1	K01691|1|0.0|707|gga:417831|WNT inhibitory factor 1	-	-	GO:0045444//fat cell differentiation;GO:0007166//cell surface receptor signaling pathway	gi|313760711|ref|NP_001186536.1|/0/wnt inhibitory factor 1 precursor [Gallus gallus]
gi|513197207|ref|XM_422345.4|	1790	91	13	29.6668	3.61963	-3.03494	Down	1.11e-18	4.07e-17	EPHX4	K08059|1|2e-54|214|bfo:BRAFLDRAFT_126371|interferon, gamma-inducible protein 30;K08726|2|1e-39|165|bta:511716|soluble epoxide hydrolase [EC:3.3.2.10]	GO:0031224//intrinsic to membrane	GO:0003824//catalytic activity	-	gi|363736677|ref|XP_422345.3|/0/PREDICTED: epoxide hydrolase 4 [Gallus gallus]
gi|513164372|ref|XM_004938523.1|	349	21	3	35.1137	4.2842	-3.03494	Down	3.17e-05	0.000241125	LOC100857518	K05760|1|4e-15|73.2|dre:399546|paxillin	GO:0005924//cell-substrate adherens junction;GO:0044444//cytoplasmic part	GO:0046914//transition metal ion binding	GO:0071363//cellular response to growth factor stimulus;GO:0006351//transcription, DNA-dependent;GO:0009792//embryo development ending in birth or egg hatching;GO:0031589//cell-substrate adhesion	gi|444731821|gb|ELW72165.1|/1.55609e-56/LIM and senescent cell antigen-like-containing domain protein 1 [Tupaia chinensis]
gi|126165304|ref|NM_001081699.1|	1440	91	13	36.8775	4.4994	-3.03494	Down	1.11e-18	4.08e-17	GPR37	K04243|1|0.0|744|gga:417748|G protein-coupled receptor 37 (endothelin receptor type B-like)	GO:0031090//organelle membrane;GO:0016021//integral to membrane	GO:0004888//transmembrane signaling receptor activity	GO:0007166//cell surface receptor signaling pathway	gi|126165305|ref|NP_001075168.1|/0/probable G-protein coupled receptor 37 precursor [Gallus gallus]
gi|45382638|ref|NM_204716.1|	2772	87	12	18.3151	2.15755	-3.08556	Down	3.42e-18	1.2e-16	SLC6A2	K05035|1|0.0|1241|gga:395458|solute carrier family 6 (neurotransmitter transporter, noradrenalin) member 2	GO:0016021//integral to membrane	GO:0005488//binding;GO:0005328//neurotransmitter:sodium symporter activity	GO:0044765;GO:0033555//multicellular organismal response to stress;GO:0007267//cell-cell signaling	gi|45382639|ref|NP_990047.1|/0/sodium-dependent noradrenaline transporter [Gallus gallus]
gi|513181223|ref|XM_420310.4|	5286	80	11	8.83172	1.03714	-3.09008	Down	7.36e-17	2.32e-15	TRPC5	K04968|1|0.0|1824|gga:422337|transient receptor potential cation channel subfamily C member 5	-	-	-	gi|118089604|ref|XP_420310.2|/0/PREDICTED: short transient receptor potential channel 5 [Gallus gallus]
gi|402692505|ref|NM_204686.2|	1767	471	64	155.549	18.0517	-3.10716	Down	1.46e-92	4.02e-90	STAR	-	GO:0043231//intracellular membrane-bounded organelle	GO:0032934//sterol binding;GO:0015248//sterol transporter activity	GO:0006694//steroid biosynthetic process;GO:0015918//sterol transport;GO:0016125//sterol metabolic process	gi|45382719|ref|NP_990017.1|/2.19389e-150/steroidogenic acute regulatory protein, mitochondrial precursor [Gallus gallus]
gi|513172391|ref|XM_418294.4|	4475	67	9	8.73704	1.00236	-3.12375	Down	1.8e-14	4.71e-13	TRPA1	K04984|1|0.0|2013|tgu:100221097|transient receptor potential cation channel subfamily A member 1	-	-	-	gi|363730836|ref|XP_418294.3|/0/PREDICTED: transient receptor potential cation channel subfamily A member 1 [Gallus gallus]
gi|513162053|ref|XM_416634.4|	1390	120	16	50.379	5.73692	-3.13447	Down	6.32e-25	3.39e-23	TAGLN3	K05730|1|7e-06|52.8|mdo:100020150|vav oncogene	GO:0043231//intracellular membrane-bounded organelle	-	GO:0007399//nervous system development;GO:0048513//organ development;GO:0006366//transcription from RNA polymerase II promoter	gi|50729726|ref|XP_416634.1|/3.84586e-112/PREDICTED: transgelin-3 [Gallus gallus]
gi|45383611|ref|NM_204259.1|	727	146	19	117.193	13.0255	-3.16948	Down	2.53e-30	1.87e-28	PTGDS	K01830|1|6e-95|347|gga:374110|prostaglandin-H2 D-isomerase [EC:5.3.99.2]	GO:0005576//extracellular region;GO:0005783//endoplasmic reticulum	GO:0008289//lipid binding;GO:0016853//isomerase activity	GO:0006693//prostaglandin metabolic process	gi|45383612|ref|NP_989590.1|/4.88174e-94/prostaglandin-H2 D-isomerase precursor [Gallus gallus]
gi|513169492|ref|XM_418822.4|	4247	39	5	5.35877	0.586761	-3.19106	Down	4.25e-09	6.1e-08	LOC420721	-	-	-	-	gi|326922165|ref|XP_003207322.1|/0/PREDICTED: sushi domain-containing protein 5-like [Meleagris gallopavo]
gi|402692072|ref|NM_001001901.2|	1644	5739	730	2037.12	221.307	-3.20241	Down	0	0	CYP17A1	K00512|1|0.0|961|gga:425056|cytochrome P450, family 17, subfamily A (steroid 17alpha-monooxygenase) [EC:1.14.99.9]	GO:0043005//neuron projection;GO:0043231//intracellular membrane-bounded organelle;GO:0044297//cell body	GO:0046906//tetrapyrrole binding;GO:0046914//transition metal ion binding;GO:0008395//steroid hydroxylase activity	GO:0006694//steroid biosynthetic process	gi|50053695|ref|NP_001001901.1|/0/steroid 17-alpha-hydroxylase/17,20 lyase precursor [Gallus gallus]
gi|148229029|ref|NM_205148.3|	1918	63	8	19.1679	2.07881	-3.20486	Down	5.46e-14	1.36e-12	BMP5	K04663|1|0.0|894|gga:396053|bone morphogenetic protein 5/6/7/8	GO:0031982//vesicle;GO:0044421//extracellular region part	GO:0070696//transmembrane receptor protein serine/threonine kinase binding	GO:0006915//apoptotic process;GO:0008284//positive regulation of cell proliferation;GO:0001501//skeletal system development;GO:0002686//negative regulation of leukocyte migration;GO:0001837//epithelial to mesenchymal transition;GO:0045740//positive regulation of DNA replication;GO:0001934//positive regulation of protein phosphorylation;GO:0032342//aldosterone biosynthetic process;GO:0031947//nega…	gi|45384064|ref|NP_990479.1|/0/bone morphogenetic protein 5 precursor [Gallus gallus]
gi|45382670|ref|NM_205471.1|	2763	73	9	15.4179	1.62344	-3.24748	Down	3.47e-16	1.05e-14	PCK1	K01596|1|0.0|1268|gga:396458|phosphoenolpyruvate carboxykinase (GTP) [EC:4.1.1.32]	GO:0044444//cytoplasmic part	GO:0032550;GO:0043168;GO:0004611//phosphoenolpyruvate carboxykinase activity;GO:0046914//transition metal ion binding	GO:0043648//dicarboxylic acid metabolic process;GO:0006473//protein acetylation;GO:0006090//pyruvate metabolic process;GO:0043434//response to peptide hormone stimulus;GO:0006006//glucose metabolic process;GO:0033500//carbohydrate homeostasis	gi|45382671|ref|NP_990802.1|/0/phosphoenolpyruvate carboxykinase, cytosolic [GTP] [Gallus gallus]
gi|513171436|ref|XM_419087.4|	1529	42	5	16.0297	1.62981	-3.29797	Down	5.78e-10	9.34e-09	SCGN	K14757|1|1e-43|178|xla:399307|calbindin D28	GO:0030133//transport vesicle	GO:0046872//metal ion binding	-	gi|118086706|ref|XP_419087.2|/1.87933e-147/PREDICTED: secretagogin [Gallus gallus]
gi|48976108|ref|NM_001001756.1|	1820	1096	125	351.416	34.2304	-3.35983	Down	1.99e-229	1.85e-226	CYP11A1	K00498|1|0.0|1030|gga:414838|cytochrome P450, family 11, subfamily A (cholesterol monooxygenase (side-chain-cleaving)) [EC:1.14.15.6]	GO:0043231//intracellular membrane-bounded organelle	GO:0046906//tetrapyrrole binding;GO:0046914//transition metal ion binding;GO:0008395//steroid hydroxylase activity	GO:0006694//steroid biosynthetic process	gi|48976109|ref|NP_001001756.1|/0/cholesterol side-chain cleavage enzyme, mitochondrial [Gallus gallus]
gi|513218166|ref|XM_417416.3|	1414	282	32	116.381	11.2791	-3.36713	Down	2.07e-60	3.68e-58	DEPTOR	K12365|1|8e-33|142|xtr:100488039|phosphatidylinositol-3,4,5-trisphosphate-dependent Rac exchanger 1 protein	-	-	-	gi|118100713|ref|XP_417416.2|/0/PREDICTED: DEP domain-containing mTOR-interacting protein [Gallus gallus]
gi|474451717|ref|NM_001277354.1|	1386	73	8	30.7356	2.87674	-3.41741	Down	6.89e-17	2.18e-15	CH25H	K10223|1|2e-160|565|gga:423788|cholesterol 25-hydroxylase [EC:1.14.99.38]	GO:0043231//intracellular membrane-bounded organelle;GO:0044425//membrane part;GO:0044444//cytoplasmic part	GO:0046872//metal ion binding;GO:0008395//steroid hydroxylase activity	GO:0032787//monocarboxylic acid metabolic process;GO:0016125//sterol metabolic process;GO:0006694//steroid biosynthetic process	gi|363735474|ref|XP_421660.2|/5.47254e-151/PREDICTED: cholesterol 25-hydroxylase [Gallus gallus]
gi|513171367|ref|XM_003640789.2|	14770	28	3	1.10627	0.101231	-3.44997	Down	2.93e-07	3.27e-06	LOC428510	K10408|1|0.0|2197|tad:TRIADDRAFT_23475|dynein heavy chain, axonemal	GO:0030286//dynein complex;GO:0005930//axoneme	GO:0097159//organic cyclic compound binding;GO:0003774//motor activity;GO:1901363;GO:0036094//small molecule binding	GO:0006928//cellular component movement	gi|363730618|ref|XP_003640837.1|/0/PREDICTED: dynein heavy chain 5, axonemal-like [Gallus gallus]
gi|45382090|ref|NM_204760.1|	1455	19	2	7.62032	0.685079	-3.47551	Down	2.7e-05	0.000208364	CHRNA9	K04810|1|0.0|914|gga:395522|nicotinic acetylcholine receptor alpha-9	GO:0097060//synaptic membrane;GO:0005887//integral to plasma membrane	GO:0005231//excitatory extracellular ligand-gated ion channel activity;GO:0005261//cation channel activity	GO:0042471//ear morphogenesis;GO:0007267//cell-cell signaling;GO:0050877//neurological system process;GO:0051480//cytosolic calcium ion homeostasis	gi|45382091|ref|NP_990091.1|/0/neuronal acetylcholine receptor subunit alpha-9 precursor [Gallus gallus]
gi|45382892|ref|NM_205513.1|	2790	118	12	24.6809	2.14364	-3.52526	Down	3.66e-27	2.22e-25	CALB1	K14757|1|2e-148|527|gga:396519|calbindin D28	GO:0043005//neuron projection;GO:0097060//synaptic membrane;GO:0043231//intracellular membrane-bounded organelle;GO:0044297//cell body;GO:0012505//endomembrane system;GO:0044444//cytoplasmic part	GO:0046872//metal ion binding;GO:0005496//steroid binding	GO:0001656//metanephros development;GO:0001657//ureteric bud development;GO:0010033//response to organic substance;GO:0072027;GO:0070838//divalent metal ion transport;GO:0007600//sensory perception;GO:0050804//regulation of synaptic transmission;GO:0072025;GO:0003407//neural retina development;GO:0006875//cellular metal ion homeostasis;GO:0044708	gi|45382893|ref|NP_990844.1|/1.75513e-147/calbindin [Gallus gallus]
gi|71896472|ref|NM_001030539.1|	830	59	6	41.4817	3.60286	-3.52526	Down	3.09e-14	7.89e-13	CRABP1	K08754|1|3e-23|109|acs:100555334|fatty acid-binding protein 5, epidermal;K08756|2|3e-21|102|xtr:548661|fatty acid-binding protein 7, brain;K08752|3|5e-21|102|dre:171478|fatty acid-binding protein 3, muscle and heart;K06210|5|5e-21|102|mcc:715667|nicotinamide mononucleotide adenylyltransferase [EC:2.7.7.1 2.7.7.18]	GO:0044444//cytoplasmic part	GO:0005501//retinoid binding	GO:0051234//establishment of localization;GO:0032502//developmental process;GO:0007154//cell communication	gi|71896473|ref|NP_001025710.1|/3.20975e-74/cellular retinoic acid-binding protein 1 [Gallus gallus]
gi|513229570|ref|XM_414685.3|	1474	91	9	36.0269	3.04312	-3.56545	Down	1.88e-21	8.26e-20	BHMT	K00544|1|0.0|778|gga:416371|betaine-homocysteine S-methyltransferase [EC:2.1.1.5]	GO:0032991//macromolecular complex;GO:0044424//intracellular part	GO:0008172;GO:0046914//transition metal ion binding;GO:0005515//protein binding	GO:0000097//sulfur amino acid biosynthetic process;GO:0008213;GO:0006577	gi|50755288|ref|XP_414685.1|/0/PREDICTED: betaine--homocysteine S-methyltransferase 1 [Gallus gallus]
gi|513160359|ref|XM_416420.4|	2946	21	2	4.15977	0.338354	-3.6199	Down	6.79e-06	5.99e-05	LOC418189	K08747|1|1e-169|597|acs:100558542|solute carrier organic anion transporter family, member 1C	GO:0016020//membrane	-	GO:0015711//organic anion transport;GO:0044763	gi|326912458|ref|XP_003202567.1|/0/PREDICTED: solute carrier organic anion transporter family member 1C1-like [Meleagris gallopavo]
gi|312284073|ref|NM_001001299.2|	1624	42	4	15.092	1.22757	-3.6199	Down	1.09e-10	1.9e-09	BVES	-	GO:0043296//apical junction complex;GO:0031224//intrinsic to membrane;GO:0044459//plasma membrane part	-	GO:0006810//transport;GO:0022604//regulation of cell morphogenesis;GO:0001881//receptor recycling;GO:0040011//locomotion;GO:0016337//cell-cell adhesion;GO:0048513//organ development;GO:0000904//cell morphogenesis involved in differentiation;GO:0032319//regulation of Rho GTPase activity	gi|5802786|gb|AAD51779.1|/0/BVES [Gallus gallus]
gi|319655723|ref|NM_205463.2|	895	32	3	20.8646	1.6706	-3.64262	Down	1.88e-08	2.47e-07	RTBDN	K13649|1|5e-135|480|gga:396449|folate receptor	-	-	-	gi|22474409|emb|CAD44564.1|/2.65954e-141/riboflavin-binding protein [Gallus gallus]
gi|45383927|ref|NM_205206.1|	2274	173	16	44.3954	3.50674	-3.66221	Down	2.13e-40	2.44e-38	INHBB	K04667|1|0.0|708|gga:396126|inhibin, beta	GO:0044444//cytoplasmic part	GO:0005102//receptor binding;GO:0042802//identical protein binding	GO:0032868//response to insulin stimulus;GO:0007178//transmembrane receptor protein serine/threonine kinase signaling pathway;GO:0032277//negative regulation of gonadotropin secretion;GO:0008585//female gonad development;GO:0006915//apoptotic process;GO:0050796//regulation of insulin secretion;GO:0007281//germ cell development;GO:0032278;GO:0033554//cellular response to stress;GO:0030728//ovulati…	gi|3064062|gb|AAC14187.1|/0/inhibin/activin beta B subunit precursor [Gallus gallus]
gi|513172388|ref|XM_418293.4|	1559	133	12	49.7838	3.83627	-3.6979	Down	1.26e-31	9.88e-30	MSC	K09072|1|4e-76|275|gga:420179|musculin (activated B-cell factor-1)	-	-	-	gi|363730834|ref|XP_418293.3|/5.77565e-71/PREDICTED: musculin [Gallus gallus]
gi|49170101|ref|NM_205181.1|	885	39	3	25.716	1.68948	-3.92802	Down	1.41e-10	2.44e-09	STMN2	K04381|1|2e-47|189|acs:100568004|stathmin	GO:0043231//intracellular membrane-bounded organelle;GO:0043005//neuron projection;GO:0044444//cytoplasmic part	GO:0005488//binding	GO:0007019//microtubule depolymerization;GO:0031111//negative regulation of microtubule polymerization or depolymerization;GO:0010975//regulation of neuron projection development	gi|471408967|ref|XP_004386063.1|/6.36372e-95/PREDICTED: stathmin-2 [Trichechus manatus latirostris]
gi|158819066|ref|NM_001110178.1|	888	27	2	17.7433	1.12251	-3.98247	Down	1.01e-07	1.19e-06	POUV	K09367|1|4e-174|610|gga:427781|POU domain transcription factor, class 5;K09369|5|6e-69|261|dre:30333|POU domain transcription factor, class 7	GO:0043231//intracellular membrane-bounded organelle;GO:0043234//protein complex	GO:0005515//protein binding;GO:0000975//regulatory region DNA binding	GO:0009913//epidermal cell differentiation;GO:0022008//neurogenesis;GO:0032924//activin receptor signaling pathway;GO:0030509//BMP signaling pathway;GO:0048598//embryonic morphogenesis	gi|158819067|ref|NP_001103648.1|/3.43264e-173/POU domain, class 5, transcription factor 1 [Gallus gallus]
gi|45384181|ref|NM_205078.1|	2945	180	13	35.6673	2.20005	-4.01899	Down	4.79e-45	5.93e-43	NR5A2	K08027|1|0.0|1016|gga:395961|nuclear receptor subfamily 5 group A member 2	GO:0031981//nuclear lumen	GO:0046914//transition metal ion binding;GO:0038023//signaling receptor activity;GO:0000981//sequence-specific DNA binding RNA polymerase II transcription factor activity;GO:0008289//lipid binding;GO:0000975//regulatory region DNA binding;GO:0043566//structure-specific DNA binding	GO:0008202//steroid metabolic process;GO:0007275//multicellular organismal development;GO:0006366//transcription from RNA polymerase II promoter;GO:0019079//viral genome replication;GO:0008283//cell proliferation;GO:0055092//sterol homeostasis	gi|45384182|ref|NP_990409.1|/0/nuclear receptor subfamily 5 group A member 2 [Gallus gallus]
gi|46048862|ref|NM_204854.1|	2883	43	3	8.70375	0.518621	-4.06888	Down	8.31e-12	1.65e-10	PRLR	K05081|1|0.0|1694|gga:395660|prolactin receptor	GO:0031224//intrinsic to membrane;GO:0044464//cell part	GO:0042277//peptide binding;GO:0043169//cation binding;GO:0004888//transmembrane signaling receptor activity	GO:0007169//transmembrane receptor protein tyrosine kinase signaling pathway	gi|46048863|ref|NP_990185.1|/0/prolactin receptor precursor [Gallus gallus]
gi|513229568|ref|XM_003642954.2|	3417	110	7	18.7858	1.021	-4.20159	Down	6.36e-29	4.33e-27	DMGDH	K00315|1|0.0|1688|gga:416370|dimethylglycine dehydrogenase [EC:1.5.8.4]	-	-	-	gi|363744224|ref|XP_003643002.1|/0/PREDICTED: dimethylglycine dehydrogenase, mitochondrial [Gallus gallus]
gi|45382936|ref|NM_204612.1|	4233	16	1	2.20574	0.11774	-4.22758	Down	3.85e-05	0.000287552	CNTN5	K06763|1|0.0|1954|gga:395317|contactin 5	GO:0044424//intracellular part;GO:0031224//intrinsic to membrane	-	GO:0050954//sensory perception of mechanical stimulus;GO:0022610	gi|45382937|ref|NP_989943.1|/0/contactin-5 precursor [Gallus gallus]
gi|497240737|ref|NM_204498.2|	1084	17	1	9.15171	0.459774	-4.31504	Down	1.87e-05	0.000151024	LOC395159	K01691|1|2e-33|143|xla:399375|WNT inhibitory factor 1	-	-	-	gi|45383169|ref|NP_989829.1|/1.80483e-116/Schwann cell-specific EGF-like repeat autocrine factor precursor [Gallus gallus]
gi|513179893|ref|XM_420169.4|	1375	1127	65	478.304	23.5605	-4.34349	Down	2.92e-289	5.06e-286	LOC422172	-	GO:0044429//mitochondrial part	GO:0046914//transition metal ion binding;GO:0051536//iron-sulfur cluster binding	GO:0006091//generation of precursor metabolites and energy	gi|50745591|ref|XP_420169.1|/8.21568e-99/PREDICTED: adrenodoxin, mitochondrial [Gallus gallus]
gi|513186632|ref|XM_004941452.1|	7462	19	1	1.48587	0.0667911	-4.47551	Down	4.36e-06	3.97e-05	LOC101748129	-	-	-	-	-
gi|47551318|ref|NM_214673.1|	2629	97	5	21.531	0.94788	-4.50557	Down	8.54e-27	5e-25	CDH10	K06802|1|0.0|1482|gga:408049|cadherin 10, type 2, T2-cadherin	GO:0031224//intrinsic to membrane	GO:0046872//metal ion binding	GO:0045216//cell-cell junction organization;GO:0016337//cell-cell adhesion;GO:0022607//cellular component assembly	gi|47551319|ref|NP_999838.1|/0/cadherin-10 precursor [Gallus gallus]
gi|71895192|ref|NM_001031257.1|	990	21	1	12.3785	0.503429	-4.6199	Down	1.01e-06	1.03e-05	INHA	K05500|1|2e-167|588|gga:424197|inhibin, alpha	GO:0043511	GO:0005102//receptor binding	GO:0030097//hemopoiesis;GO:0007267//cell-cell signaling;GO:0065008;GO:0008283//cell proliferation;GO:0051239;GO:0050896//response to stimulus;GO:0051726//regulation of cell cycle;GO:0012502//induction of programmed cell death;GO:0030154//cell differentiation;GO:0020027//hemoglobin metabolic process;GO:0048523//negative regulation of cellular process	gi|71895193|ref|NP_001026428.1|/1.65614e-166/inhibin alpha chain precursor [Gallus gallus]
gi|425876792|ref|NM_001007977.2|	1590	22	1	8.07436	0.313456	-4.68701	Down	4.85e-07	5.23e-06	ALDOB	K01623|1|0.0|686|gga:427308|fructose-bisphosphate aldolase, class I [EC:4.1.2.13]	GO:0005789//endoplasmic reticulum membrane;GO:0000323//lytic vacuole;GO:0005813//centrosome	GO:0005543//phospholipid binding;GO:0016832//aldehyde-lyase activity;GO:0048029//monosaccharide binding;GO:0019899//enzyme binding	GO:0043462//regulation of ATPase activity;GO:0032868//response to insulin stimulus;GO:0006007//glucose catabolic process;GO:0070070//proton-transporting V-type ATPase complex assembly;GO:0046683//response to organophosphorus;GO:0007154//cell communication;GO:0034097//response to cytokine stimulus;GO:0010038//response to metal ion;GO:0001101//response to acid;GO:0009746;GO:0031960//response to cor…	gi|157951672|ref|NP_001007978.1|/0/fructose-bisphosphate aldolase B [Gallus gallus]
gi|513195928|ref|XM_422192.2|	1424	25	1	10.245	0.349997	-4.87144	Down	5.31e-08	6.48e-07	ATP6V1G3	K02152|1|2e-39|164|gga:424349|V-type H+-transporting ATPase subunit G [EC:3.6.3.14]	GO:0016020//membrane;GO:0044444//cytoplasmic part	GO:0019829//cation-transporting ATPase activity	GO:0015992//proton transport;GO:0034220//ion transmembrane transport;GO:0009154//purine ribonucleotide catabolic process	gi|50750934|ref|XP_422192.1|/1.30976e-38/PREDICTED: uncharacterized protein LOC424349 [Gallus gallus]
gi|513218910|ref|XR_213501.1|	9286	25	1	1.57106	0.0536717	-4.87144	Down	5.31e-08	6.49e-07	-	-	-	-	-	-
gi|513171247|ref|XM_419045.4|	9355	27	1	1.68423	0.0532758	-4.98247	Down	1.21e-08	1.64e-07	C9ORF4	-	GO:0031224//intrinsic to membrane	-	-	gi|449493862|ref|XP_002187163.2|/3.632e-126/PREDICTED: DOMON domain-containing protein FRRS1L [Taeniopygia guttata]
gi|513196179|ref|XM_422226.4|	1755	115	4	38.2387	1.13594	-5.07307	Down	1.28e-33	1.08e-31	PHGDH	K00058|1|0.0|1034|gga:424381|D-3-phosphoglycerate dehydrogenase [EC:1.1.1.95]	-	GO:0016616//oxidoreductase activity, acting on the CH-OH group of donors, NAD or NADP as acceptor;GO:0000166//nucleotide binding	GO:0007417//central nervous system development;GO:0007049//cell cycle;GO:0030030//cell projection organization;GO:0006790//sulfur compound metabolic process;GO:0009064//glutamine family amino acid metabolic process;GO:0010001//glial cell differentiation;GO:0006563//L-serine metabolic process;GO:0010467//gene expression;GO:0009066//aspartate family amino acid metabolic process	gi|363736327|ref|XP_422226.2|/0/PREDICTED: d-3-phosphoglycerate dehydrogenase [Gallus gallus]
gi|45382108|ref|NM_204766.1|	5995	475	16	46.2367	1.33016	-5.11937	Down	2.69e-135	1.42e-132	MYH15	K10352|1|0.0|3376|gga:395534|myosin heavy chain	GO:0031981//nuclear lumen;GO:0016460//myosin II complex;GO:0032432//actin filament bundle;GO:0031674//I band;GO:0005924//cell-substrate adherens junction	GO:0005198//structural molecule activity;GO:0019900//kinase binding;GO:0042623//ATPase activity, coupled;GO:0032550;GO:0042802//identical protein binding;GO:0008092//cytoskeletal protein binding;GO:0003774//motor activity;GO:0046983//protein dimerization activity	GO:0007178//transmembrane receptor protein serine/threonine kinase signaling pathway;GO:0016055//Wnt receptor signaling pathway;GO:0030239//myofibril assembly;GO:0043009//chordate embryonic development;GO:0008016//regulation of heart contraction;GO:0048738//cardiac muscle tissue development;GO:0009118//regulation of nucleoside metabolic process;GO:0007517//muscle organ development;GO:0009154//pur…	gi|45382109|ref|NP_990097.1|/0/myosin heavy chain, cardiac muscle isoform [Gallus gallus]
gi|513228529|ref|XM_424982.4|	2564	60	2	13.6558	0.388764	-5.13447	Down	3.41e-18	1.2e-16	KIAA1045	-	-	-	-	gi|363744365|ref|XP_424982.3|/0/PREDICTED: protein KIAA1045 [Gallus gallus]
gi|45384115|ref|NM_205118.1|	2721	1573	48	337.352	8.79198	-5.26192	Down	0	0	HSD3B2	K00070|1|0.0|732|gga:396015|3beta-hydroxy-delta5-steroid dehydrogenase / steroid delta-isomerase [EC:1.1.1.145 5.3.3.1]	GO:0016020//membrane	GO:0033764//steroid dehydrogenase activity, acting on the CH-OH group of donors, NAD or NADP as acceptor	GO:0008202//steroid metabolic process	gi|45384116|ref|NP_990449.1|/0/3 beta-hydroxysteroid dehydrogenase 1 [Gallus gallus]
gi|513206216|ref|XM_004944784.1|	7935	36	1	2.64751	0.0628097	-5.39751	Down	1.47e-11	2.82e-10	FAM196B	-	-	-	-	gi|449267250|gb|EMC78216.1|/0/hypothetical protein A306_14644 [Columba livia]
gi|45384123|ref|NM_205277.1|	988	217	6	128.17	3.02669	-5.40417	Down	3.4e-64	6.86e-62	PLP1	-	GO:0016021//integral to membrane;GO:0044464//cell part	GO:0005488//binding;GO:0005198//structural molecule activity	GO:0008366//axon ensheathment;GO:0007267//cell-cell signaling;GO:0016265//death;GO:0007166//cell surface receptor signaling pathway;GO:0001676//long-chain fatty acid metabolic process;GO:0021700//developmental maturation;GO:0010467//gene expression;GO:0014003//oligodendrocyte development	gi|45384124|ref|NP_990608.1|/1.44349e-162/myelin proteolipid protein [Gallus gallus]
gi|66793452|ref|NM_001024580.1|	2790	343	9	71.7419	1.60773	-5.47972	Down	2.64e-101	8.2e-99	VIT	K06238|1|1e-51|205|mgp:100549061|collagen, type VI, alpha	GO:0005578//proteinaceous extracellular matrix	-	GO:0043062//extracellular structure organization;GO:0010810//regulation of cell-substrate adhesion	gi|66793453|ref|NP_001019751.1|/0/vitrin precursor [Gallus gallus]
gi|513231050|ref|XM_425046.4|	2754	42	1	8.89955	0.180971	-5.6199	Down	1.62e-13	3.86e-12	ZNF367	K10207|1|1e-117|425|acs:100561157|testosterone 17beta-dehydrogenase (NADP+) [EC:1.1.1.64]	GO:0031090//organelle membrane	GO:0016491//oxidoreductase activity	GO:0046546//development of primary male sexual characteristics;GO:0006702//androgen biosynthetic process	gi|363744560|ref|XP_425046.3|/1.2342e-153/PREDICTED: testosterone 17-beta-dehydrogenase 3 [Gallus gallus]
gi|71895734|ref|NM_001031515.1|	1074	46	1	24.994	0.464055	-5.75114	Down	7.94e-15	2.14e-13	MC2R	K04200|1|0.0|691|gga:428516|melanocortin 2 receptor	-	-	-	gi|71895735|ref|NP_001026686.1|/0/adrenocorticotropic hormone receptor [Gallus gallus]
gi|513157904|ref|XR_139980.2|	1243	48	1	22.5348	0.400962	-5.81254	Down	1.75e-15	4.98e-14	-	-	-	-	-	gi|301605228|ref|XP_002932239.1|/2.60649e-08/PREDICTED: hypothetical protein LOC100485416 [Xenopus (Silurana) tropicalis]
gi|513170035|ref|XM_003640738.2|	8000	21	0	1.53184	0.01	-7.25912	Down	7.85e-08	9.4e-07	TOPAZ1	K10955|1|1e-05|55.1|hsa:4583|intestinal mucin-2	-	-	-	gi|363730229|ref|XP_003640786.1|/0/PREDICTED: uncharacterized protein C3orf77-like [Gallus gallus]
gi|513172815|ref|XM_004939974.1|	4286	12	0	1.63385	0.01	-7.35213	Down	8.41e-05	0.000581446	KCNS2	K04932|1|0.0|880|mgp:100546446|potassium voltage-gated channel delayed-rectifier subfamily S member 2	GO:0005887//integral to plasma membrane	GO:0005267//potassium channel activity	GO:0007267//cell-cell signaling;GO:0051259//protein oligomerization;GO:0034220//ion transmembrane transport;GO:0030001//metal ion transport	gi|363730989|ref|XP_003640889.1|/0/PREDICTED: potassium voltage-gated channel subfamily S member 2 [Gallus gallus]
gi|513213897|ref|XM_004946241.1|	3963	15	0	2.20877	0.01	-7.7871	Down	8.22e-06	7.13e-05	KCNJ16	K05009|1|0.0|801|gga:427812|potassium inwardly-rectifying channel subfamily J member 16	GO:0005887//integral to plasma membrane	GO:0005249//voltage-gated potassium channel activity	GO:0007267//cell-cell signaling;GO:0034220//ion transmembrane transport;GO:0030001//metal ion transport	gi|50757969|ref|XP_425383.1|/0/PREDICTED: inward rectifier potassium channel 16 [Gallus gallus]
gi|513177164|ref|XM_004940221.1|	3392	13	0	2.23651	0.01	-7.8051	Down	3.87e-05	0.000288938	AKAP7	-	GO:0043231//intracellular membrane-bounded organelle;GO:0044444//cytoplasmic part	GO:0005515//protein binding	-	gi|363732265|ref|XP_424536.3|/3.9549e-165/PREDICTED: A-kinase anchor protein 7 isoform gamma [Gallus gallus]
gi|513176530|ref|XM_003640960.2|	3125	17	0	3.17455	0.01	-8.31041	Down	1.74e-06	1.71e-05	OPRM1	K04215|1|0.0|653|gga:421644|mu-type opioid receptor	GO:0032589//neuron projection membrane;GO:0043231//intracellular membrane-bounded organelle;GO:0016021//integral to membrane;GO:0030425//dendrite;GO:0043025//neuronal cell body;GO:0005924//cell-substrate adherens junction	GO:0004977//melanocortin receptor activity;GO:0005262//calcium channel activity;GO:0008092//cytoskeletal protein binding;GO:0004985//opioid receptor activity	GO:0010720//positive regulation of cell development;GO:0006809//nitric oxide biosynthetic process;GO:0030534//adult behavior;GO:0051899//membrane depolarization;GO:0030818//negative regulation of cAMP biosynthetic process;GO:0019233//sensory perception of pain;GO:0043410//positive regulation of MAPK cascade;GO:0010469//regulation of receptor activity;GO:0002437//inflammatory response to antigenic…	gi|363731695|ref|XP_003641008.1|/0/PREDICTED: mu-type opioid receptor-like, partial [Gallus gallus]
gi|513162601|ref|XM_416703.2|	2081	13	0	3.64547	0.01	-8.50996	Down	3.87e-05	0.000289116	MRAP	-	GO:0005737//cytoplasm;GO:0016020//membrane	GO:0031779//melanocortin receptor binding	GO:0009987//cellular process	gi|50729915|ref|XP_416703.1|/8.28779e-43/PREDICTED: melanocortin-2 receptor accessory protein [Gallus gallus]
gi|513172249|ref|XM_419223.4|	2518	20	0	4.63508	0.01	-8.85645	Down	1.7e-07	1.96e-06	CLVS1	K01104|1|2e-12|75.9|xla:379146|protein-tyrosine phosphatase [EC:3.1.3.48]	GO:0043231//intracellular membrane-bounded organelle	GO:0043168	GO:0051234//establishment of localization	gi|118086986|ref|XP_419223.2|/0/PREDICTED: clavesin-1 [Gallus gallus]
gi|45383016|ref|NM_204582.1|	1155	14	0	7.07341	0.01	-9.46626	Down	1.78e-05	0.000144865	GJD2	K07373|1|8e-175|613|gga:395273|gap junction delta-2 protein	GO:0005921//gap junction;GO:0031224//intrinsic to membrane	GO:0005243//gap junction channel activity;GO:0005216//ion channel activity	GO:0050953//sensory perception of light stimulus;GO:0042391//regulation of membrane potential;GO:0007267//cell-cell signaling	gi|45383017|ref|NP_989913.1|/6.07943e-174/gap junction delta-2 protein [Gallus gallus]
gi|513168191|ref|XM_429769.3|	1018	20	0	11.4648	0.01	-10.163	Down	1.7e-07	1.96e-06	ACBD7	K08762|1|6e-26|118|aml:100480582|diazepam-binding inhibitor (GABA receptor modulator, acyl-CoA-binding protein)	-	GO:0043168	-	gi|118085711|ref|XP_429769.2|/8.28889e-44/PREDICTED: acyl-CoA-binding protein [Gallus gallus]
gi|350534841|ref|NM_001245981.1|	1007	21	0	12.1695	0.01	-10.2491	Down	7.85e-08	9.39e-07	DMRTB1	-	-	-	-	gi|350534842|ref|NP_001232910.1|/5.86369e-151/doublesex- and mab-3-related transcription factor B1 [Gallus gallus]
gi|513234776|ref|XM_415354.4|	1101	35	0	18.5508	0.01	-10.8573	Down	1.52e-12	3.28e-11	MICA	K06751|1|2e-149|529|gga:417057|major histocompatibility complex, class I	-	-	-	gi|363745298|ref|XP_415354.3|/7.64012e-179/PREDICTED: class I histocompatibility antigen, F10 alpha chain-like, partial [Gallus gallus]
gi|513164535|ref|XM_004938552.1|	591	22	0	21.7229	0.01	-11.085	Down	3.62e-08	4.52e-07	NMS	-	-	-	-	gi|101913797|emb|CAJ40978.1|/4.71781e-26/nms-17 protein [Bombina orientalis]
gi|48976028|ref|NM_001001609.1|	654	68	0	60.6756	0.01	-12.5669	Down	1.18e-23	5.86e-22	GAL10	-	-	-	GO:0006952//defense response	gi|48976029|ref|NP_001001609.1|/1.91721e-24/gallinacin-10 preproprotein [Gallus gallus]
