# Supplementary material for: Transcriptome Profiling Identifies Differentially Expressed Genes in Huoyan Goose Ovaries between the Laying Period and Ceased Period
Source: PLoS One. 2014 Nov 24;9(11):e113211. doi: 10.1371/journal.pone.0113211 (PMC4242529; doi:10.1371/journal.pone.0113211)
Supplement: Table S3 — GO classification of differentially expressed genes. A list of GO terms enriched for differentially expressed genes showing higher transcript abundance in goose ovaries. (XLS) [file pone.0113211.s003.xls]

## Sheet: Terms for ceased-VS-laying_C
Gene Ontology term	Cluster frequency	Genome frequency of use	Corrected P-value
ribosomal subunit	22 out of 484 genes, 4.5%	139 out of 18006 genes, 0.8%	3.48e-09
ribosome	22 out of 484 genes, 4.5%	159 out of 18006 genes, 0.9%	5.14e-08
extracellular region part	48 out of 484 genes, 9.9%	714 out of 18006 genes, 4.0%	8.79e-07
extracellular region	49 out of 484 genes, 10.1%	757 out of 18006 genes, 4.2%	2.04e-06
large ribosomal subunit	13 out of 484 genes, 2.7%	74 out of 18006 genes, 0.4%	1.29e-05
extracellular matrix	25 out of 484 genes, 5.2%	314 out of 18006 genes, 1.7%	0.00024
small ribosomal subunit	9 out of 484 genes, 1.9%	51 out of 18006 genes, 0.3%	0.00128
intrinsic to membrane	146 out of 484 genes, 30.2%	3988 out of 18006 genes, 22.1%	0.00337
integral to membrane	55 out of 484 genes, 11.4%	1229 out of 18006 genes, 6.8%	0.02311
proteinaceous extracellular matrix	12 out of 484 genes, 2.5%	134 out of 18006 genes, 0.7%	0.04579
extracellular space	6 out of 484 genes, 1.2%	39 out of 18006 genes, 0.2%	0.09547
membrane par	162 out of 484 genes, 33.5%	4840 out of 18006 genes, 26.9%	0.117
ribonucleoprotein complex	29 out of 484 genes, 6.0%	573 out of 18006 genes, 3.2%	0.14956
basement membrane	3 out of 484 genes, 0.6%	8 out of 18006 genes, 0.0%	0.16613
extracellular matrix part	5 out of 484 genes, 1.0%	31 out of 18006 genes, 0.2%	0.22276
basal lamina	2 out of 484 genes, 0.4%	5 out of 18006 genes, 0.0%	1
laminin complex	2 out of 484 genes, 0.4%	5 out of 18006 genes, 0.0%	1
gap junction	3 out of 484 genes, 0.6%	16 out of 18006 genes, 0.1%	1
macromolecular complex	123 out of 484 genes, 25.4%	3769 out of 18006 genes, 20.9%	1
stereocilium bundle	2 out of 484 genes, 0.4%	7 out of 18006 genes, 0.0%	1
I band	7 out of 484 genes, 1.4%	97 out of 18006 genes, 0.5%	1
platelet alpha granule	3 out of 484 genes, 0.6%	25 out of 18006 genes, 0.1%	1
intrinsic to plasma membrane	12 out of 484 genes, 2.5%	240 out of 18006 genes, 1.3%	1
integral to plasma membrane	11 out of 484 genes, 2.3%	217 out of 18006 genes, 1.2%	1
ion channel complex	8 out of 484 genes, 1.7%	140 out of 18006 genes, 0.8%	1
calcium channel complex	3 out of 484 genes, 0.6%	28 out of 18006 genes, 0.2%	1
plasma membrane part	31 out of 484 genes, 6.4%	840 out of 18006 genes, 4.7%	1
condensed chromosome, centromeric region	2 out of 484 genes, 0.4%	14 out of 18006 genes, 0.1%	1
receptor complex	5 out of 484 genes, 1.0%	76 out of 18006 genes, 0.4%	1
cell surface	7 out of 484 genes, 1.4%	137 out of 18006 genes, 0.8%	1
myosin II complex	2 out of 484 genes, 0.4%	18 out of 18006 genes, 0.1%	1
contractile fiber	10 out of 484 genes, 2.1%	225 out of 18006 genes, 1.2%	1
plasma membrane	33 out of 484 genes, 6.8%	956 out of 18006 genes, 5.3%	1
late endosome	5 out of 484 genes, 1.0%	89 out of 18006 genes, 0.5%	1
axon part	6 out of 484 genes, 1.2%	117 out of 18006 genes, 0.6%	1
sarcomere	7 out of 484 genes, 1.4%	145 out of 18006 genes, 0.8%	1
cell envelope	2 out of 484 genes, 0.4%	20 out of 18006 genes, 0.1%	1
cell periphery	33 out of 484 genes, 6.8%	976 out of 18006 genes, 5.4%	1
contractile fiber part	7 out of 484 genes, 1.4%	148 out of 18006 genes, 0.8%	1
protein-lipid complex	2 out of 484 genes, 0.4%	21 out of 18006 genes, 0.1%	1
plasma lipoprotein particle	2 out of 484 genes, 0.4%	21 out of 18006 genes, 0.1%	1
myosin complex	3 out of 484 genes, 0.6%	43 out of 18006 genes, 0.2%	1
cation channel complex	4 out of 484 genes, 0.8%	69 out of 18006 genes, 0.4%	1
membrane	216 out of 484 genes, 44.6%	7538 out of 18006 genes, 41.9%	1
pigment granule	4 out of 484 genes, 0.8%	70 out of 18006 genes, 0.4%	1
vacuole	16 out of 484 genes, 3.3%	436 out of 18006 genes, 2.4%	1
kinetochore	4 out of 484 genes, 0.8%	77 out of 18006 genes, 0.4%	1
myofibril	8 out of 484 genes, 1.7%	195 out of 18006 genes, 1.1%	1
cytoplasmic part	166 out of 484 genes, 34.3%	5780 out of 18006 genes, 32.1%	1
axon	6 out of 484 genes, 1.2%	140 out of 18006 genes, 0.8%	1
actin filament bundle	3 out of 484 genes, 0.6%	54 out of 18006 genes, 0.3%	1
cytoplasm	168 out of 484 genes, 34.7%	5883 out of 18006 genes, 32.7%	1
lytic vacuole	13 out of 484 genes, 2.7%	363 out of 18006 genes, 2.0%	1
cullin-RING ubiquitin ligase complex	5 out of 484 genes, 1.0%	112 out of 18006 genes, 0.6%	1
axoneme	3 out of 484 genes, 0.6%	60 out of 18006 genes, 0.3%	1
extrinsic to membrane	3 out of 484 genes, 0.6%	60 out of 18006 genes, 0.3%	1
cell-substrate junction	7 out of 484 genes, 1.4%	185 out of 18006 genes, 1.0%	1
chromosome, centromeric region	5 out of 484 genes, 1.0%	122 out of 18006 genes, 0.7%	1
neuron projection	27 out of 484 genes, 5.6%	866 out of 18006 genes, 4.8%	1
intermediate filament	2 out of 484 genes, 0.4%	35 out of 18006 genes, 0.2%	1
protein complex	83 out of 484 genes, 17.1%	2872 out of 18006 genes, 16.0%	1
condensed chromosome	3 out of 484 genes, 0.6%	65 out of 18006 genes, 0.4%	1
intermediate filament cytoskeleton	2 out of 484 genes, 0.4%	37 out of 18006 genes, 0.2%	1
vesicle	30 out of 484 genes, 6.2%	985 out of 18006 genes, 5.5%	1
Golgi apparatus part	9 out of 484 genes, 1.9%	260 out of 18006 genes, 1.4%	1
neuron part	28 out of 484 genes, 5.8%	920 out of 18006 genes, 5.1%	1
cell projection	42 out of 484 genes, 8.7%	1421 out of 18006 genes, 7.9%	1
membrane-bounded vesicle	25 out of 484 genes, 5.2%	820 out of 18006 genes, 4.6%	1
cytoplasmic membrane-bounded vesicle	21 out of 484 genes, 4.3%	682 out of 18006 genes, 3.8%	1
dynein complex	2 out of 484 genes, 0.4%	40 out of 18006 genes, 0.2%	1
ubiquitin ligase complex	6 out of 484 genes, 1.2%	168 out of 18006 genes, 0.9%	1
clathrin-coated vesicle membrane	2 out of 484 genes, 0.4%	42 out of 18006 genes, 0.2%	1
endoplasmic reticulum membrane	9 out of 484 genes, 1.9%	273 out of 18006 genes, 1.5%	1
cytoplasmic vesicle	21 out of 484 genes, 4.3%	693 out of 18006 genes, 3.8%	1
nuclear outer membrane-endoplasmic reticulum membrane network	9 out of 484 genes, 1.9%	274 out of 18006 genes, 1.5%	1
lysosome	7 out of 484 genes, 1.4%	207 out of 18006 genes, 1.1%	1
Golgi apparatus	9 out of 484 genes, 1.9%	276 out of 18006 genes, 1.5%	1
microvillus	2 out of 484 genes, 0.4%	45 out of 18006 genes, 0.2%	1
Golgi membrane	5 out of 484 genes, 1.0%	147 out of 18006 genes, 0.8%	1
coated vesicle	8 out of 484 genes, 1.7%	251 out of 18006 genes, 1.4%	1
cell-substrate adherens junction	6 out of 484 genes, 1.2%	182 out of 18006 genes, 1.0%	1
secretory granule	5 out of 484 genes, 1.0%	150 out of 18006 genes, 0.8%	1
endosome membrane	2 out of 484 genes, 0.4%	49 out of 18006 genes, 0.3%	1
PcG protein complex	2 out of 484 genes, 0.4%	50 out of 18006 genes, 0.3%	1
chromosomal part	15 out of 484 genes, 3.1%	511 out of 18006 genes, 2.8%	1
cell junction	17 out of 484 genes, 3.5%	590 out of 18006 genes, 3.3%	1
synapse	13 out of 484 genes, 2.7%	455 out of 18006 genes, 2.5%	1
mitochondrial membrane part	3 out of 484 genes, 0.6%	92 out of 18006 genes, 0.5%	1
adherens junction	6 out of 484 genes, 1.2%	202 out of 18006 genes, 1.1%	1
mitochondrial respiratory chain	2 out of 484 genes, 0.4%	58 out of 18006 genes, 0.3%	1
cell projection part	12 out of 484 genes, 2.5%	424 out of 18006 genes, 2.4%	1
endosomal part	2 out of 484 genes, 0.4%	59 out of 18006 genes, 0.3%	1
respiratory chain	2 out of 484 genes, 0.4%	59 out of 18006 genes, 0.3%	1
vacuolar membrane	2 out of 484 genes, 0.4%	61 out of 18006 genes, 0.3%	1
chromosome	16 out of 484 genes, 3.3%	587 out of 18006 genes, 3.3%	1
synaptic vesicle	2 out of 484 genes, 0.4%	64 out of 18006 genes, 0.4%	1
vacuolar part	2 out of 484 genes, 0.4%	64 out of 18006 genes, 0.4%	1
cell-cell junction	7 out of 484 genes, 1.4%	252 out of 18006 genes, 1.4%	1
endoplasmic reticulum part	11 out of 484 genes, 2.3%	402 out of 18006 genes, 2.2%	1
endoplasmic reticulum	13 out of 484 genes, 2.7%	479 out of 18006 genes, 2.7%	1
cytoplasmic vesicle membrane	4 out of 484 genes, 0.8%	143 out of 18006 genes, 0.8%	1
cytoplasmic vesicle part	4 out of 484 genes, 0.8%	143 out of 18006 genes, 0.8%	1
coated vesicle membrane	2 out of 484 genes, 0.4%	67 out of 18006 genes, 0.4%	1
clathrin-coated vesicle	5 out of 484 genes, 1.0%	182 out of 18006 genes, 1.0%	1
ribonucleoprotein granule	4 out of 484 genes, 0.8%	144 out of 18006 genes, 0.8%	1
neuronal cell body	2 out of 484 genes, 0.4%	69 out of 18006 genes, 0.4%	1
endosome	12 out of 484 genes, 2.5%	453 out of 18006 genes, 2.5%	1
transcription factor complex	2 out of 484 genes, 0.4%	70 out of 18006 genes, 0.4%	1
methyltransferase complex	2 out of 484 genes, 0.4%	71 out of 18006 genes, 0.4%	1
synapse part	10 out of 484 genes, 2.1%	388 out of 18006 genes, 2.2%	1
actin cytoskeleton	7 out of 484 genes, 1.4%	272 out of 18006 genes, 1.5%	1
chromatin	6 out of 484 genes, 1.2%	237 out of 18006 genes, 1.3%	1
synaptic membrane	8 out of 484 genes, 1.7%	316 out of 18006 genes, 1.8%	1
anchoring junction	6 out of 484 genes, 1.2%	239 out of 18006 genes, 1.3%	1
non-membrane-bounded organelle	79 out of 484 genes, 16.3%	3024 out of 18006 genes, 16.8%	1
intracellular non-membrane-bounded organelle	79 out of 484 genes, 16.3%	3024 out of 18006 genes, 16.8%	1
cell body	10 out of 484 genes, 2.1%	404 out of 18006 genes, 2.2%	1
nuclear chromosome part	2 out of 484 genes, 0.4%	84 out of 18006 genes, 0.5%	1
intrinsic to Golgi membrane	2 out of 484 genes, 0.4%	86 out of 18006 genes, 0.5%	1
early endosome	2 out of 484 genes, 0.4%	88 out of 18006 genes, 0.5%	1
nuclear chromosome	3 out of 484 genes, 0.6%	134 out of 18006 genes, 0.7%	1
intrinsic to endoplasmic reticulum membrane	3 out of 484 genes, 0.6%	137 out of 18006 genes, 0.8%	1
microtubule associated complex	2 out of 484 genes, 0.4%	94 out of 18006 genes, 0.5%	1
spliceosomal complex	2 out of 484 genes, 0.4%	96 out of 18006 genes, 0.5%	1
vesicle membrane	6 out of 484 genes, 1.2%	270 out of 18006 genes, 1.5%	1
microtubule	2 out of 484 genes, 0.4%	102 out of 18006 genes, 0.6%	1
endocytic vesicle	2 out of 484 genes, 0.4%	104 out of 18006 genes, 0.6%	1
nuclear periphery	2 out of 484 genes, 0.4%	109 out of 18006 genes, 0.6%	1
organelle membrane	49 out of 484 genes, 10.1%	2019 out of 18006 genes, 11.2%	1
intrinsic to organelle membrane	6 out of 484 genes, 1.2%	293 out of 18006 genes, 1.6%	1
mitochondrial membrane	5 out of 484 genes, 1.0%	255 out of 18006 genes, 1.4%	1
dendrite	6 out of 484 genes, 1.2%	307 out of 18006 genes, 1.7%	1
mitochondrial inner membrane	2 out of 484 genes, 0.4%	121 out of 18006 genes, 0.7%	1
endomembrane system	33 out of 484 genes, 6.8%	1449 out of 18006 genes, 8.0%	1
cell leading edge	7 out of 484 genes, 1.4%	386 out of 18006 genes, 2.1%	1
mitochondrial part	10 out of 484 genes, 2.1%	529 out of 18006 genes, 2.9%	1
mitochondrial envelope	6 out of 484 genes, 1.2%	347 out of 18006 genes, 1.9%	1
intracellular organelle part	140 out of 484 genes, 28.9%	5688 out of 18006 genes, 31.6%	1
organelle part	161 out of 484 genes, 33.3%	6501 out of 18006 genes, 36.1%	1
nuclear body	4 out of 484 genes, 0.8%	256 out of 18006 genes, 1.4%	1
intracellular organelle	296 out of 484 genes, 61.2%	11539 out of 18006 genes, 64.1%	1
organelle	306 out of 484 genes, 63.2%	11906 out of 18006 genes, 66.1%	1
organelle inner membrane	7 out of 484 genes, 1.4%	409 out of 18006 genes, 2.3%	1
intracellular membrane-bounded organelle	260 out of 484 genes, 53.7%	10236 out of 18006 genes, 56.8%	1
mitochondrion	10 out of 484 genes, 2.1%	553 out of 18006 genes, 3.1%	1
microbody	2 out of 484 genes, 0.4%	169 out of 18006 genes, 0.9%	1
envelope	16 out of 484 genes, 3.3%	841 out of 18006 genes, 4.7%	1
nuclear lumen	64 out of 484 genes, 13.2%	2836 out of 18006 genes, 15.8%	1
dendritic spine	2 out of 484 genes, 0.4%	181 out of 18006 genes, 1.0%	1
neuron spine	2 out of 484 genes, 0.4%	181 out of 18006 genes, 1.0%	1
dendritic spine head	2 out of 484 genes, 0.4%	181 out of 18006 genes, 1.0%	1
intracellular part	359 out of 484 genes, 74.2%	13932 out of 18006 genes, 77.4%	1
cytoskeletal part	19 out of 484 genes, 3.9%	1000 out of 18006 genes, 5.6%	1
membrane-bounded organelle	267 out of 484 genes, 55.2%	10620 out of 18006 genes, 59.0%	1
nuclear part	69 out of 484 genes, 14.3%	3086 out of 18006 genes, 17.1%	1
nuclear envelope	3 out of 484 genes, 0.6%	247 out of 18006 genes, 1.4%	1
intracellular organelle lumen	64 out of 484 genes, 13.2%	2887 out of 18006 genes, 16.0%	1
organelle lumen	64 out of 484 genes, 13.2%	2888 out of 18006 genes, 16.0%	1
membrane-enclosed lumen	64 out of 484 genes, 13.2%	2892 out of 18006 genes, 16.1%	1
nucleus	71 out of 484 genes, 14.7%	3205 out of 18006 genes, 17.8%	1
intracellular	359 out of 484 genes, 74.2%	14014 out of 18006 genes, 77.8%	1
organelle envelope	14 out of 484 genes, 2.9%	821 out of 18006 genes, 4.6%	1
nucleoplasm part	9 out of 484 genes, 1.9%	587 out of 18006 genes, 3.3%	1
nucleoplasm	9 out of 484 genes, 1.9%	603 out of 18006 genes, 3.3%	1
spindle	2 out of 484 genes, 0.4%	222 out of 18006 genes, 1.2%	1
cell	392 out of 484 genes, 81.0%	15292 out of 18006 genes, 84.9%	1
cell part	392 out of 484 genes, 81.0%	15292 out of 18006 genes, 84.9%	1
microtubule organizing center	8 out of 484 genes, 1.7%	606 out of 18006 genes, 3.4%	1
cytoskeleton	34 out of 484 genes, 7.0%	1819 out of 18006 genes, 10.1%	1
microtubule cytoskeleton	19 out of 484 genes, 3.9%	1202 out of 18006 genes, 6.7%	1

## Sheet: Terms for ceased-VS-laying_F
Gene Ontology term	Cluster frequency	Genome frequency of use	Corrected P-value
structural molecule activity	37 out of 462 genes, 8.0%	401 out of 16633 genes, 2.4%	4.39e-08
growth factor binding	9 out of 462 genes, 1.9%	73 out of 16633 genes, 0.4%	0.05024
monooxygenase activity	8 out of 462 genes, 1.7%	62 out of 16633 genes, 0.4%	0.08319
receptor binding	45 out of 462 genes, 9.7%	957 out of 16633 genes, 5.8%	0.10613
receptor activity	38 out of 462 genes, 8.2%	776 out of 16633 genes, 4.7%	0.14204
oxidoreductase activity	34 out of 462 genes, 7.4%	669 out of 16633 genes, 4.0%	0.1459
protein-lipid complex binding	4 out of 462 genes, 0.9%	15 out of 16633 genes, 0.1%	0.17286
nucleic acid binding transcription factor activity	39 out of 462 genes, 8.4%	848 out of 16633 genes, 5.1%	0.39038
signaling receptor activity	35 out of 462 genes, 7.6%	738 out of 16633 genes, 4.4%	0.40747
oxidoreductase activity, acting on the CH-CH group of donors, NAD or NADP as acceptor	3 out of 462 genes, 0.6%	10 out of 16633 genes, 0.1%	0.60737
transmembrane signaling receptor activity	29 out of 462 genes, 6.3%	599 out of 16633 genes, 3.6%	0.75555
steroid hydroxylase activity	3 out of 462 genes, 0.6%	11 out of 16633 genes, 0.1%	0.81801
molecular transducer activity	47 out of 462 genes, 10.2%	1125 out of 16633 genes, 6.8%	0.91404
oxidoreductase activity, acting on paired donors, with incorporation or reduction of molecular oxygen	11 out of 462 genes, 2.4%	153 out of 16633 genes, 0.9%	1
cation binding	121 out of 462 genes, 26.2%	3500 out of 16633 genes, 21.0%	1
regulatory region nucleic acid binding	20 out of 462 genes, 4.3%	378 out of 16633 genes, 2.3%	1
metal ion binding	90 out of 462 genes, 19.5%	2513 out of 16633 genes, 15.1%	1
lipoprotein particle binding	3 out of 462 genes, 0.6%	14 out of 16633 genes, 0.1%	1
signal transducer activity	38 out of 462 genes, 8.2%	895 out of 16633 genes, 5.4%	1
protein binding	185 out of 462 genes, 40.0%	5729 out of 16633 genes, 34.4%	1
rRNA binding	2 out of 462 genes, 0.4%	5 out of 16633 genes, 0.0%	1
oligosaccharyl transferase activity	3 out of 462 genes, 0.6%	15 out of 16633 genes, 0.1%	1
tetrapyrrole binding	7 out of 462 genes, 1.5%	85 out of 16633 genes, 0.5%	1
identical protein binding	30 out of 462 genes, 6.5%	685 out of 16633 genes, 4.1%	1
vascular endothelial growth factor receptor binding	2 out of 462 genes, 0.4%	6 out of 16633 genes, 0.0%	1
monocarboxylic acid transmembrane transporter activity	2 out of 462 genes, 0.4%	6 out of 16633 genes, 0.0%	1
alkali metal ion binding	2 out of 462 genes, 0.4%	6 out of 16633 genes, 0.0%	1
DNA binding	38 out of 462 genes, 8.2%	929 out of 16633 genes, 5.6%	1
antioxidant activity	4 out of 462 genes, 0.9%	32 out of 16633 genes, 0.2%	1
transferase activity, transferring alkyl or aryl (other than methyl) groups	6 out of 462 genes, 1.3%	69 out of 16633 genes, 0.4%	1
protein complex binding	6 out of 462 genes, 1.3%	69 out of 16633 genes, 0.4%	1
oxidoreductase activity, acting on paired donors, with incorporation or reduction of molecular oxygen, NAD(P)H as one donor, and incorporation of one atom of oxygen	2 out of 462 genes, 0.4%	7 out of 16633 genes, 0.0%	1
apolipoprotein binding	2 out of 462 genes, 0.4%	7 out of 16633 genes, 0.0%	1
vitamin transporter activity	2 out of 462 genes, 0.4%	7 out of 16633 genes, 0.0%	1
voltage-gated calcium channel activity	3 out of 462 genes, 0.6%	19 out of 16633 genes, 0.1%	1
protein dimerization activity	21 out of 462 genes, 4.5%	451 out of 16633 genes, 2.7%	1
regulatory region DNA binding	18 out of 462 genes, 3.9%	370 out of 16633 genes, 2.2%	1
cell surface binding	3 out of 462 genes, 0.6%	20 out of 16633 genes, 0.1%	1
carbohydrate derivative binding	9 out of 462 genes, 1.9%	142 out of 16633 genes, 0.9%	1
sequence-specific DNA binding RNA polymerase II transcription factor activity	12 out of 462 genes, 2.6%	217 out of 16633 genes, 1.3%	1
fatty acid synthase activity	2 out of 462 genes, 0.4%	8 out of 16633 genes, 0.0%	1
glycosaminoglycan binding	8 out of 462 genes, 1.7%	123 out of 16633 genes, 0.7%	1
actinin binding	3 out of 462 genes, 0.6%	22 out of 16633 genes, 0.1%	1
transcription regulatory region DNA binding	12 out of 462 genes, 2.6%	224 out of 16633 genes, 1.3%	1
ion binding	128 out of 462 genes, 27.7%	3942 out of 16633 genes, 23.7%	1
sequence-specific DNA binding transcription factor activity	12 out of 462 genes, 2.6%	237 out of 16633 genes, 1.4%	1
inorganic cation transmembrane transporter activity	15 out of 462 genes, 3.2%	320 out of 16633 genes, 1.9%	1
receptor serine/threonine kinase binding	2 out of 462 genes, 0.4%	11 out of 16633 genes, 0.1%	1
transmembrane receptor protein serine/threonine kinase binding	2 out of 462 genes, 0.4%	11 out of 16633 genes, 0.1%	1
transcription regulatory region sequence-specific DNA binding	7 out of 462 genes, 1.5%	114 out of 16633 genes, 0.7%	1
monovalent inorganic cation transmembrane transporter activity	11 out of 462 genes, 2.4%	218 out of 16633 genes, 1.3%	1
cyclase activity	3 out of 462 genes, 0.6%	28 out of 16633 genes, 0.2%	1
transmembrane receptor protein kinase activity	5 out of 462 genes, 1.1%	70 out of 16633 genes, 0.4%	1
transforming growth factor beta receptor binding	2 out of 462 genes, 0.4%	13 out of 16633 genes, 0.1%	1
solute:sodium symporter activity	3 out of 462 genes, 0.6%	30 out of 16633 genes, 0.2%	1
G-protein coupled peptide receptor activity	5 out of 462 genes, 1.1%	72 out of 16633 genes, 0.4%	1
substrate-specific transmembrane transporter activity	36 out of 462 genes, 7.8%	977 out of 16633 genes, 5.9%	1
endopeptidase inhibitor activity	5 out of 462 genes, 1.1%	73 out of 16633 genes, 0.4%	1
voltage-gated cation channel activity	5 out of 462 genes, 1.1%	73 out of 16633 genes, 0.4%	1
monovalent cation:hydrogen antiporter activity	2 out of 462 genes, 0.4%	14 out of 16633 genes, 0.1%	1
cation:cation antiporter activity	2 out of 462 genes, 0.4%	14 out of 16633 genes, 0.1%	1
protein phosphorylated amino acid binding	2 out of 462 genes, 0.4%	14 out of 16633 genes, 0.1%	1
cytokine receptor activity	3 out of 462 genes, 0.6%	32 out of 16633 genes, 0.2%	1
cargo receptor activity	3 out of 462 genes, 0.6%	32 out of 16633 genes, 0.2%	1
mRNA binding	4 out of 462 genes, 0.9%	54 out of 16633 genes, 0.3%	1
solute:hydrogen antiporter activity	2 out of 462 genes, 0.4%	15 out of 16633 genes, 0.1%	1
ion transmembrane transporter activity	33 out of 462 genes, 7.1%	904 out of 16633 genes, 5.4%	1
G-protein coupled receptor activity	12 out of 462 genes, 2.6%	265 out of 16633 genes, 1.6%	1
transition metal ion binding	51 out of 462 genes, 11.0%	1488 out of 16633 genes, 8.9%	1
sequence-specific DNA binding	8 out of 462 genes, 1.7%	156 out of 16633 genes, 0.9%	1
peroxidase activity	2 out of 462 genes, 0.4%	16 out of 16633 genes, 0.1%	1
organic acid:sodium symporter activity	2 out of 462 genes, 0.4%	16 out of 16633 genes, 0.1%	1
solute:cation antiporter activity	2 out of 462 genes, 0.4%	16 out of 16633 genes, 0.1%	1
oxidoreductase activity, acting on peroxide as acceptor	2 out of 462 genes, 0.4%	16 out of 16633 genes, 0.1%	1
kinase binding	19 out of 462 genes, 4.1%	476 out of 16633 genes, 2.9%	1
transmembrane receptor protein tyrosine kinase activity	4 out of 462 genes, 0.9%	57 out of 16633 genes, 0.3%	1
growth factor receptor binding	5 out of 462 genes, 1.1%	81 out of 16633 genes, 0.5%	1
transmembrane transporter activity	38 out of 462 genes, 8.2%	1076 out of 16633 genes, 6.5%	1
peptidase inhibitor activity	5 out of 462 genes, 1.1%	82 out of 16633 genes, 0.5%	1
chromatin binding	3 out of 462 genes, 0.6%	37 out of 16633 genes, 0.2%	1
cation transmembrane transporter activity	21 out of 462 genes, 4.5%	554 out of 16633 genes, 3.3%	1
hormone binding	2 out of 462 genes, 0.4%	19 out of 16633 genes, 0.1%	1
lyase activity	9 out of 462 genes, 1.9%	196 out of 16633 genes, 1.2%	1
oxidoreductase activity, acting on paired donors, with incorporation or reduction of molecular oxygen, 2-oxoglutarate as one donor, and incorporation of one atom each of oxygen into both donors	4 out of 462 genes, 0.9%	63 out of 16633 genes, 0.4%	1
gated channel activity	10 out of 462 genes, 2.2%	225 out of 16633 genes, 1.4%	1
ion gated channel activity	10 out of 462 genes, 2.2%	225 out of 16633 genes, 1.4%	1
peptide receptor activity	5 out of 462 genes, 1.1%	88 out of 16633 genes, 0.5%	1
amino acid transmembrane transporter activity	3 out of 462 genes, 0.6%	40 out of 16633 genes, 0.2%	1
neurotransmitter receptor activity	3 out of 462 genes, 0.6%	40 out of 16633 genes, 0.2%	1
channel activity	19 out of 462 genes, 4.1%	498 out of 16633 genes, 3.0%	1
sterol transporter activity	2 out of 462 genes, 0.4%	20 out of 16633 genes, 0.1%	1
voltage-gated ion channel activity	5 out of 462 genes, 1.1%	91 out of 16633 genes, 0.5%	1
voltage-gated channel activity	5 out of 462 genes, 1.1%	91 out of 16633 genes, 0.5%	1
passive transmembrane transporter activity	19 out of 462 genes, 4.1%	503 out of 16633 genes, 3.0%	1
substrate-specific transporter activity	40 out of 462 genes, 8.7%	1187 out of 16633 genes, 7.1%	1
ion channel activity	18 out of 462 genes, 3.9%	478 out of 16633 genes, 2.9%	1
substrate-specific channel activity	18 out of 462 genes, 3.9%	478 out of 16633 genes, 2.9%	1
symporter activity	3 out of 462 genes, 0.6%	44 out of 16633 genes, 0.3%	1
solute:cation symporter activity	3 out of 462 genes, 0.6%	44 out of 16633 genes, 0.3%	1
glycoprotein binding	2 out of 462 genes, 0.4%	22 out of 16633 genes, 0.1%	1
protein tyrosine kinase activity	7 out of 462 genes, 1.5%	150 out of 16633 genes, 0.9%	1
transferase activity, transferring hexosyl groups	9 out of 462 genes, 1.9%	208 out of 16633 genes, 1.3%	1
metal ion transmembrane transporter activity	12 out of 462 genes, 2.6%	300 out of 16633 genes, 1.8%	1
endopeptidase regulator activity	5 out of 462 genes, 1.1%	97 out of 16633 genes, 0.6%	1
hydrogen ion transmembrane transporter activity	2 out of 462 genes, 0.4%	23 out of 16633 genes, 0.1%	1
intramolecular transferase activity	2 out of 462 genes, 0.4%	23 out of 16633 genes, 0.1%	1
steroid dehydrogenase activity, acting on the CH-OH group of donors, NAD or NADP as acceptor	2 out of 462 genes, 0.4%	23 out of 16633 genes, 0.1%	1
carboxylic acid transmembrane transporter activity	5 out of 462 genes, 1.1%	99 out of 16633 genes, 0.6%	1
isomerase activity	6 out of 462 genes, 1.3%	128 out of 16633 genes, 0.8%	1
RNA polymerase II regulatory region sequence-specific DNA binding	4 out of 462 genes, 0.9%	74 out of 16633 genes, 0.4%	1
RNA polymerase II regulatory region DNA binding	4 out of 462 genes, 0.9%	74 out of 16633 genes, 0.4%	1
binding	383 out of 462 genes, 82.9%	13465 out of 16633 genes, 81.0%	1
organic anion transmembrane transporter activity	5 out of 462 genes, 1.1%	102 out of 16633 genes, 0.6%	1
steroid binding	4 out of 462 genes, 0.9%	75 out of 16633 genes, 0.5%	1
dioxygenase activity	4 out of 462 genes, 0.9%	75 out of 16633 genes, 0.5%	1
phosphoprotein binding	2 out of 462 genes, 0.4%	26 out of 16633 genes, 0.2%	1
RNA polymerase II core promoter proximal region sequence-specific DNA binding transcription factor activity	5 out of 462 genes, 1.1%	104 out of 16633 genes, 0.6%	1
organic acid transmembrane transporter activity	5 out of 462 genes, 1.1%	104 out of 16633 genes, 0.6%	1
transporter activity	43 out of 462 genes, 9.3%	1330 out of 16633 genes, 8.0%	1
RNA binding	16 out of 462 genes, 3.5%	441 out of 16633 genes, 2.7%	1
anion transmembrane transporter activity	11 out of 462 genes, 2.4%	284 out of 16633 genes, 1.7%	1
SNARE binding	3 out of 462 genes, 0.6%	52 out of 16633 genes, 0.3%	1
oxidoreductase activity, acting on the CH-CH group of donors	3 out of 462 genes, 0.6%	52 out of 16633 genes, 0.3%	1
nucleic acid binding	80 out of 462 genes, 17.3%	2604 out of 16633 genes, 15.7%	1
ATPase activity, coupled	9 out of 462 genes, 1.9%	225 out of 16633 genes, 1.4%	1
oxidoreductase activity, acting on CH-OH group of donors	6 out of 462 genes, 1.3%	136 out of 16633 genes, 0.8%	1
cysteine-type endopeptidase inhibitor activity	2 out of 462 genes, 0.4%	28 out of 16633 genes, 0.2%	1
protein tyrosine phosphatase activity	3 out of 462 genes, 0.6%	53 out of 16633 genes, 0.3%	1
excitatory extracellular ligand-gated ion channel activity	3 out of 462 genes, 0.6%	53 out of 16633 genes, 0.3%	1
oxidoreductase activity, acting on single donors with incorporation of molecular oxygen	4 out of 462 genes, 0.9%	80 out of 16633 genes, 0.5%	1
cation-transporting ATPase activity	3 out of 462 genes, 0.6%	54 out of 16633 genes, 0.3%	1
ATPase activity, coupled to transmembrane movement of ions	3 out of 462 genes, 0.6%	54 out of 16633 genes, 0.3%	1
retinoid binding	2 out of 462 genes, 0.4%	29 out of 16633 genes, 0.2%	1
steroid dehydrogenase activity	2 out of 462 genes, 0.4%	29 out of 16633 genes, 0.2%	1
kinase activator activity	2 out of 462 genes, 0.4%	29 out of 16633 genes, 0.2%	1
isoprenoid binding	2 out of 462 genes, 0.4%	29 out of 16633 genes, 0.2%	1
wide pore channel activity	2 out of 462 genes, 0.4%	29 out of 16633 genes, 0.2%	1
protein kinase activator activity	2 out of 462 genes, 0.4%	29 out of 16633 genes, 0.2%	1
sodium ion transmembrane transporter activity	4 out of 462 genes, 0.9%	82 out of 16633 genes, 0.5%	1
secondary active transmembrane transporter activity	7 out of 462 genes, 1.5%	172 out of 16633 genes, 1.0%	1
calcium channel activity	4 out of 462 genes, 0.9%	84 out of 16633 genes, 0.5%	1
active transmembrane transporter activity	10 out of 462 genes, 2.2%	269 out of 16633 genes, 1.6%	1
potassium ion transmembrane transporter activity	4 out of 462 genes, 0.9%	86 out of 16633 genes, 0.5%	1
ATPase activity	9 out of 462 genes, 1.9%	239 out of 16633 genes, 1.4%	1
histone-lysine N-methyltransferase activity	2 out of 462 genes, 0.4%	32 out of 16633 genes, 0.2%	1
vitamin binding	3 out of 462 genes, 0.6%	60 out of 16633 genes, 0.4%	1
antiporter activity	2 out of 462 genes, 0.4%	33 out of 16633 genes, 0.2%	1
histone methyltransferase activity	2 out of 462 genes, 0.4%	33 out of 16633 genes, 0.2%	1
calcium ion transmembrane transporter activity	4 out of 462 genes, 0.9%	89 out of 16633 genes, 0.5%	1
divalent inorganic cation transmembrane transporter activity	4 out of 462 genes, 0.9%	89 out of 16633 genes, 0.5%	1
peptidase regulator activity	5 out of 462 genes, 1.1%	119 out of 16633 genes, 0.7%	1
enzyme binding	38 out of 462 genes, 8.2%	1211 out of 16633 genes, 7.3%	1
structure-specific DNA binding	6 out of 462 genes, 1.3%	150 out of 16633 genes, 0.9%	1
ATPase activity, coupled to transmembrane movement of substances	3 out of 462 genes, 0.6%	61 out of 16633 genes, 0.4%	1
ATPase activity, coupled to movement of substances	3 out of 462 genes, 0.6%	61 out of 16633 genes, 0.4%	1
cation channel activity	10 out of 462 genes, 2.2%	277 out of 16633 genes, 1.7%	1
hydrolase activity, acting on acid anhydrides, catalyzing transmembrane movement of substances	3 out of 462 genes, 0.6%	62 out of 16633 genes, 0.4%	1
enzyme inhibitor activity	7 out of 462 genes, 1.5%	184 out of 16633 genes, 1.1%	1
heterocyclic compound binding	142 out of 462 genes, 30.7%	4864 out of 16633 genes, 29.2%	1
extracellular ligand-gated ion channel activity	3 out of 462 genes, 0.6%	64 out of 16633 genes, 0.4%	1
organic cyclic compound binding	147 out of 462 genes, 31.8%	5053 out of 16633 genes, 30.4%	1
GABA receptor activity	2 out of 462 genes, 0.4%	36 out of 16633 genes, 0.2%	1
protein kinase binding	5 out of 462 genes, 1.1%	126 out of 16633 genes, 0.8%	1
cytoskeletal protein binding	24 out of 462 genes, 5.2%	756 out of 16633 genes, 4.5%	1
metal cluster binding	3 out of 462 genes, 0.6%	68 out of 16633 genes, 0.4%	1
hydro-lyase activity	2 out of 462 genes, 0.4%	40 out of 16633 genes, 0.2%	1
carboxylic acid binding	4 out of 462 genes, 0.9%	105 out of 16633 genes, 0.6%	1
cell adhesion molecule binding	2 out of 462 genes, 0.4%	43 out of 16633 genes, 0.3%	1
cofactor binding	3 out of 462 genes, 0.6%	74 out of 16633 genes, 0.4%	1
endopeptidase activity	9 out of 462 genes, 1.9%	274 out of 16633 genes, 1.6%	1
oxidoreductase activity, acting on the CH-OH group of donors, NAD or NADP as acceptor	4 out of 462 genes, 0.9%	108 out of 16633 genes, 0.6%	1
aminoacyl-tRNA ligase activity	2 out of 462 genes, 0.4%	45 out of 16633 genes, 0.3%	1
potassium channel activity	3 out of 462 genes, 0.6%	78 out of 16633 genes, 0.5%	1
carbon-carbon lyase activity	3 out of 462 genes, 0.6%	79 out of 16633 genes, 0.5%	1
voltage-gated potassium channel activity	2 out of 462 genes, 0.4%	47 out of 16633 genes, 0.3%	1
transferase activity, transferring pentosyl groups	2 out of 462 genes, 0.4%	47 out of 16633 genes, 0.3%	1
ligase activity, forming carbon-oxygen bonds	2 out of 462 genes, 0.4%	47 out of 16633 genes, 0.3%	1
ligase activity, forming aminoacyl-tRNA and related compounds	2 out of 462 genes, 0.4%	47 out of 16633 genes, 0.3%	1
ligand-gated ion channel activity	5 out of 462 genes, 1.1%	146 out of 16633 genes, 0.9%	1
ligand-gated channel activity	5 out of 462 genes, 1.1%	146 out of 16633 genes, 0.9%	1
chloride channel activity	2 out of 462 genes, 0.4%	50 out of 16633 genes, 0.3%	1
carboxy-lyase activity	2 out of 462 genes, 0.4%	50 out of 16633 genes, 0.3%	1
anion channel activity	4 out of 462 genes, 0.9%	117 out of 16633 genes, 0.7%	1
inorganic anion transmembrane transporter activity	4 out of 462 genes, 0.9%	118 out of 16633 genes, 0.7%	1
lysine N-methyltransferase activity	2 out of 462 genes, 0.4%	51 out of 16633 genes, 0.3%	1
protein-lysine N-methyltransferase activity	2 out of 462 genes, 0.4%	51 out of 16633 genes, 0.3%	1
cytokine receptor binding	5 out of 462 genes, 1.1%	153 out of 16633 genes, 0.9%	1
hormone receptor binding	4 out of 462 genes, 0.9%	122 out of 16633 genes, 0.7%	1
peptidase activity	16 out of 462 genes, 3.5%	545 out of 16633 genes, 3.3%	1
peptide binding	4 out of 462 genes, 0.9%	124 out of 16633 genes, 0.7%	1
primary active transmembrane transporter activity	3 out of 462 genes, 0.6%	91 out of 16633 genes, 0.5%	1
P-P-bond-hydrolysis-driven transmembrane transporter activity	3 out of 462 genes, 0.6%	91 out of 16633 genes, 0.5%	1
transferase activity, transferring glycosyl groups	10 out of 462 genes, 2.2%	340 out of 16633 genes, 2.0%	1
peptidase activity, acting on L-amino acid peptides	15 out of 462 genes, 3.2%	521 out of 16633 genes, 3.1%	1
iron-sulfur cluster binding	2 out of 462 genes, 0.4%	58 out of 16633 genes, 0.3%	1
steroid hormone receptor binding	3 out of 462 genes, 0.6%	94 out of 16633 genes, 0.6%	1
sterol binding	2 out of 462 genes, 0.4%	61 out of 16633 genes, 0.4%	1
alcohol binding	2 out of 462 genes, 0.4%	61 out of 16633 genes, 0.4%	1
amide binding	5 out of 462 genes, 1.1%	171 out of 16633 genes, 1.0%	1
G-protein coupled receptor binding	4 out of 462 genes, 0.9%	135 out of 16633 genes, 0.8%	1
tubulin binding	6 out of 462 genes, 1.3%	210 out of 16633 genes, 1.3%	1
lipid transporter activity	3 out of 462 genes, 0.6%	101 out of 16633 genes, 0.6%	1
exopeptidase activity	3 out of 462 genes, 0.6%	101 out of 16633 genes, 0.6%	1
GTPase binding	6 out of 462 genes, 1.3%	213 out of 16633 genes, 1.3%	1
phosphoric diester hydrolase activity	4 out of 462 genes, 0.9%	140 out of 16633 genes, 0.8%	1
actin binding	3 out of 462 genes, 0.6%	103 out of 16633 genes, 0.6%	1
N-methyltransferase activity	2 out of 462 genes, 0.4%	66 out of 16633 genes, 0.4%	1
carbon-oxygen lyase activity	2 out of 462 genes, 0.4%	67 out of 16633 genes, 0.4%	1
nuclear hormone receptor binding	3 out of 462 genes, 0.6%	105 out of 16633 genes, 0.6%	1
protein binding transcription factor activity	15 out of 462 genes, 3.2%	550 out of 16633 genes, 3.3%	1
phosphotransferase activity, alcohol group as acceptor	24 out of 462 genes, 5.2%	882 out of 16633 genes, 5.3%	1
O-acyltransferase activity	2 out of 462 genes, 0.4%	69 out of 16633 genes, 0.4%	1
carboxylic ester hydrolase activity	2 out of 462 genes, 0.4%	69 out of 16633 genes, 0.4%	1
nucleoside-triphosphatase activity	23 out of 462 genes, 5.0%	852 out of 16633 genes, 5.1%	1
motor activity	4 out of 462 genes, 0.9%	149 out of 16633 genes, 0.9%	1
protein kinase activity	21 out of 462 genes, 4.5%	790 out of 16633 genes, 4.7%	1
phosphoprotein phosphatase activity	7 out of 462 genes, 1.5%	269 out of 16633 genes, 1.6%	1
nucleotide binding	6 out of 462 genes, 1.3%	231 out of 16633 genes, 1.4%	1
nucleoside phosphate binding	6 out of 462 genes, 1.3%	231 out of 16633 genes, 1.4%	1
kinase regulator activity	4 out of 462 genes, 0.9%	158 out of 16633 genes, 0.9%	1
protein serine/threonine kinase activity	6 out of 462 genes, 1.3%	236 out of 16633 genes, 1.4%	1
protein methyltransferase activity	2 out of 462 genes, 0.4%	80 out of 16633 genes, 0.5%	1
chloride transmembrane transporter activity	2 out of 462 genes, 0.4%	80 out of 16633 genes, 0.5%	1
transcription factor binding transcription factor activity	14 out of 462 genes, 3.0%	548 out of 16633 genes, 3.3%	1
helicase activity	2 out of 462 genes, 0.4%	83 out of 16633 genes, 0.5%	1
S-adenosylmethionine-dependent methyltransferase activity	2 out of 462 genes, 0.4%	83 out of 16633 genes, 0.5%	1
small GTPase binding	5 out of 462 genes, 1.1%	205 out of 16633 genes, 1.2%	1
transferase activity, transferring one-carbon groups	6 out of 462 genes, 1.3%	250 out of 16633 genes, 1.5%	1
small conjugating protein binding	2 out of 462 genes, 0.4%	87 out of 16633 genes, 0.5%	1
methyltransferase activity	4 out of 462 genes, 0.9%	173 out of 16633 genes, 1.0%	1
phosphoric ester hydrolase activity	15 out of 462 genes, 3.2%	607 out of 16633 genes, 3.6%	1
transferase activity, transferring acyl groups other than amino-acyl groups	6 out of 462 genes, 1.3%	256 out of 16633 genes, 1.5%	1
phosphatase activity	11 out of 462 genes, 2.4%	457 out of 16633 genes, 2.7%	1
purine nucleoside binding	53 out of 462 genes, 11.5%	2046 out of 16633 genes, 12.3%	1
ribonucleoside binding	53 out of 462 genes, 11.5%	2046 out of 16633 genes, 12.3%	1
purine ribonucleoside binding	53 out of 462 genes, 11.5%	2046 out of 16633 genes, 12.3%	1
guanyl-nucleotide exchange factor activity	4 out of 462 genes, 0.9%	178 out of 16633 genes, 1.1%	1
hydrolase activity, acting on acid anhydrides, in phosphorus-containing anhydrides	24 out of 462 genes, 5.2%	960 out of 16633 genes, 5.8%	1
nucleoside binding	53 out of 462 genes, 11.5%	2052 out of 16633 genes, 12.3%	1
hydrolase activity, acting on acid anhydrides	24 out of 462 genes, 5.2%	963 out of 16633 genes, 5.8%	1
lipid binding	20 out of 462 genes, 4.3%	812 out of 16633 genes, 4.9%	1
protein kinase regulator activity	3 out of 462 genes, 0.6%	142 out of 16633 genes, 0.9%	1
anion binding	10 out of 462 genes, 2.2%	431 out of 16633 genes, 2.6%	1
hydrolase activity, hydrolyzing O-glycosyl compounds	2 out of 462 genes, 0.4%	102 out of 16633 genes, 0.6%	1
kinase activity	27 out of 462 genes, 5.8%	1104 out of 16633 genes, 6.6%	1
pyrophosphatase activity	23 out of 462 genes, 5.0%	953 out of 16633 genes, 5.7%	1
transcription cofactor activity	11 out of 462 genes, 2.4%	483 out of 16633 genes, 2.9%	1
transferase activity, transferring acyl groups	6 out of 462 genes, 1.3%	288 out of 16633 genes, 1.7%	1
channel regulator activity	2 out of 462 genes, 0.4%	113 out of 16633 genes, 0.7%	1
lipase activity	2 out of 462 genes, 0.4%	114 out of 16633 genes, 0.7%	1
RNA polymerase II transcription factor binding transcription factor activity	2 out of 462 genes, 0.4%	116 out of 16633 genes, 0.7%	1
enzyme activator activity	7 out of 462 genes, 1.5%	340 out of 16633 genes, 2.0%	1
Ras guanyl-nucleotide exchange factor activity	3 out of 462 genes, 0.6%	169 out of 16633 genes, 1.0%	1
small molecule binding	70 out of 462 genes, 15.2%	2808 out of 16633 genes, 16.9%	1
transcription factor binding	5 out of 462 genes, 1.1%	264 out of 16633 genes, 1.6%	1
Ras GTPase binding	3 out of 462 genes, 0.6%	179 out of 16633 genes, 1.1%	1
phospholipid binding	5 out of 462 genes, 1.1%	277 out of 16633 genes, 1.7%	1
nuclease activity	2 out of 462 genes, 0.4%	137 out of 16633 genes, 0.8%	1
hydrolase activity, acting on glycosyl bonds	2 out of 462 genes, 0.4%	137 out of 16633 genes, 0.8%	1
catalytic activity	181 out of 462 genes, 39.2%	7006 out of 16633 genes, 42.1%	1
transferase activity, transferring phosphorus-containing groups	34 out of 462 genes, 7.4%	1503 out of 16633 genes, 9.0%	1
acid-amino acid ligase activity	7 out of 462 genes, 1.5%	388 out of 16633 genes, 2.3%	1
small conjugating protein ligase activity	6 out of 462 genes, 1.3%	351 out of 16633 genes, 2.1%	1
hydrolase activity	66 out of 462 genes, 14.3%	2780 out of 16633 genes, 16.7%	1
transferase activity	64 out of 462 genes, 13.9%	2708 out of 16633 genes, 16.3%	1
ligase activity	10 out of 462 genes, 2.2%	540 out of 16633 genes, 3.2%	1
UDP-glycosyltransferase activity	2 out of 462 genes, 0.4%	161 out of 16633 genes, 1.0%	1
hydrolase activity, acting on ester bonds	20 out of 462 genes, 4.3%	977 out of 16633 genes, 5.9%	1
small conjugating protein ligase binding	3 out of 462 genes, 0.6%	221 out of 16633 genes, 1.3%	1
enzyme regulator activity	21 out of 462 genes, 4.5%	1043 out of 16633 genes, 6.3%	1
ligase activity, forming carbon-nitrogen bonds	7 out of 462 genes, 1.5%	449 out of 16633 genes, 2.7%	1
GTPase regulator activity	7 out of 462 genes, 1.5%	479 out of 16633 genes, 2.9%	1
nucleoside-triphosphatase regulator activity	7 out of 462 genes, 1.5%	479 out of 16633 genes, 2.9%	1
protein domain specific binding	7 out of 462 genes, 1.5%	510 out of 16633 genes, 3.1%	1
small GTPase regulator activity	4 out of 462 genes, 0.9%	375 out of 16633 genes, 2.3%	1

## Sheet: Terms for ceased-VS-laying_P
Table S3. GO classification of differentially expressed genes.
Gene Ontology term	Cluster frequency	Genome frequency of use	Corrected P-value
viral genome expression	20 out of 485 genes, 4.1%	80 out of 17648 genes, 0.5%	4.87e-11
cotranslational protein targeting to membrane	21 out of 485 genes, 4.3%	103 out of 17648 genes, 0.6%	8.46e-10
viral infectious cycle	21 out of 485 genes, 4.3%	133 out of 17648 genes, 0.8%	1.42e-07
single-multicellular organism process	211 out of 485 genes, 43.5%	5297 out of 17648 genes, 30.0%	2.01e-07
protein targeting to membrane	21 out of 485 genes, 4.3%	137 out of 17648 genes, 0.8%	2.52e-07
multicellular organismal process	216 out of 485 genes, 44.5%	5510 out of 17648 genes, 31.2%	4.7e-07
multicellular organismal development	166 out of 485 genes, 34.2%	3937 out of 17648 genes, 22.3%	1.19e-06
nuclear-transcribed mRNA catabolic process	23 out of 485 genes, 4.7%	181 out of 17648 genes, 1.0%	1.57e-06
mRNA catabolic process	23 out of 485 genes, 4.7%	187 out of 17648 genes, 1.1%	3e-06
RNA catabolic process	23 out of 485 genes, 4.7%	192 out of 17648 genes, 1.1%	5.04e-06
developmental process	204 out of 485 genes, 42.1%	5282 out of 17648 genes, 29.9%	9.36e-06
system development	150 out of 485 genes, 30.9%	3561 out of 17648 genes, 20.2%	1.38e-05
reproductive process	66 out of 485 genes, 13.6%	1174 out of 17648 genes, 6.7%	3.21e-05
reproduction	69 out of 485 genes, 14.2%	1253 out of 17648 genes, 7.1%	3.34e-05
response to chemical stimulus	111 out of 485 genes, 22.9%	2448 out of 17648 genes, 13.9%	5.86e-05
response to external stimulus	53 out of 485 genes, 10.9%	874 out of 17648 genes, 5.0%	8.34e-05
biological adhesion	45 out of 485 genes, 9.3%	691 out of 17648 genes, 3.9%	0.00012
cell differentiation	106 out of 485 genes, 21.9%	2341 out of 17648 genes, 13.3%	0.00014
anatomical structure development	171 out of 485 genes, 35.3%	4414 out of 17648 genes, 25.0%	0.00034
cell adhesion	34 out of 485 genes, 7.0%	470 out of 17648 genes, 2.7%	0.00046
cell surface receptor signaling pathway	103 out of 485 genes, 21.2%	2329 out of 17648 genes, 13.2%	0.00071
response to organic substance	76 out of 485 genes, 15.7%	1565 out of 17648 genes, 8.9%	0.00102
cell proliferation	52 out of 485 genes, 10.7%	933 out of 17648 genes, 5.3%	0.00152
erythrocyte differentiation	11 out of 485 genes, 2.3%	63 out of 17648 genes, 0.4%	0.00157
erythrocyte homeostasis	11 out of 485 genes, 2.3%	63 out of 17648 genes, 0.4%	0.00157
cellular developmental process	115 out of 485 genes, 23.7%	2741 out of 17648 genes, 15.5%	0.00188
single-organism developmental process	140 out of 485 genes, 28.9%	3526 out of 17648 genes, 20.0%	0.00202
response to lipid	29 out of 485 genes, 6.0%	393 out of 17648 genes, 2.2%	0.00235
locomotion	63 out of 485 genes, 13.0%	1255 out of 17648 genes, 7.1%	0.00362
organ development	97 out of 485 genes, 20.0%	2238 out of 17648 genes, 12.7%	0.00415
response to endogenous stimulus	50 out of 485 genes, 10.3%	916 out of 17648 genes, 5.2%	0.00452
multi-organism reproductive process	34 out of 485 genes, 7.0%	525 out of 17648 genes, 3.0%	0.00561
anatomical structure morphogenesis	87 out of 485 genes, 17.9%	1981 out of 17648 genes, 11.2%	0.00921
regulation of steroid biosynthetic process	5 out of 485 genes, 1.0%	11 out of 17648 genes, 0.1%	0.00956
response to hormone stimulus	34 out of 485 genes, 7.0%	540 out of 17648 genes, 3.1%	0.01029
response to organic cyclic compound	29 out of 485 genes, 6.0%	429 out of 17648 genes, 2.4%	0.0131
homeostatic process	57 out of 485 genes, 11.8%	1150 out of 17648 genes, 6.5%	0.01675
myeloid cell differentiation	18 out of 485 genes, 3.7%	201 out of 17648 genes, 1.1%	0.01792
response to steroid hormone stimulus	19 out of 485 genes, 3.9%	224 out of 17648 genes, 1.3%	0.02238
cell-cell adhesion	20 out of 485 genes, 4.1%	246 out of 17648 genes, 1.4%	0.02499
steroid metabolic process	20 out of 485 genes, 4.1%	247 out of 17648 genes, 1.4%	0.02651
negative regulation of steroid biosynthetic process	4 out of 485 genes, 0.8%	7 out of 17648 genes, 0.0%	0.02854
negative regulation of lipid metabolic process	4 out of 485 genes, 0.8%	7 out of 17648 genes, 0.0%	0.02854
negative regulation of steroid metabolic process	4 out of 485 genes, 0.8%	7 out of 17648 genes, 0.0%	0.02854
negative regulation of lipid biosynthetic process	4 out of 485 genes, 0.8%	7 out of 17648 genes, 0.0%	0.02854
cell activation	34 out of 485 genes, 7.0%	569 out of 17648 genes, 3.2%	0.03077
regulation of lipid metabolic process	13 out of 485 genes, 2.7%	118 out of 17648 genes, 0.7%	0.03378
chemical homeostasis	45 out of 485 genes, 9.3%	853 out of 17648 genes, 4.8%	0.03405
cell migration	38 out of 485 genes, 7.8%	679 out of 17648 genes, 3.8%	0.04304
mRNA metabolic process	27 out of 485 genes, 5.6%	412 out of 17648 genes, 2.3%	0.04624
positive chemotaxis	4 out of 485 genes, 0.8%	8 out of 17648 genes, 0.0%	0.05584
regulation of lipid biosynthetic process	6 out of 485 genes, 1.2%	24 out of 17648 genes, 0.1%	0.05702
regulation of localization	40 out of 485 genes, 8.2%	746 out of 17648 genes, 4.2%	0.06912
protein targeting	25 out of 485 genes, 5.2%	376 out of 17648 genes, 2.1%	0.07176
cardiovascular system development	34 out of 485 genes, 7.0%	594 out of 17648 genes, 3.4%	0.07331
circulatory system development	34 out of 485 genes, 7.0%	594 out of 17648 genes, 3.4%	0.07331
regulation of cell adhesion	16 out of 485 genes, 3.3%	184 out of 17648 genes, 1.0%	0.07788
enzyme linked receptor protein signaling pathway	49 out of 485 genes, 10.1%	993 out of 17648 genes, 5.6%	0.08108
cell motility	44 out of 485 genes, 9.1%	858 out of 17648 genes, 4.9%	0.08225
localization of cell	44 out of 485 genes, 9.1%	858 out of 17648 genes, 4.9%	0.08225
steroid biosynthetic process	11 out of 485 genes, 2.3%	94 out of 17648 genes, 0.5%	0.08236
hemopoiesis	29 out of 485 genes, 6.0%	475 out of 17648 genes, 2.7%	0.08579
regulation of steroid metabolic process	6 out of 485 genes, 1.2%	26 out of 17648 genes, 0.1%	0.09309
response to wounding	22 out of 485 genes, 4.5%	314 out of 17648 genes, 1.8%	0.09442
localization	174 out of 485 genes, 35.9%	4923 out of 17648 genes, 27.9%	0.09721
viral reproductive process	26 out of 485 genes, 5.4%	408 out of 17648 genes, 2.3%	0.10314
homeostasis of number of cells	12 out of 485 genes, 2.5%	114 out of 17648 genes, 0.6%	0.10918
immune system development	33 out of 485 genes, 6.8%	582 out of 17648 genes, 3.3%	0.11353
regulation of nervous system development	16 out of 485 genes, 3.3%	191 out of 17648 genes, 1.1%	0.1218
positive regulation of cellular process	67 out of 485 genes, 13.8%	1527 out of 17648 genes, 8.7%	0.13162
viral reproduction	26 out of 485 genes, 5.4%	415 out of 17648 genes, 2.4%	0.13626
translation	26 out of 485 genes, 5.4%	419 out of 17648 genes, 2.4%	0.1592
chemotaxis	32 out of 485 genes, 6.6%	580 out of 17648 genes, 3.3%	0.24065
taxis	32 out of 485 genes, 6.6%	580 out of 17648 genes, 3.3%	0.24065
hematopoietic or lymphoid organ development	31 out of 485 genes, 6.4%	556 out of 17648 genes, 3.2%	0.25279
cellular component movement	51 out of 485 genes, 10.5%	1098 out of 17648 genes, 6.2%	0.25862
vasculature development	23 out of 485 genes, 4.7%	360 out of 17648 genes, 2.0%	0.25888
response to stimulus	221 out of 485 genes, 45.6%	6642 out of 17648 genes, 37.6%	0.27399
single-organism transport	105 out of 485 genes, 21.6%	2739 out of 17648 genes, 15.5%	0.27983
nucleobase-containing compound catabolic process	35 out of 485 genes, 7.2%	664 out of 17648 genes, 3.8%	0.28836
regulation of transport	31 out of 485 genes, 6.4%	562 out of 17648 genes, 3.2%	0.30547
phagocytosis, engulfment	3 out of 485 genes, 0.6%	5 out of 17648 genes, 0.0%	0.30602
membrane invagination	3 out of 485 genes, 0.6%	5 out of 17648 genes, 0.0%	0.30602
glomerular mesangial cell proliferation	3 out of 485 genes, 0.6%	5 out of 17648 genes, 0.0%	0.30602
positive regulation of biological process	81 out of 485 genes, 16.7%	1999 out of 17648 genes, 11.3%	0.32612
positive regulation of transport	14 out of 485 genes, 2.9%	167 out of 17648 genes, 0.9%	0.33359
developmental process involved in reproduction	22 out of 485 genes, 4.5%	347 out of 17648 genes, 2.0%	0.39715
regulation of biological quality	87 out of 485 genes, 17.9%	2197 out of 17648 genes, 12.4%	0.39717
lymphocyte activation	21 out of 485 genes, 4.3%	324 out of 17648 genes, 1.8%	0.40543
blood vessel development	21 out of 485 genes, 4.3%	325 out of 17648 genes, 1.8%	0.42263
response to stress	82 out of 485 genes, 16.9%	2050 out of 17648 genes, 11.6%	0.44867
regulation of neurogenesis	14 out of 485 genes, 2.9%	173 out of 17648 genes, 1.0%	0.48049
cellular macromolecule catabolic process	34 out of 485 genes, 7.0%	657 out of 17648 genes, 3.7%	0.4982
regulation of multicellular organismal development	25 out of 485 genes, 5.2%	426 out of 17648 genes, 2.4%	0.50442
interleukin-1 beta production	4 out of 485 genes, 0.8%	13 out of 17648 genes, 0.1%	0.51119
osteoblast differentiation	10 out of 485 genes, 2.1%	97 out of 17648 genes, 0.5%	0.51361
regulation of protein phosphorylation	33 out of 485 genes, 6.8%	632 out of 17648 genes, 3.6%	0.51948
positive regulation of protein modification process	24 out of 485 genes, 4.9%	403 out of 17648 genes, 2.3%	0.5343
macromolecule catabolic process	38 out of 485 genes, 7.8%	768 out of 17648 genes, 4.4%	0.5437
development of primary sexual characteristics	13 out of 485 genes, 2.7%	155 out of 17648 genes, 0.9%	0.55297
leukocyte activation	23 out of 485 genes, 4.7%	381 out of 17648 genes, 2.2%	0.58356
neuronal ion channel clustering	3 out of 485 genes, 0.6%	6 out of 17648 genes, 0.0%	0.59955
mucosal-associated lymphoid tissue development	3 out of 485 genes, 0.6%	6 out of 17648 genes, 0.0%	0.59955
cell proliferation involved in kidney development	3 out of 485 genes, 0.6%	6 out of 17648 genes, 0.0%	0.59955
small molecule biosynthetic process	14 out of 485 genes, 2.9%	177 out of 17648 genes, 1.0%	0.60665
single-organism biosynthetic process	14 out of 485 genes, 2.9%	177 out of 17648 genes, 1.0%	0.60665
regulation of neuron differentiation	12 out of 485 genes, 2.5%	137 out of 17648 genes, 0.8%	0.62278
positive regulation of signal transduction	23 out of 485 genes, 4.7%	383 out of 17648 genes, 2.2%	0.62803
regulation of phosphorylation	34 out of 485 genes, 7.0%	667 out of 17648 genes, 3.8%	0.65403
cell communication	173 out of 485 genes, 35.7%	5063 out of 17648 genes, 28.7%	0.66348
positive regulation of protein metabolic process	25 out of 485 genes, 5.2%	434 out of 17648 genes, 2.5%	0.66463
transmembrane receptor protein tyrosine kinase signaling pathway	33 out of 485 genes, 6.8%	642 out of 17648 genes, 3.6%	0.68523
positive regulation of cell-cell adhesion	4 out of 485 genes, 0.8%	14 out of 17648 genes, 0.1%	0.70019
lymphocyte differentiation	15 out of 485 genes, 3.1%	201 out of 17648 genes, 1.1%	0.70855
positive regulation of cellular protein metabolic process	24 out of 485 genes, 4.9%	411 out of 17648 genes, 2.3%	0.7091
aromatic compound catabolic process	35 out of 485 genes, 7.2%	697 out of 17648 genes, 3.9%	0.70979
multi-organism process	45 out of 485 genes, 9.3%	976 out of 17648 genes, 5.5%	0.7394
heterocycle catabolic process	35 out of 485 genes, 7.2%	699 out of 17648 genes, 4.0%	0.74757
positive regulation of cell communication	23 out of 485 genes, 4.7%	388 out of 17648 genes, 2.2%	0.75241
cellular nitrogen compound catabolic process	35 out of 485 genes, 7.2%	700 out of 17648 genes, 4.0%	0.76713
positive regulation of signaling	23 out of 485 genes, 4.7%	390 out of 17648 genes, 2.2%	0.8079
signaling	158 out of 485 genes, 32.6%	4572 out of 17648 genes, 25.9%	0.81278
single organism signaling	158 out of 485 genes, 32.6%	4572 out of 17648 genes, 25.9%	0.81278
cellular protein localization	35 out of 485 genes, 7.2%	703 out of 17648 genes, 4.0%	0.82854
cellular macromolecule localization	35 out of 485 genes, 7.2%	703 out of 17648 genes, 4.0%	0.82854
gliogenesis	9 out of 485 genes, 1.9%	85 out of 17648 genes, 0.5%	0.83014
sex differentiation	14 out of 485 genes, 2.9%	184 out of 17648 genes, 1.0%	0.89579
sensory organ development	26 out of 485 genes, 5.4%	469 out of 17648 genes, 2.7%	0.91432
interleukin-1 production	4 out of 485 genes, 0.8%	15 out of 17648 genes, 0.1%	0.93417
organic cyclic compound catabolic process	35 out of 485 genes, 7.2%	708 out of 17648 genes, 4.0%	0.94061
ossification	16 out of 485 genes, 3.3%	229 out of 17648 genes, 1.3%	0.95759
anatomical structure formation involved in morphogenesis	39 out of 485 genes, 8.0%	819 out of 17648 genes, 4.6%	0.95967
myeloid leukocyte mediated immunity	3 out of 485 genes, 0.6%	7 out of 17648 genes, 0.0%	1
developmental maturation	9 out of 485 genes, 1.9%	88 out of 17648 genes, 0.5%	1
regulation of neuron projection development	11 out of 485 genes, 2.3%	126 out of 17648 genes, 0.7%	1
regulation of biosynthetic process	36 out of 485 genes, 7.4%	743 out of 17648 genes, 4.2%	1
macrophage derived foam cell differentiation	5 out of 485 genes, 1.0%	27 out of 17648 genes, 0.2%	1
positive regulation of cell adhesion	5 out of 485 genes, 1.0%	27 out of 17648 genes, 0.2%	1
reactive oxygen species metabolic process	9 out of 485 genes, 1.9%	89 out of 17648 genes, 0.5%	1
nail development	2 out of 485 genes, 0.4%	2 out of 17648 genes, 0.0%	1
development of secondary sexual characteristics	2 out of 485 genes, 0.4%	2 out of 17648 genes, 0.0%	1
positive regulation of cellular metabolic process	30 out of 485 genes, 6.2%	584 out of 17648 genes, 3.3%	1
B cell differentiation	6 out of 485 genes, 1.2%	41 out of 17648 genes, 0.2%	1
positive regulation of macromolecule metabolic process	30 out of 485 genes, 6.2%	586 out of 17648 genes, 3.3%	1
regulation of cell development	18 out of 485 genes, 3.7%	283 out of 17648 genes, 1.6%	1
response to oxygen-containing compound	33 out of 485 genes, 6.8%	669 out of 17648 genes, 3.8%	1
ribosome biogenesis	10 out of 485 genes, 2.1%	110 out of 17648 genes, 0.6%	1
positive regulation of protein phosphorylation	21 out of 485 genes, 4.3%	357 out of 17648 genes, 2.0%	1
positive regulation of phosphorylation	21 out of 485 genes, 4.3%	357 out of 17648 genes, 2.0%	1
glial cell differentiation	8 out of 485 genes, 1.6%	74 out of 17648 genes, 0.4%	1
intracellular protein transport	27 out of 485 genes, 5.6%	511 out of 17648 genes, 2.9%	1
regulation of multicellular organismal process	48 out of 485 genes, 9.9%	1099 out of 17648 genes, 6.2%	1
T cell differentiation	10 out of 485 genes, 2.1%	112 out of 17648 genes, 0.6%	1
leukocyte cell-cell adhesion	3 out of 485 genes, 0.6%	8 out of 17648 genes, 0.0%	1
regulation of cell differentiation	25 out of 485 genes, 5.2%	464 out of 17648 genes, 2.6%	1
regulation of developmental process	36 out of 485 genes, 7.4%	761 out of 17648 genes, 4.3%	1
organ morphogenesis	31 out of 485 genes, 6.4%	626 out of 17648 genes, 3.5%	1
positive regulation of phosphorus metabolic process	22 out of 485 genes, 4.5%	390 out of 17648 genes, 2.2%	1
positive regulation of phosphate metabolic process	22 out of 485 genes, 4.5%	390 out of 17648 genes, 2.2%	1
G-protein coupled receptor signaling pathway, coupled to cyclic nucleotide second messenger	9 out of 485 genes, 1.9%	96 out of 17648 genes, 0.5%	1
immune system process	59 out of 485 genes, 12.2%	1441 out of 17648 genes, 8.2%	1
nervous system development	68 out of 485 genes, 14.0%	1717 out of 17648 genes, 9.7%	1
cellular response to chemical stimulus	33 out of 485 genes, 6.8%	685 out of 17648 genes, 3.9%	1
blood vessel morphogenesis	17 out of 485 genes, 3.5%	271 out of 17648 genes, 1.5%	1
response to nutrient levels	11 out of 485 genes, 2.3%	137 out of 17648 genes, 0.8%	1
regulation of cell proliferation	24 out of 485 genes, 4.9%	447 out of 17648 genes, 2.5%	1
regulation of hormone levels	14 out of 485 genes, 2.9%	203 out of 17648 genes, 1.2%	1
skeletal system morphogenesis	7 out of 485 genes, 1.4%	62 out of 17648 genes, 0.4%	1
regulation of cellular biosynthetic process	30 out of 485 genes, 6.2%	608 out of 17648 genes, 3.4%	1
secretion	28 out of 485 genes, 5.8%	554 out of 17648 genes, 3.1%	1
cell development	43 out of 485 genes, 8.9%	978 out of 17648 genes, 5.5%	1
protein transport	39 out of 485 genes, 8.0%	864 out of 17648 genes, 4.9%	1
cellular chemical homeostasis	30 out of 485 genes, 6.2%	612 out of 17648 genes, 3.5%	1
renal system development	11 out of 485 genes, 2.3%	142 out of 17648 genes, 0.8%	1
organic hydroxy compound metabolic process	19 out of 485 genes, 3.9%	328 out of 17648 genes, 1.9%	1
adenylate cyclase-inhibiting G-protein coupled receptor signaling pathway	4 out of 485 genes, 0.8%	20 out of 17648 genes, 0.1%	1
regulation of lipid storage	4 out of 485 genes, 0.8%	20 out of 17648 genes, 0.1%	1
renal system process	6 out of 485 genes, 1.2%	48 out of 17648 genes, 0.3%	1
positive regulation of metabolic process	35 out of 485 genes, 7.2%	759 out of 17648 genes, 4.3%	1
neurogenesis	42 out of 485 genes, 8.7%	963 out of 17648 genes, 5.5%	1
regulation of ion transport	13 out of 485 genes, 2.7%	188 out of 17648 genes, 1.1%	1
growth hormone secretion	3 out of 485 genes, 0.6%	10 out of 17648 genes, 0.1%	1
B cell activation	6 out of 485 genes, 1.2%	49 out of 17648 genes, 0.3%	1
urogenital system development	12 out of 485 genes, 2.5%	166 out of 17648 genes, 0.9%	1
negative regulation of molecular function	19 out of 485 genes, 3.9%	332 out of 17648 genes, 1.9%	1
regulation of glucocorticoid metabolic process	2 out of 485 genes, 0.4%	3 out of 17648 genes, 0.0%	1
negative regulation of glucocorticoid metabolic process	2 out of 485 genes, 0.4%	3 out of 17648 genes, 0.0%	1
regulation of glucocorticoid biosynthetic process	2 out of 485 genes, 0.4%	3 out of 17648 genes, 0.0%	1
negative regulation of glucocorticoid biosynthetic process	2 out of 485 genes, 0.4%	3 out of 17648 genes, 0.0%	1
regulation of hormone metabolic process	2 out of 485 genes, 0.4%	3 out of 17648 genes, 0.0%	1
negative regulation of hormone metabolic process	2 out of 485 genes, 0.4%	3 out of 17648 genes, 0.0%	1
negative regulation of hormone biosynthetic process	2 out of 485 genes, 0.4%	3 out of 17648 genes, 0.0%	1
homotypic cell-cell adhesion	2 out of 485 genes, 0.4%	3 out of 17648 genes, 0.0%	1
platelet-derived growth factor receptor-beta signaling pathway	2 out of 485 genes, 0.4%	3 out of 17648 genes, 0.0%	1
cortisol secretion	2 out of 485 genes, 0.4%	3 out of 17648 genes, 0.0%	1
regulation of hormone biosynthetic process	2 out of 485 genes, 0.4%	3 out of 17648 genes, 0.0%	1
leukocyte aggregation	2 out of 485 genes, 0.4%	3 out of 17648 genes, 0.0%	1
regulation of steroid hormone biosynthetic process	2 out of 485 genes, 0.4%	3 out of 17648 genes, 0.0%	1
negative regulation of steroid hormone biosynthetic process	2 out of 485 genes, 0.4%	3 out of 17648 genes, 0.0%	1
regulation of metanephric mesenchymal cell migration by platelet-derived growth factor receptor-beta signaling pathway	2 out of 485 genes, 0.4%	3 out of 17648 genes, 0.0%	1
regulation of metanephric mesenchymal cell migration	2 out of 485 genes, 0.4%	3 out of 17648 genes, 0.0%	1
catabolic process	62 out of 485 genes, 12.8%	1570 out of 17648 genes, 8.9%	1
cell morphogenesis involved in differentiation	24 out of 485 genes, 4.9%	464 out of 17648 genes, 2.6%	1
signal transduction	139 out of 485 genes, 28.7%	4082 out of 17648 genes, 23.1%	1
cellular response to stimulus	158 out of 485 genes, 32.6%	4731 out of 17648 genes, 26.8%	1
regulation of locomotion	13 out of 485 genes, 2.7%	192 out of 17648 genes, 1.1%	1
leukocyte differentiation	17 out of 485 genes, 3.5%	288 out of 17648 genes, 1.6%	1
alcohol metabolic process	17 out of 485 genes, 3.5%	288 out of 17648 genes, 1.6%	1
multi-organism cellular process	27 out of 485 genes, 5.6%	549 out of 17648 genes, 3.1%	1
aorta development	4 out of 485 genes, 0.8%	22 out of 17648 genes, 0.1%	1
transport	124 out of 485 genes, 25.6%	3592 out of 17648 genes, 20.4%	1
negative regulation of binding	5 out of 485 genes, 1.0%	36 out of 17648 genes, 0.2%	1
organic substance transport	61 out of 485 genes, 12.6%	1555 out of 17648 genes, 8.8%	1
positive regulation of response to stimulus	31 out of 485 genes, 6.4%	665 out of 17648 genes, 3.8%	1
response to extracellular stimulus	11 out of 485 genes, 2.3%	151 out of 17648 genes, 0.9%	1
nephron development	7 out of 485 genes, 1.4%	71 out of 17648 genes, 0.4%	1
lipid localization	15 out of 485 genes, 3.1%	246 out of 17648 genes, 1.4%	1
cellular metal ion homeostasis	15 out of 485 genes, 3.1%	247 out of 17648 genes, 1.4%	1
fat cell differentiation	7 out of 485 genes, 1.4%	72 out of 17648 genes, 0.4%	1
negative regulation of catabolic process	5 out of 485 genes, 1.0%	38 out of 17648 genes, 0.2%	1
peptide hormone secretion	10 out of 485 genes, 2.1%	133 out of 17648 genes, 0.8%	1
gland development	10 out of 485 genes, 2.1%	133 out of 17648 genes, 0.8%	1
renal system process involved in regulation of systemic arterial blood pressure	3 out of 485 genes, 0.6%	12 out of 17648 genes, 0.1%	1
response to lithium ion	3 out of 485 genes, 0.6%	12 out of 17648 genes, 0.1%	1
oligodendrocyte development	3 out of 485 genes, 0.6%	12 out of 17648 genes, 0.1%	1
inflammatory response	12 out of 485 genes, 2.5%	178 out of 17648 genes, 1.0%	1
multicellular organism growth	7 out of 485 genes, 1.4%	73 out of 17648 genes, 0.4%	1
development of primary female sexual characteristics	7 out of 485 genes, 1.4%	73 out of 17648 genes, 0.4%	1
cell-cell signaling	35 out of 485 genes, 7.2%	791 out of 17648 genes, 4.5%	1
reproductive structure development	11 out of 485 genes, 2.3%	156 out of 17648 genes, 0.9%	1
system process	53 out of 485 genes, 10.9%	1330 out of 17648 genes, 7.5%	1
regulation of macromolecule biosynthetic process	30 out of 485 genes, 6.2%	650 out of 17648 genes, 3.7%	1
positive regulation of ion transport	5 out of 485 genes, 1.0%	39 out of 17648 genes, 0.2%	1
foam cell differentiation	5 out of 485 genes, 1.0%	39 out of 17648 genes, 0.2%	1
cellular catabolic process	54 out of 485 genes, 11.1%	1362 out of 17648 genes, 7.7%	1
reproductive system development	11 out of 485 genes, 2.3%	157 out of 17648 genes, 0.9%	1
adenylate cyclase-modulating G-protein coupled receptor signaling pathway	7 out of 485 genes, 1.4%	74 out of 17648 genes, 0.4%	1
mineralocorticoid biosynthetic process	2 out of 485 genes, 0.4%	4 out of 17648 genes, 0.0%	1
mineralocorticoid metabolic process	2 out of 485 genes, 0.4%	4 out of 17648 genes, 0.0%	1
positive regulation of neuron projection development	2 out of 485 genes, 0.4%	4 out of 17648 genes, 0.0%	1
aldosterone metabolic process	2 out of 485 genes, 0.4%	4 out of 17648 genes, 0.0%	1
aldosterone biosynthetic process	2 out of 485 genes, 0.4%	4 out of 17648 genes, 0.0%	1
ketone biosynthetic process	2 out of 485 genes, 0.4%	4 out of 17648 genes, 0.0%	1
peptide secretion	10 out of 485 genes, 2.1%	136 out of 17648 genes, 0.8%	1
regulation of response to external stimulus	9 out of 485 genes, 1.9%	115 out of 17648 genes, 0.7%	1
regulation of macromolecule metabolic process	64 out of 485 genes, 13.2%	1682 out of 17648 genes, 9.5%	1
angiogenesis	14 out of 485 genes, 2.9%	230 out of 17648 genes, 1.3%	1
metal ion homeostasis	16 out of 485 genes, 3.3%	280 out of 17648 genes, 1.6%	1
negative regulation of ion transmembrane transporter activity	3 out of 485 genes, 0.6%	13 out of 17648 genes, 0.1%	1
glomerular mesangium development	3 out of 485 genes, 0.6%	13 out of 17648 genes, 0.1%	1
regulation of protein modification process	35 out of 485 genes, 7.2%	802 out of 17648 genes, 4.5%	1
cellular ion homeostasis	27 out of 485 genes, 5.6%	575 out of 17648 genes, 3.3%	1
negative regulation of biosynthetic process	11 out of 485 genes, 2.3%	161 out of 17648 genes, 0.9%	1
regulation of ion transmembrane transport	9 out of 485 genes, 1.9%	117 out of 17648 genes, 0.7%	1
kidney development	10 out of 485 genes, 2.1%	139 out of 17648 genes, 0.8%	1
peptide transport	10 out of 485 genes, 2.1%	139 out of 17648 genes, 0.8%	1
regulation of transmembrane transport	9 out of 485 genes, 1.9%	118 out of 17648 genes, 0.7%	1
negative regulation of transport	6 out of 485 genes, 1.2%	59 out of 17648 genes, 0.3%	1
cellular response to endogenous stimulus	17 out of 485 genes, 3.5%	310 out of 17648 genes, 1.8%	1
regulation of binding	11 out of 485 genes, 2.3%	164 out of 17648 genes, 0.9%	1
lipid biosynthetic process	19 out of 485 genes, 3.9%	363 out of 17648 genes, 2.1%	1
BMP signaling pathway	7 out of 485 genes, 1.4%	79 out of 17648 genes, 0.4%	1
female pregnancy	4 out of 485 genes, 0.8%	27 out of 17648 genes, 0.2%	1
interleukin-2 production	3 out of 485 genes, 0.6%	14 out of 17648 genes, 0.1%	1
sperm-egg recognition	3 out of 485 genes, 0.6%	14 out of 17648 genes, 0.1%	1
single-organism cellular process	331 out of 485 genes, 68.2%	11077 out of 17648 genes, 62.8%	1
ion homeostasis	30 out of 485 genes, 6.2%	670 out of 17648 genes, 3.8%	1
sterol metabolic process	9 out of 485 genes, 1.9%	121 out of 17648 genes, 0.7%	1
cellular cation homeostasis	16 out of 485 genes, 3.3%	289 out of 17648 genes, 1.6%	1
amide transport	10 out of 485 genes, 2.1%	144 out of 17648 genes, 0.8%	1
regulation of cell migration	10 out of 485 genes, 2.1%	145 out of 17648 genes, 0.8%	1
biosynthetic process	150 out of 485 genes, 30.9%	4573 out of 17648 genes, 25.9%	1
long-chain fatty acid metabolic process	4 out of 485 genes, 0.8%	28 out of 17648 genes, 0.2%	1
regulation of cell-cell adhesion	4 out of 485 genes, 0.8%	28 out of 17648 genes, 0.2%	1
cellular hormone metabolic process	4 out of 485 genes, 0.8%	28 out of 17648 genes, 0.2%	1
embryo development	38 out of 485 genes, 7.8%	910 out of 17648 genes, 5.2%	1
female gonad development	6 out of 485 genes, 1.2%	62 out of 17648 genes, 0.4%	1
leukocyte chemotaxis	6 out of 485 genes, 1.2%	62 out of 17648 genes, 0.4%	1
cell chemotaxis	6 out of 485 genes, 1.2%	62 out of 17648 genes, 0.4%	1
cation homeostasis	19 out of 485 genes, 3.9%	370 out of 17648 genes, 2.1%	1
secretion by cell	23 out of 485 genes, 4.7%	479 out of 17648 genes, 2.7%	1
NK T cell differentiation	2 out of 485 genes, 0.4%	5 out of 17648 genes, 0.0%	1
regulation of glomerular filtration	2 out of 485 genes, 0.4%	5 out of 17648 genes, 0.0%	1
fatty acid elongation, unsaturated fatty acid	2 out of 485 genes, 0.4%	5 out of 17648 genes, 0.0%	1
negative regulation of monooxygenase activity	2 out of 485 genes, 0.4%	5 out of 17648 genes, 0.0%	1
negative regulation of oxidoreductase activity	2 out of 485 genes, 0.4%	5 out of 17648 genes, 0.0%	1
semaphorin-plexin signaling pathway	2 out of 485 genes, 0.4%	5 out of 17648 genes, 0.0%	1
regulation of metanephros development	2 out of 485 genes, 0.4%	5 out of 17648 genes, 0.0%	1
regulation of primary metabolic process	66 out of 485 genes, 13.6%	1779 out of 17648 genes, 10.1%	1
regulation of cell projection organization	13 out of 485 genes, 2.7%	217 out of 17648 genes, 1.2%	1
cellular homeostasis	31 out of 485 genes, 6.4%	707 out of 17648 genes, 4.0%	1
phagocytosis	7 out of 485 genes, 1.4%	82 out of 17648 genes, 0.5%	1
negative regulation of transporter activity	3 out of 485 genes, 0.6%	15 out of 17648 genes, 0.1%	1
multicellular organismal metabolic process	3 out of 485 genes, 0.6%	15 out of 17648 genes, 0.1%	1
multicellular organismal macromolecule metabolic process	3 out of 485 genes, 0.6%	15 out of 17648 genes, 0.1%	1
eye development	16 out of 485 genes, 3.3%	294 out of 17648 genes, 1.7%	1
negative regulation of locomotion	4 out of 485 genes, 0.8%	29 out of 17648 genes, 0.2%	1
regulation of protein stability	7 out of 485 genes, 1.4%	83 out of 17648 genes, 0.5%	1
female sex differentiation	7 out of 485 genes, 1.4%	83 out of 17648 genes, 0.5%	1
G-protein coupled receptor signaling pathway	22 out of 485 genes, 4.5%	456 out of 17648 genes, 2.6%	1
regulation of protein kinase activity	18 out of 485 genes, 3.7%	348 out of 17648 genes, 2.0%	1
camera-type eye development	13 out of 485 genes, 2.7%	220 out of 17648 genes, 1.2%	1
regulation of transferase activity	20 out of 485 genes, 4.1%	402 out of 17648 genes, 2.3%	1
regulation of cell motility	10 out of 485 genes, 2.1%	149 out of 17648 genes, 0.8%	1
alcohol biosynthetic process	5 out of 485 genes, 1.0%	46 out of 17648 genes, 0.3%	1
organic hydroxy compound biosynthetic process	5 out of 485 genes, 1.0%	46 out of 17648 genes, 0.3%	1
regulation of cellular metabolic process	71 out of 485 genes, 14.6%	1953 out of 17648 genes, 11.1%	1
embryonic organ morphogenesis	12 out of 485 genes, 2.5%	197 out of 17648 genes, 1.1%	1
organic substance catabolic process	55 out of 485 genes, 11.3%	1447 out of 17648 genes, 8.2%	1
regulation of alkaline phosphatase activity	3 out of 485 genes, 0.6%	16 out of 17648 genes, 0.1%	1
hormone biosynthetic process	3 out of 485 genes, 0.6%	16 out of 17648 genes, 0.1%	1
endocytosis	16 out of 485 genes, 3.3%	300 out of 17648 genes, 1.7%	1
regulation of transcription from RNA polymerase II promoter	11 out of 485 genes, 2.3%	175 out of 17648 genes, 1.0%	1
regulation of molecular function	61 out of 485 genes, 12.6%	1644 out of 17648 genes, 9.3%	1
membrane depolarization	4 out of 485 genes, 0.8%	31 out of 17648 genes, 0.2%	1
single organism reproductive process	23 out of 485 genes, 4.7%	495 out of 17648 genes, 2.8%	1
regulation of phosphate metabolic process	44 out of 485 genes, 9.1%	1118 out of 17648 genes, 6.3%	1
regulation of phosphorus metabolic process	44 out of 485 genes, 9.1%	1118 out of 17648 genes, 6.3%	1
antigen processing and presentation of peptide or polysaccharide antigen via MHC class II	2 out of 485 genes, 0.4%	6 out of 17648 genes, 0.0%	1
regulation of cell fate commitment	2 out of 485 genes, 0.4%	6 out of 17648 genes, 0.0%	1
positive regulation of response to food	2 out of 485 genes, 0.4%	6 out of 17648 genes, 0.0%	1
positive regulation of response to extracellular stimulus	2 out of 485 genes, 0.4%	6 out of 17648 genes, 0.0%	1
positive regulation of response to nutrient levels	2 out of 485 genes, 0.4%	6 out of 17648 genes, 0.0%	1
steroid hormone secretion	2 out of 485 genes, 0.4%	6 out of 17648 genes, 0.0%	1
corticosteroid hormone secretion	2 out of 485 genes, 0.4%	6 out of 17648 genes, 0.0%	1
glucocorticoid secretion	2 out of 485 genes, 0.4%	6 out of 17648 genes, 0.0%	1
diacylglycerol metabolic process	2 out of 485 genes, 0.4%	6 out of 17648 genes, 0.0%	1
negative regulation of secretion	2 out of 485 genes, 0.4%	6 out of 17648 genes, 0.0%	1
prostate gland development	3 out of 485 genes, 0.6%	17 out of 17648 genes, 0.1%	1
long-chain fatty-acyl-CoA metabolic process	3 out of 485 genes, 0.6%	17 out of 17648 genes, 0.1%	1
positive regulation of protein transport	3 out of 485 genes, 0.6%	17 out of 17648 genes, 0.1%	1
renal system vasculature development	3 out of 485 genes, 0.6%	17 out of 17648 genes, 0.1%	1
kidney vasculature development	3 out of 485 genes, 0.6%	17 out of 17648 genes, 0.1%	1
glomerulus vasculature development	3 out of 485 genes, 0.6%	17 out of 17648 genes, 0.1%	1
response to alcohol	9 out of 485 genes, 1.9%	132 out of 17648 genes, 0.7%	1
negative regulation of cell adhesion	5 out of 485 genes, 1.0%	49 out of 17648 genes, 0.3%	1
mesenchyme development	8 out of 485 genes, 1.6%	110 out of 17648 genes, 0.6%	1
cellular process involved in reproduction	12 out of 485 genes, 2.5%	204 out of 17648 genes, 1.2%	1
artery development	4 out of 485 genes, 0.8%	32 out of 17648 genes, 0.2%	1
single-organism metabolic process	112 out of 485 genes, 23.1%	3335 out of 17648 genes, 18.9%	1
extracellular structure organization	11 out of 485 genes, 2.3%	180 out of 17648 genes, 1.0%	1
establishment of localization	132 out of 485 genes, 27.2%	4016 out of 17648 genes, 22.8%	1
defense response	25 out of 485 genes, 5.2%	556 out of 17648 genes, 3.2%	1
cell morphogenesis	26 out of 485 genes, 5.4%	585 out of 17648 genes, 3.3%	1
fertilization	5 out of 485 genes, 1.0%	50 out of 17648 genes, 0.3%	1
cellular localization	61 out of 485 genes, 12.6%	1663 out of 17648 genes, 9.4%	1
hormone secretion	10 out of 485 genes, 2.1%	158 out of 17648 genes, 0.9%	1
macromolecule localization	69 out of 485 genes, 14.2%	1921 out of 17648 genes, 10.9%	1
positive regulation of cell proliferation	12 out of 485 genes, 2.5%	207 out of 17648 genes, 1.2%	1
epithelium development	23 out of 485 genes, 4.7%	503 out of 17648 genes, 2.9%	1
response to growth factor stimulus	14 out of 485 genes, 2.9%	258 out of 17648 genes, 1.5%	1
regulation of protein metabolic process	37 out of 485 genes, 7.6%	915 out of 17648 genes, 5.2%	1
negative regulation of cytokine biosynthetic process	3 out of 485 genes, 0.6%	18 out of 17648 genes, 0.1%	1
cellular component morphogenesis	32 out of 485 genes, 6.6%	766 out of 17648 genes, 4.3%	1
leukocyte migration	7 out of 485 genes, 1.4%	91 out of 17648 genes, 0.5%	1
connective tissue development	7 out of 485 genes, 1.4%	91 out of 17648 genes, 0.5%	1
glial cell development	5 out of 485 genes, 1.0%	51 out of 17648 genes, 0.3%	1
regulation of cellular protein metabolic process	35 out of 485 genes, 7.2%	857 out of 17648 genes, 4.9%	1
regulation of kinase activity	19 out of 485 genes, 3.9%	395 out of 17648 genes, 2.2%	1
glomerulus development	4 out of 485 genes, 0.8%	34 out of 17648 genes, 0.2%	1
biological regulation	242 out of 485 genes, 49.9%	7918 out of 17648 genes, 44.9%	1
hormone transport	10 out of 485 genes, 2.1%	161 out of 17648 genes, 0.9%	1
tissue development	45 out of 485 genes, 9.3%	1168 out of 17648 genes, 6.6%	1
neutral lipid metabolic process	7 out of 485 genes, 1.4%	93 out of 17648 genes, 0.5%	1
acylglycerol metabolic process	7 out of 485 genes, 1.4%	93 out of 17648 genes, 0.5%	1
myeloid leukocyte activation	6 out of 485 genes, 1.2%	72 out of 17648 genes, 0.4%	1
metabolic process	309 out of 485 genes, 63.7%	10379 out of 17648 genes, 58.8%	1
complement activation	3 out of 485 genes, 0.6%	19 out of 17648 genes, 0.1%	1
C21-steroid hormone metabolic process	3 out of 485 genes, 0.6%	19 out of 17648 genes, 0.1%	1
negative regulation of cell migration	3 out of 485 genes, 0.6%	19 out of 17648 genes, 0.1%	1
neuron maturation	3 out of 485 genes, 0.6%	19 out of 17648 genes, 0.1%	1
negative regulation of cellular component movement	3 out of 485 genes, 0.6%	19 out of 17648 genes, 0.1%	1
negative regulation of cell motility	3 out of 485 genes, 0.6%	19 out of 17648 genes, 0.1%	1
negative regulation of endothelial cell migration	2 out of 485 genes, 0.4%	7 out of 17648 genes, 0.0%	1
fatty acid elongation	2 out of 485 genes, 0.4%	7 out of 17648 genes, 0.0%	1
regulation of reactive oxygen species metabolic process	2 out of 485 genes, 0.4%	7 out of 17648 genes, 0.0%	1
single-organism process	370 out of 485 genes, 76.3%	12681 out of 17648 genes, 71.9%	1
morphogenesis of a branching structure	8 out of 485 genes, 1.6%	116 out of 17648 genes, 0.7%	1
cytokine production	10 out of 485 genes, 2.1%	163 out of 17648 genes, 0.9%	1
ear development	10 out of 485 genes, 2.1%	163 out of 17648 genes, 0.9%	1
establishment of localization in cell	54 out of 485 genes, 11.1%	1457 out of 17648 genes, 8.3%	1
DNA damage checkpoint	5 out of 485 genes, 1.0%	53 out of 17648 genes, 0.3%	1
regulation of leukocyte migration	5 out of 485 genes, 1.0%	53 out of 17648 genes, 0.3%	1
eye photoreceptor cell differentiation	4 out of 485 genes, 0.8%	35 out of 17648 genes, 0.2%	1
organic substance biosynthetic process	143 out of 485 genes, 29.5%	4434 out of 17648 genes, 25.1%	1
ribonucleoprotein complex biogenesis	11 out of 485 genes, 2.3%	189 out of 17648 genes, 1.1%	1
lipid metabolic process	46 out of 485 genes, 9.5%	1209 out of 17648 genes, 6.9%	1
Notch signaling pathway	5 out of 485 genes, 1.0%	54 out of 17648 genes, 0.3%	1
generation of neurons	36 out of 485 genes, 7.4%	904 out of 17648 genes, 5.1%	1
regulation of systemic arterial blood pressure	5 out of 485 genes, 1.0%	55 out of 17648 genes, 0.3%	1
positive regulation of response to external stimulus	5 out of 485 genes, 1.0%	55 out of 17648 genes, 0.3%	1
regulation of metabolic process	89 out of 485 genes, 18.4%	2617 out of 17648 genes, 14.8%	1
alpha-beta T cell differentiation	4 out of 485 genes, 0.8%	37 out of 17648 genes, 0.2%	1
regulation of cellular component movement	10 out of 485 genes, 2.1%	169 out of 17648 genes, 1.0%	1
cell recognition	5 out of 485 genes, 1.0%	56 out of 17648 genes, 0.3%	1
interleukin-2 biosynthetic process	2 out of 485 genes, 0.4%	8 out of 17648 genes, 0.0%	1
positive regulation of protein import into nucleus	2 out of 485 genes, 0.4%	8 out of 17648 genes, 0.0%	1
positive T cell selection	2 out of 485 genes, 0.4%	8 out of 17648 genes, 0.0%	1
positive regulation of nucleocytoplasmic transport	2 out of 485 genes, 0.4%	8 out of 17648 genes, 0.0%	1
platelet-derived growth factor receptor signaling pathway	2 out of 485 genes, 0.4%	8 out of 17648 genes, 0.0%	1
trivalent inorganic anion homeostasis	2 out of 485 genes, 0.4%	8 out of 17648 genes, 0.0%	1
positive regulation of intracellular protein transport	2 out of 485 genes, 0.4%	8 out of 17648 genes, 0.0%	1
regeneration	3 out of 485 genes, 0.6%	21 out of 17648 genes, 0.1%	1
bone development	3 out of 485 genes, 0.6%	21 out of 17648 genes, 0.1%	1
bone morphogenesis	3 out of 485 genes, 0.6%	21 out of 17648 genes, 0.1%	1
regulation of protein transport	6 out of 485 genes, 1.2%	77 out of 17648 genes, 0.4%	1
regulation of establishment of protein localization	6 out of 485 genes, 1.2%	77 out of 17648 genes, 0.4%	1
regionalization	15 out of 485 genes, 3.1%	300 out of 17648 genes, 1.7%	1
cytosolic calcium ion homeostasis	7 out of 485 genes, 1.4%	99 out of 17648 genes, 0.6%	1
regulation of cell-substrate adhesion	8 out of 485 genes, 1.6%	122 out of 17648 genes, 0.7%	1
regulation of cytokine biosynthetic process	4 out of 485 genes, 0.8%	38 out of 17648 genes, 0.2%	1
gland morphogenesis	5 out of 485 genes, 1.0%	57 out of 17648 genes, 0.3%	1
DNA integrity checkpoint	5 out of 485 genes, 1.0%	57 out of 17648 genes, 0.3%	1
response to carbohydrate stimulus	7 out of 485 genes, 1.4%	100 out of 17648 genes, 0.6%	1
regulation of blood pressure	6 out of 485 genes, 1.2%	78 out of 17648 genes, 0.4%	1
pattern specification process	17 out of 485 genes, 3.5%	357 out of 17648 genes, 2.0%	1
T cell activation	11 out of 485 genes, 2.3%	197 out of 17648 genes, 1.1%	1
sulfur compound metabolic process	13 out of 485 genes, 2.7%	249 out of 17648 genes, 1.4%	1
cellular response to organic substance	24 out of 485 genes, 4.9%	558 out of 17648 genes, 3.2%	1
transmembrane receptor protein serine/threonine kinase signaling pathway	15 out of 485 genes, 3.1%	303 out of 17648 genes, 1.7%	1
embryonic organ development	15 out of 485 genes, 3.1%	303 out of 17648 genes, 1.7%	1
tube development	18 out of 485 genes, 3.7%	386 out of 17648 genes, 2.2%	1
regulation of gene expression	29 out of 485 genes, 6.0%	707 out of 17648 genes, 4.0%	1
regulation of lipase activity	7 out of 485 genes, 1.4%	101 out of 17648 genes, 0.6%	1
cell-substrate adhesion	6 out of 485 genes, 1.2%	79 out of 17648 genes, 0.4%	1
lipid homeostasis	6 out of 485 genes, 1.2%	79 out of 17648 genes, 0.4%	1
fatty-acyl-CoA metabolic process	3 out of 485 genes, 0.6%	22 out of 17648 genes, 0.1%	1
oligodendrocyte differentiation	3 out of 485 genes, 0.6%	22 out of 17648 genes, 0.1%	1
muscle cell migration	4 out of 485 genes, 0.8%	39 out of 17648 genes, 0.2%	1
embryonic morphogenesis	23 out of 485 genes, 4.7%	531 out of 17648 genes, 3.0%	1
response to hypoxia	5 out of 485 genes, 1.0%	59 out of 17648 genes, 0.3%	1
response to decreased oxygen levels	5 out of 485 genes, 1.0%	59 out of 17648 genes, 0.3%	1
response to oxygen levels	5 out of 485 genes, 1.0%	59 out of 17648 genes, 0.3%	1
cellular calcium ion homeostasis	8 out of 485 genes, 1.6%	126 out of 17648 genes, 0.7%	1
calcium ion homeostasis	8 out of 485 genes, 1.6%	126 out of 17648 genes, 0.7%	1
immune response	12 out of 485 genes, 2.5%	227 out of 17648 genes, 1.3%	1
locomotory behavior	7 out of 485 genes, 1.4%	103 out of 17648 genes, 0.6%	1
regulation of phosphatase activity	7 out of 485 genes, 1.4%	103 out of 17648 genes, 0.6%	1
muscle contraction	9 out of 485 genes, 1.9%	151 out of 17648 genes, 0.9%	1
renal system process involved in regulation of blood volume	2 out of 485 genes, 0.4%	9 out of 17648 genes, 0.1%	1
auditory receptor cell morphogenesis	2 out of 485 genes, 0.4%	9 out of 17648 genes, 0.1%	1
collagen metabolic process	2 out of 485 genes, 0.4%	9 out of 17648 genes, 0.1%	1
response to fluid shear stress	2 out of 485 genes, 0.4%	9 out of 17648 genes, 0.1%	1
auditory receptor cell development	2 out of 485 genes, 0.4%	9 out of 17648 genes, 0.1%	1
inner ear receptor cell development	2 out of 485 genes, 0.4%	9 out of 17648 genes, 0.1%	1
transforming growth factor beta production	2 out of 485 genes, 0.4%	9 out of 17648 genes, 0.1%	1
organic acid biosynthetic process	8 out of 485 genes, 1.6%	127 out of 17648 genes, 0.7%	1
carboxylic acid biosynthetic process	8 out of 485 genes, 1.6%	127 out of 17648 genes, 0.7%	1
regulation of cellular process	198 out of 485 genes, 40.8%	6432 out of 17648 genes, 36.4%	1
rRNA processing	3 out of 485 genes, 0.6%	23 out of 17648 genes, 0.1%	1
carbohydrate homeostasis	7 out of 485 genes, 1.4%	104 out of 17648 genes, 0.6%	1
cellular response to oxidative stress	4 out of 485 genes, 0.8%	41 out of 17648 genes, 0.2%	1
cell maturation	4 out of 485 genes, 0.8%	41 out of 17648 genes, 0.2%	1
embryonic skeletal system morphogenesis iew genes	4 out of 485 genes, 0.8%	41 out of 17648 genes, 0.2%	1
regulation of biological process	215 out of 485 genes, 44.3%	7054 out of 17648 genes, 40.0%	1
regulation of ion transmembrane transporter activity	6 out of 485 genes, 1.2%	83 out of 17648 genes, 0.5%	1
cellular component disassembly	7 out of 485 genes, 1.4%	106 out of 17648 genes, 0.6%	1
gonad development	8 out of 485 genes, 1.6%	130 out of 17648 genes, 0.7%	1
hair follicle development	3 out of 485 genes, 0.6%	24 out of 17648 genes, 0.1%	1
salivary gland morphogenesis	3 out of 485 genes, 0.6%	24 out of 17648 genes, 0.1%	1
pancreas development	4 out of 485 genes, 0.8%	42 out of 17648 genes, 0.2%	1
regulation of lipid transport	4 out of 485 genes, 0.8%	42 out of 17648 genes, 0.2%	1
hormone metabolic process	4 out of 485 genes, 0.8%	42 out of 17648 genes, 0.2%	1
endocrine process	4 out of 485 genes, 0.8%	42 out of 17648 genes, 0.2%	1
retina development in camera-type eye	4 out of 485 genes, 0.8%	42 out of 17648 genes, 0.2%	1
regulation of transmembrane transporter activity	6 out of 485 genes, 1.2%	84 out of 17648 genes, 0.5%	1
negative regulation of metabolic process	19 out of 485 genes, 3.9%	428 out of 17648 genes, 2.4%	1
negative regulation of biological process	57 out of 485 genes, 11.8%	1611 out of 17648 genes, 9.1%	1
epidermis development	11 out of 485 genes, 2.3%	208 out of 17648 genes, 1.2%	1
L-serine metabolic process	2 out of 485 genes, 0.4%	10 out of 17648 genes, 0.1%	1
secretory granule organization	2 out of 485 genes, 0.4%	10 out of 17648 genes, 0.1%	1
negative regulation of DNA binding	2 out of 485 genes, 0.4%	10 out of 17648 genes, 0.1%	1
regulation of behavior	5 out of 485 genes, 1.0%	63 out of 17648 genes, 0.4%	1
negative regulation of cellular biosynthetic process	8 out of 485 genes, 1.6%	132 out of 17648 genes, 0.7%	1
cell fate commitment	8 out of 485 genes, 1.6%	132 out of 17648 genes, 0.7%	1
response to hexose stimulus	6 out of 485 genes, 1.2%	85 out of 17648 genes, 0.5%	1
response to monosaccharide stimulus	6 out of 485 genes, 1.2%	85 out of 17648 genes, 0.5%	1
regulation of membrane potential	12 out of 485 genes, 2.5%	235 out of 17648 genes, 1.3%	1
development of primary male sexual characteristics	4 out of 485 genes, 0.8%	43 out of 17648 genes, 0.2%	1
male sex differentiation	4 out of 485 genes, 0.8%	43 out of 17648 genes, 0.2%	1
regulation of transporter activity	7 out of 485 genes, 1.4%	110 out of 17648 genes, 0.6%	1
regulation of dephosphorylation	7 out of 485 genes, 1.4%	110 out of 17648 genes, 0.6%	1
cell death	49 out of 485 genes, 10.1%	1365 out of 17648 genes, 7.7%	1
vacuole organization	5 out of 485 genes, 1.0%	65 out of 17648 genes, 0.4%	1
regulation of G-protein coupled receptor protein signaling pathway	5 out of 485 genes, 1.0%	65 out of 17648 genes, 0.4%	1
generation of a signal involved in cell-cell signaling	12 out of 485 genes, 2.5%	239 out of 17648 genes, 1.4%	1
signal release	12 out of 485 genes, 2.5%	239 out of 17648 genes, 1.4%	1
regulation of growth	7 out of 485 genes, 1.4%	111 out of 17648 genes, 0.6%	1
G1/S transition of mitotic cell cycle (view genes	3 out of 485 genes, 0.6%	26 out of 17648 genes, 0.1%	1
rRNA metabolic process	3 out of 485 genes, 0.6%	26 out of 17648 genes, 0.1%	1
regulation of RNA biosynthetic process	19 out of 485 genes, 3.9%	437 out of 17648 genes, 2.5%	1
cell junction organization	11 out of 485 genes, 2.3%	213 out of 17648 genes, 1.2%	1
cellular biosynthetic process	138 out of 485 genes, 28.5%	4374 out of 17648 genes, 24.8%	1
triglyceride metabolic process	5 out of 485 genes, 1.0%	66 out of 17648 genes, 0.4%	1
regulation of RNA metabolic process	19 out of 485 genes, 3.9%	439 out of 17648 genes, 2.5%	1
response to nitrogen compound	19 out of 485 genes, 3.9%	439 out of 17648 genes, 2.5%	1
neuron projection regeneration	2 out of 485 genes, 0.4%	11 out of 17648 genes, 0.1%	1
axon regeneration	2 out of 485 genes, 0.4%	11 out of 17648 genes, 0.1%	1
developmental induction	2 out of 485 genes, 0.4%	11 out of 17648 genes, 0.1%	1
response to axon injury	2 out of 485 genes, 0.4%	11 out of 17648 genes, 0.1%	1
regulation of protein secretion	2 out of 485 genes, 0.4%	11 out of 17648 genes, 0.1%	1
lipid transport	10 out of 485 genes, 2.1%	188 out of 17648 genes, 1.1%	1
regulation of phospholipase activity	6 out of 485 genes, 1.2%	89 out of 17648 genes, 0.5%	1
growth	25 out of 485 genes, 5.2%	619 out of 17648 genes, 3.5%	1
respiratory tube development	7 out of 485 genes, 1.4%	113 out of 17648 genes, 0.6%	1
embryonic axis specification	3 out of 485 genes, 0.6%	27 out of 17648 genes, 0.2%	1
single fertilization	4 out of 485 genes, 0.8%	46 out of 17648 genes, 0.3%	1
skeletal system development	13 out of 485 genes, 2.7%	271 out of 17648 genes, 1.5%	1
regulation of cell activation	10 out of 485 genes, 2.1%	190 out of 17648 genes, 1.1%	1
regulation of system process	17 out of 485 genes, 3.5%	385 out of 17648 genes, 2.2%	1
endothelial cell proliferation	5 out of 485 genes, 1.0%	68 out of 17648 genes, 0.4%	1
positive regulation of intracellular protein kinase cascade	11 out of 485 genes, 2.3%	218 out of 17648 genes, 1.2%	1
organic hydroxy compound transport	6 out of 485 genes, 1.2%	91 out of 17648 genes, 0.5%	1
death	51 out of 485 genes, 10.5%	1447 out of 17648 genes, 8.2%	1
cellular amino acid biosynthetic process	4 out of 485 genes, 0.8%	47 out of 17648 genes, 0.3%	1
photoreceptor cell differentiation	4 out of 485 genes, 0.8%	47 out of 17648 genes, 0.3%	1
phospholipase C-activating G-protein coupled receptor signaling pathway	3 out of 485 genes, 0.6%	28 out of 17648 genes, 0.2%	1
regulation of phosphatidylinositol 3-kinase activity	3 out of 485 genes, 0.6%	28 out of 17648 genes, 0.2%	1
leukocyte mediated cytotoxicity	2 out of 485 genes, 0.4%	12 out of 17648 genes, 0.1%	1
gamma-delta T cell differentiation	2 out of 485 genes, 0.4%	12 out of 17648 genes, 0.1%	1
cell-cell signaling involved in cell fate commitment	2 out of 485 genes, 0.4%	12 out of 17648 genes, 0.1%	1
gamma-delta T cell activation	2 out of 485 genes, 0.4%	12 out of 17648 genes, 0.1%	1
response to lipoprotein particle stimulus	2 out of 485 genes, 0.4%	12 out of 17648 genes, 0.1%	1
reflex	2 out of 485 genes, 0.4%	12 out of 17648 genes, 0.1%	1
heart development	14 out of 485 genes, 2.9%	304 out of 17648 genes, 1.7%	1
membrane protein proteolysis	4 out of 485 genes, 0.8%	48 out of 17648 genes, 0.3%	1
regulation of protein import into nucleus	4 out of 485 genes, 0.8%	48 out of 17648 genes, 0.3%	1
alpha-beta T cell activation	4 out of 485 genes, 0.8%	48 out of 17648 genes, 0.3%	1
regulation of nucleocytoplasmic transport	4 out of 485 genes, 0.8%	48 out of 17648 genes, 0.3%	1
regulation of protein localization to nucleus	4 out of 485 genes, 0.8%	48 out of 17648 genes, 0.3%	1
regulation of protein localization	6 out of 485 genes, 1.2%	93 out of 17648 genes, 0.5%	1
positive regulation of locomotion	6 out of 485 genes, 1.2%	93 out of 17648 genes, 0.5%	1
positive regulation of phospholipase activity	5 out of 485 genes, 1.0%	70 out of 17648 genes, 0.4%	1
positive regulation of lipase activity	5 out of 485 genes, 1.0%	70 out of 17648 genes, 0.4%	1
response to bacterium	10 out of 485 genes, 2.1%	195 out of 17648 genes, 1.1%	1
second-messenger-mediated signaling	8 out of 485 genes, 1.6%	143 out of 17648 genes, 0.8%	1
cellular divalent inorganic cation homeostasis	8 out of 485 genes, 1.6%	143 out of 17648 genes, 0.8%	1
divalent inorganic cation homeostasis	8 out of 485 genes, 1.6%	143 out of 17648 genes, 0.8%	1
metanephros development	3 out of 485 genes, 0.6%	29 out of 17648 genes, 0.2%	1
humoral immune response	3 out of 485 genes, 0.6%	29 out of 17648 genes, 0.2%	1
fibroblast growth factor receptor signaling pathway	3 out of 485 genes, 0.6%	29 out of 17648 genes, 0.2%	1
embryonic pattern specification	3 out of 485 genes, 0.6%	29 out of 17648 genes, 0.2%	1
cellular ketone metabolic process	3 out of 485 genes, 0.6%	29 out of 17648 genes, 0.2%	1
cellular response to fibroblast growth factor stimulus	3 out of 485 genes, 0.6%	29 out of 17648 genes, 0.2%	1
response to fibroblast growth factor stimulus	3 out of 485 genes, 0.6%	29 out of 17648 genes, 0.2%	1
positive regulation of kinase activity	10 out of 485 genes, 2.1%	196 out of 17648 genes, 1.1%	1
positive regulation of protein kinase activity	10 out of 485 genes, 2.1%	196 out of 17648 genes, 1.1%	1
regulation of cellular macromolecule biosynthetic process	20 out of 485 genes, 4.1%	482 out of 17648 genes, 2.7%	1
regulation of B cell proliferation	4 out of 485 genes, 0.8%	49 out of 17648 genes, 0.3%	1
positive regulation of molecular function	27 out of 485 genes, 5.6%	695 out of 17648 genes, 3.9%	1
regulation of cellular localization	13 out of 485 genes, 2.7%	279 out of 17648 genes, 1.6%	1
regulation of immune system process	25 out of 485 genes, 5.2%	634 out of 17648 genes, 3.6%	1
response to abiotic stimulus	21 out of 485 genes, 4.3%	514 out of 17648 genes, 2.9%	1
regulation of transcription, DNA-dependent	18 out of 485 genes, 3.7%	425 out of 17648 genes, 2.4%	1
regulation of intracellular transport	8 out of 485 genes, 1.6%	145 out of 17648 genes, 0.8%	1
positive regulation of transferase activity	10 out of 485 genes, 2.1%	198 out of 17648 genes, 1.1%	1
regulation of cyclic nucleotide metabolic process	5 out of 485 genes, 1.0%	72 out of 17648 genes, 0.4%	1
axon ensheathment	4 out of 485 genes, 0.8%	50 out of 17648 genes, 0.3%	1
multi-multicellular organism process	4 out of 485 genes, 0.8%	50 out of 17648 genes, 0.3%	1
regulation of response to food	2 out of 485 genes, 0.4%	13 out of 17648 genes, 0.1%	1
regulation of response to extracellular stimulus	2 out of 485 genes, 0.4%	13 out of 17648 genes, 0.1%	1
regulation of response to nutrient levels	2 out of 485 genes, 0.4%	13 out of 17648 genes, 0.1%	1
regulation of urine volume	2 out of 485 genes, 0.4%	13 out of 17648 genes, 0.1%	1
cell-cell recognition	3 out of 485 genes, 0.6%	30 out of 17648 genes, 0.2%	1
regulation of MAPK cascade	13 out of 485 genes, 2.7%	282 out of 17648 genes, 1.6%	1
small molecule metabolic process	66 out of 485 genes, 13.6%	1965 out of 17648 genes, 11.1%	1
apoptotic process	35 out of 485 genes, 7.2%	953 out of 17648 genes, 5.4%	1
blood circulation	9 out of 485 genes, 1.9%	173 out of 17648 genes, 1.0%	1
programmed cell death	46 out of 485 genes, 9.5%	1310 out of 17648 genes, 7.4%	1
molting cycle process	3 out of 485 genes, 0.6%	31 out of 17648 genes, 0.2%	1
hair cycle process	3 out of 485 genes, 0.6%	31 out of 17648 genes, 0.2%	1
multicellular organismal response to stress	3 out of 485 genes, 0.6%	31 out of 17648 genes, 0.2%	1
positive regulation of catalytic activity	19 out of 485 genes, 3.9%	461 out of 17648 genes, 2.6%	1
regulation of cell-matrix adhesion	5 out of 485 genes, 1.0%	74 out of 17648 genes, 0.4%	1
ensheathment of neurons	4 out of 485 genes, 0.8%	52 out of 17648 genes, 0.3%	1
regulation of action potential in neuron	4 out of 485 genes, 0.8%	52 out of 17648 genes, 0.3%	1
eye morphogenesis	4 out of 485 genes, 0.8%	52 out of 17648 genes, 0.3%	1
glycosaminoglycan catabolic process	2 out of 485 genes, 0.4%	14 out of 17648 genes, 0.1%	1
amino-acid betaine metabolic process	2 out of 485 genes, 0.4%	14 out of 17648 genes, 0.1%	1
regulation of cholesterol efflux	2 out of 485 genes, 0.4%	14 out of 17648 genes, 0.1%	1
response to gonadotropin stimulus	2 out of 485 genes, 0.4%	14 out of 17648 genes, 0.1%	1
endochondral bone morphogenesis	2 out of 485 genes, 0.4%	14 out of 17648 genes, 0.1%	1
activation of protein kinase activity	6 out of 485 genes, 1.2%	99 out of 17648 genes, 0.6%	1
odontogenesis	5 out of 485 genes, 1.0%	75 out of 17648 genes, 0.4%	1
gene expression	125 out of 485 genes, 25.8%	4002 out of 17648 genes, 22.7%	1
smooth muscle cell migration	3 out of 485 genes, 0.6%	32 out of 17648 genes, 0.2%	1
virus-host interaction	3 out of 485 genes, 0.6%	32 out of 17648 genes, 0.2%	1
positive regulation of protein ubiquitination	3 out of 485 genes, 0.6%	32 out of 17648 genes, 0.2%	1
defense response to bacterium	3 out of 485 genes, 0.6%	32 out of 17648 genes, 0.2%	1
ear morphogenesis	6 out of 485 genes, 1.2%	100 out of 17648 genes, 0.6%	1
insulin secretion	5 out of 485 genes, 1.0%	76 out of 17648 genes, 0.4%	1
protein localization	53 out of 485 genes, 10.9%	1554 out of 17648 genes, 8.8%	1
regulation of leukocyte activation	9 out of 485 genes, 1.9%	179 out of 17648 genes, 1.0%	1
cell cycle checkpoint	6 out of 485 genes, 1.2%	101 out of 17648 genes, 0.6%	1
leukocyte mediated immunity	4 out of 485 genes, 0.8%	54 out of 17648 genes, 0.3%	1
myofibril assembly	4 out of 485 genes, 0.8%	54 out of 17648 genes, 0.3%	1
cellular response to reactive oxygen species	3 out of 485 genes, 0.6%	33 out of 17648 genes, 0.2%	1
response to peptide hormone stimulus	10 out of 485 genes, 2.1%	208 out of 17648 genes, 1.2%	1
cellular component organization or biogenesis	131 out of 485 genes, 27.0%	4226 out of 17648 genes, 23.9%	1
endocardial cushion formation	2 out of 485 genes, 0.4%	15 out of 17648 genes, 0.1%	1
C21-steroid hormone biosynthetic process	2 out of 485 genes, 0.4%	15 out of 17648 genes, 0.1%	1
regulation of kidney development	2 out of 485 genes, 0.4%	15 out of 17648 genes, 0.1%	1
regulation of metal ion transport	7 out of 485 genes, 1.4%	128 out of 17648 genes, 0.7%	1
regulation of catalytic activity	40 out of 485 genes, 8.2%	1135 out of 17648 genes, 6.4%	1
regulation of intracellular protein kinase cascade	16 out of 485 genes, 3.3%	382 out of 17648 genes, 2.2%	1
leukocyte activation involved in immune response	5 out of 485 genes, 1.0%	78 out of 17648 genes, 0.4%	1
regulation of lymphocyte proliferation	5 out of 485 genes, 1.0%	78 out of 17648 genes, 0.4%	1
circulatory system process	10 out of 485 genes, 2.1%	209 out of 17648 genes, 1.2%	1
Ras protein signal transduction	11 out of 485 genes, 2.3%	238 out of 17648 genes, 1.3%	1
single-organism behavior	16 out of 485 genes, 3.3%	384 out of 17648 genes, 2.2%	1
positive regulation of growth	3 out of 485 genes, 0.6%	34 out of 17648 genes, 0.2%	1
neurological system process	33 out of 485 genes, 6.8%	913 out of 17648 genes, 5.2%	1
cell activation involved in immune response	5 out of 485 genes, 1.0%	79 out of 17648 genes, 0.4%	1
positive regulation of cell migration	5 out of 485 genes, 1.0%	79 out of 17648 genes, 0.4%	1
positive regulation of cellular component movement	5 out of 485 genes, 1.0%	79 out of 17648 genes, 0.4%	1
positive regulation of cell motility	5 out of 485 genes, 1.0%	79 out of 17648 genes, 0.4%	1
regulation of protein serine/threonine kinase activity	10 out of 485 genes, 2.1%	211 out of 17648 genes, 1.2%	1
response to organic nitrogen	17 out of 485 genes, 3.5%	415 out of 17648 genes, 2.4%	1
embryonic skeletal system development	4 out of 485 genes, 0.8%	56 out of 17648 genes, 0.3%	1
kidney epithelium development	4 out of 485 genes, 0.8%	56 out of 17648 genes, 0.3%	1
heart morphogenesis	9 out of 485 genes, 1.9%	184 out of 17648 genes, 1.0%	1
negative regulation of multicellular organismal process	8 out of 485 genes, 1.6%	157 out of 17648 genes, 0.9%	1
actin cytoskeleton organization	16 out of 485 genes, 3.3%	387 out of 17648 genes, 2.2%	1
oligosaccharide metabolic process	2 out of 485 genes, 0.4%	16 out of 17648 genes, 0.1%	1
olfactory bulb development	2 out of 485 genes, 0.4%	16 out of 17648 genes, 0.1%	1
regulation of cholesterol transport	2 out of 485 genes, 0.4%	16 out of 17648 genes, 0.1%	1
circadian behavior	2 out of 485 genes, 0.4%	16 out of 17648 genes, 0.1%	1
prostate gland morphogenesis	2 out of 485 genes, 0.4%	16 out of 17648 genes, 0.1%	1
prostate gland epithelium morphogenesis	2 out of 485 genes, 0.4%	16 out of 17648 genes, 0.1%	1
response to glucagon stimulus	3 out of 485 genes, 0.6%	35 out of 17648 genes, 0.2%	1
regulation of chemotaxis	4 out of 485 genes, 0.8%	57 out of 17648 genes, 0.3%	1
glycosaminoglycan metabolic process	6 out of 485 genes, 1.2%	106 out of 17648 genes, 0.6%	1
endocrine system development	5 out of 485 genes, 1.0%	81 out of 17648 genes, 0.5%	1
response to mechanical stimulus	4 out of 485 genes, 0.8%	58 out of 17648 genes, 0.3%	1
wound healing	4 out of 485 genes, 0.8%	58 out of 17648 genes, 0.3%	1
organic cyclic compound metabolic process	159 out of 485 genes, 32.8%	5246 out of 17648 genes, 29.7%	1
lymphocyte homeostasis	3 out of 485 genes, 0.6%	36 out of 17648 genes, 0.2%	1
nitric oxide biosynthetic process	3 out of 485 genes, 0.6%	36 out of 17648 genes, 0.2%	1
regulation of blood coagulation	3 out of 485 genes, 0.6%	36 out of 17648 genes, 0.2%	1
nitric oxide metabolic process	3 out of 485 genes, 0.6%	36 out of 17648 genes, 0.2%	1
regulation of coagulation	3 out of 485 genes, 0.6%	36 out of 17648 genes, 0.2%	1
regulation of hemostasis	3 out of 485 genes, 0.6%	36 out of 17648 genes, 0.2%	1
cellular component biogenesis	47 out of 485 genes, 9.7%	1383 out of 17648 genes, 7.8%	1
sensory perception of mechanical stimulus	7 out of 485 genes, 1.4%	134 out of 17648 genes, 0.8%	1
cell morphogenesis involved in neuron differentiation	13 out of 485 genes, 2.7%	304 out of 17648 genes, 1.7%	1
sulfur amino acid biosynthetic process	2 out of 485 genes, 0.4%	17 out of 17648 genes, 0.1%	1
membrane protein ectodomain proteolysis	2 out of 485 genes, 0.4%	17 out of 17648 genes, 0.1%	1
rhythmic behavior	2 out of 485 genes, 0.4%	17 out of 17648 genes, 0.1%	1
activin receptor signaling pathway	2 out of 485 genes, 0.4%	17 out of 17648 genes, 0.1%	1
myelination	2 out of 485 genes, 0.4%	17 out of 17648 genes, 0.1%	1
cellular response to nitrogen compound	5 out of 485 genes, 1.0%	83 out of 17648 genes, 0.5%	1
regulation of signal transduction	41 out of 485 genes, 8.5%	1189 out of 17648 genes, 6.7%	1
biomineral tissue development	4 out of 485 genes, 0.8%	59 out of 17648 genes, 0.3%	1
negative regulation of G-protein coupled receptor protein signaling pathway	4 out of 485 genes, 0.8%	59 out of 17648 genes, 0.3%	1
positive regulation of leukocyte migration	3 out of 485 genes, 0.6%	37 out of 17648 genes, 0.2%	1
neural retina development	3 out of 485 genes, 0.6%	37 out of 17648 genes, 0.2%	1
epithelial cell migration	3 out of 485 genes, 0.6%	37 out of 17648 genes, 0.2%	1
proton transport	3 out of 485 genes, 0.6%	37 out of 17648 genes, 0.2%	1
positive regulation of intracellular transport	3 out of 485 genes, 0.6%	37 out of 17648 genes, 0.2%	1
hair cycle	3 out of 485 genes, 0.6%	37 out of 17648 genes, 0.2%	1
regulation of lipid kinase activity	3 out of 485 genes, 0.6%	37 out of 17648 genes, 0.2%	1
regulation of wound healing	3 out of 485 genes, 0.6%	37 out of 17648 genes, 0.2%	1
protein activation cascade	3 out of 485 genes, 0.6%	37 out of 17648 genes, 0.2%	1
epithelium migration	3 out of 485 genes, 0.6%	37 out of 17648 genes, 0.2%	1
response to peptide	10 out of 485 genes, 2.1%	219 out of 17648 genes, 1.2%	1
actomyosin structure organization	4 out of 485 genes, 0.8%	60 out of 17648 genes, 0.3%	1
regulation of nucleobase-containing compound metabolic process	33 out of 485 genes, 6.8%	933 out of 17648 genes, 5.3%	1
Rho protein signal transduction	5 out of 485 genes, 1.0%	85 out of 17648 genes, 0.5%	1
regulation of mononuclear cell proliferation	5 out of 485 genes, 1.0%	85 out of 17648 genes, 0.5%	1
response to estrogen stimulus	5 out of 485 genes, 1.0%	85 out of 17648 genes, 0.5%	1
embryo development ending in birth or egg hatching	19 out of 485 genes, 3.9%	491 out of 17648 genes, 2.8%	1
gastrulation	6 out of 485 genes, 1.2%	111 out of 17648 genes, 0.6%	1
acute inflammatory response	3 out of 485 genes, 0.6%	38 out of 17648 genes, 0.2%	1
cholesterol storage	2 out of 485 genes, 0.4%	18 out of 17648 genes, 0.1%	1
negative regulation of gliogenesis	2 out of 485 genes, 0.4%	18 out of 17648 genes, 0.1%	1
long-chain fatty acid transport	2 out of 485 genes, 0.4%	18 out of 17648 genes, 0.1%	1
natural killer cell activation	2 out of 485 genes, 0.4%	18 out of 17648 genes, 0.1%	1
regulation of sterol transport	2 out of 485 genes, 0.4%	18 out of 17648 genes, 0.1%	1
positive regulation of transmembrane transport	2 out of 485 genes, 0.4%	18 out of 17648 genes, 0.1%	1
positive regulation of ion transmembrane transport	2 out of 485 genes, 0.4%	18 out of 17648 genes, 0.1%	1
response to sterol	2 out of 485 genes, 0.4%	18 out of 17648 genes, 0.1%	1
negative regulation of glial cell differentiation	2 out of 485 genes, 0.4%	18 out of 17648 genes, 0.1%	1
production of molecular mediator of immune response	4 out of 485 genes, 0.8%	61 out of 17648 genes, 0.3%	1
regulation of B cell activation	4 out of 485 genes, 0.8%	61 out of 17648 genes, 0.3%	1
morphogenesis of a branching epithelium	6 out of 485 genes, 1.2%	112 out of 17648 genes, 0.6%	1
negative regulation of cellular process	44 out of 485 genes, 9.1%	1302 out of 17648 genes, 7.4%	1
sexual reproduction	17 out of 485 genes, 3.5%	433 out of 17648 genes, 2.5%	1
chondrocyte differentiation	4 out of 485 genes, 0.8%	62 out of 17648 genes, 0.4%	1
circadian rhythm	4 out of 485 genes, 0.8%	62 out of 17648 genes, 0.4%	1
positive regulation of cell projection organization	4 out of 485 genes, 0.8%	62 out of 17648 genes, 0.4%	1
salivary gland development	3 out of 485 genes, 0.6%	39 out of 17648 genes, 0.2%	1
response to retinoic acid	3 out of 485 genes, 0.6%	39 out of 17648 genes, 0.2%	1
molting cycle	3 out of 485 genes, 0.6%	39 out of 17648 genes, 0.2%	1
interaction with host	3 out of 485 genes, 0.6%	39 out of 17648 genes, 0.2%	1
regulation of leukocyte proliferation	5 out of 485 genes, 1.0%	87 out of 17648 genes, 0.5%	1
regulation of response to stimulus	52 out of 485 genes, 10.7%	1571 out of 17648 genes, 8.9%	1
negative regulation of cellular metabolic process	13 out of 485 genes, 2.7%	313 out of 17648 genes, 1.8%	1
positive regulation of biosynthetic process	10 out of 485 genes, 2.1%	225 out of 17648 genes, 1.3%	1
actin filament-based process	16 out of 485 genes, 3.3%	405 out of 17648 genes, 2.3%	1
cell junction assembly	7 out of 485 genes, 1.4%	141 out of 17648 genes, 0.8%	1
endothelial cell development	2 out of 485 genes, 0.4%	19 out of 17648 genes, 0.1%	1
endocardial cushion development	2 out of 485 genes, 0.4%	19 out of 17648 genes, 0.1%	1
endocardial cushion morphogenesis	2 out of 485 genes, 0.4%	19 out of 17648 genes, 0.1%	1
folic acid-containing compound metabolic process	2 out of 485 genes, 0.4%	19 out of 17648 genes, 0.1%	1
regulation of fatty acid metabolic process	2 out of 485 genes, 0.4%	19 out of 17648 genes, 0.1%	1
T cell selection	2 out of 485 genes, 0.4%	19 out of 17648 genes, 0.1%	1
pigment granule organization	2 out of 485 genes, 0.4%	19 out of 17648 genes, 0.1%	1
regulation of DNA binding	2 out of 485 genes, 0.4%	19 out of 17648 genes, 0.1%	1
endocrine hormone secretion	2 out of 485 genes, 0.4%	19 out of 17648 genes, 0.1%	1
mesenchyme morphogenesis	2 out of 485 genes, 0.4%	19 out of 17648 genes, 0.1%	1
epithelial to mesenchymal transition	4 out of 485 genes, 0.8%	63 out of 17648 genes, 0.4%	1
regulation of MAP kinase activity	8 out of 485 genes, 1.6%	169 out of 17648 genes, 1.0%	1
sensory perception	16 out of 485 genes, 3.3%	406 out of 17648 genes, 2.3%	1
response to cytokine stimulus	11 out of 485 genes, 2.3%	256 out of 17648 genes, 1.5%	1
sulfur amino acid metabolic process	3 out of 485 genes, 0.6%	40 out of 17648 genes, 0.2%	1
lipid storage	3 out of 485 genes, 0.6%	40 out of 17648 genes, 0.2%	1
renal tubule development	3 out of 485 genes, 0.6%	40 out of 17648 genes, 0.2%	1
nephron tubule development	3 out of 485 genes, 0.6%	40 out of 17648 genes, 0.2%	1
positive regulation of MAPK cascade	8 out of 485 genes, 1.6%	170 out of 17648 genes, 1.0%	1
cartilage development	4 out of 485 genes, 0.8%	64 out of 17648 genes, 0.4%	1
response to other organism	13 out of 485 genes, 2.7%	317 out of 17648 genes, 1.8%	1
epithelial cell proliferation	7 out of 485 genes, 1.4%	143 out of 17648 genes, 0.8%	1
organic substance metabolic process	277 out of 485 genes, 57.1%	9558 out of 17648 genes, 54.2%	1
mesenchymal cell development	5 out of 485 genes, 1.0%	90 out of 17648 genes, 0.5%	1
regulation of cyclin-dependent protein serine/threonine kinase activity	3 out of 485 genes, 0.6%	41 out of 17648 genes, 0.2%	1
exocrine system development	3 out of 485 genes, 0.6%	41 out of 17648 genes, 0.2%	1
nephron epithelium development	3 out of 485 genes, 0.6%	41 out of 17648 genes, 0.2%	1
intracellular transport	34 out of 485 genes, 7.0%	987 out of 17648 genes, 5.6%	1
formation of primary germ layer	4 out of 485 genes, 0.8%	65 out of 17648 genes, 0.4%	1
cell killing	2 out of 485 genes, 0.4%	20 out of 17648 genes, 0.1%	1
glycolysis	2 out of 485 genes, 0.4%	20 out of 17648 genes, 0.1%	1
IMP biosynthetic process	2 out of 485 genes, 0.4%	20 out of 17648 genes, 0.1%	1
IMP metabolic process	2 out of 485 genes, 0.4%	20 out of 17648 genes, 0.1%	1
negative regulation of protein transport	2 out of 485 genes, 0.4%	20 out of 17648 genes, 0.1%	1
rhythmic process	6 out of 485 genes, 1.2%	117 out of 17648 genes, 0.7%	1
ameboidal cell migration	6 out of 485 genes, 1.2%	118 out of 17648 genes, 0.7%	1
regulation of intracellular protein transport	4 out of 485 genes, 0.8%	66 out of 17648 genes, 0.4%	1
establishment of protein localization	41 out of 485 genes, 8.5%	1224 out of 17648 genes, 6.9%	1
central nervous system development	27 out of 485 genes, 5.6%	764 out of 17648 genes, 4.3%	1
regulation of heart contraction	5 out of 485 genes, 1.0%	92 out of 17648 genes, 0.5%	1
symbiosis, encompassing mutualism through parasitism	5 out of 485 genes, 1.0%	92 out of 17648 genes, 0.5%	1
interspecies interaction between organisms	5 out of 485 genes, 1.0%	92 out of 17648 genes, 0.5%	1
positive regulation of nucleobase-containing compound metabolic process	5 out of 485 genes, 1.0%	92 out of 17648 genes, 0.5%	1
positive regulation of cellular biosynthetic process	6 out of 485 genes, 1.2%	119 out of 17648 genes, 0.7%	1
epithelial cell differentiation	10 out of 485 genes, 2.1%	233 out of 17648 genes, 1.3%	1
actin filament organization	8 out of 485 genes, 1.6%	175 out of 17648 genes, 1.0%	1
organelle fission	8 out of 485 genes, 1.6%	175 out of 17648 genes, 1.0%	1
immune effector process	10 out of 485 genes, 2.1%	234 out of 17648 genes, 1.3%	1
sterol homeostasis	4 out of 485 genes, 0.8%	67 out of 17648 genes, 0.4%	1
catecholamine metabolic process	2 out of 485 genes, 0.4%	21 out of 17648 genes, 0.1%	1
regulation of release of sequestered calcium ion into cytosol by sarcoplasmic reticulum	2 out of 485 genes, 0.4%	21 out of 17648 genes, 0.1%	1
T cell differentiation in thymus	2 out of 485 genes, 0.4%	21 out of 17648 genes, 0.1%	1
vasoconstriction	2 out of 485 genes, 0.4%	21 out of 17648 genes, 0.1%	1
pteridine-containing compound metabolic process	2 out of 485 genes, 0.4%	21 out of 17648 genes, 0.1%	1
regulation of release of sequestered calcium ion into cytosol	2 out of 485 genes, 0.4%	21 out of 17648 genes, 0.1%	1
regulation of nitrogen compound metabolic process	33 out of 485 genes, 6.8%	963 out of 17648 genes, 5.5%	1
regulation of calcium ion transport	5 out of 485 genes, 1.0%	93 out of 17648 genes, 0.5%	1
leukocyte proliferation	5 out of 485 genes, 1.0%	93 out of 17648 genes, 0.5%	1
positive regulation of secretion	3 out of 485 genes, 0.6%	43 out of 17648 genes, 0.2%	1
tissue migration	3 out of 485 genes, 0.6%	43 out of 17648 genes, 0.2%	1
regulation of body fluid levels	20 out of 485 genes, 4.1%	543 out of 17648 genes, 3.1%	1
negative regulation of macromolecule biosynthetic process	6 out of 485 genes, 1.2%	121 out of 17648 genes, 0.7%	1
aminoglycan catabolic process	4 out of 485 genes, 0.8%	68 out of 17648 genes, 0.4%	1
transcription from RNA polymerase II promoter	44 out of 485 genes, 9.1%	1334 out of 17648 genes, 7.6%	1
exocytosis	10 out of 485 genes, 2.1%	237 out of 17648 genes, 1.3%	1
cell growth	10 out of 485 genes, 2.1%	237 out of 17648 genes, 1.3%	1
positive regulation of gene expression	3 out of 485 genes, 0.6%	44 out of 17648 genes, 0.2%	1
protein-lipid complex subunit organization	3 out of 485 genes, 0.6%	44 out of 17648 genes, 0.2%	1
plasma lipoprotein particle organization	3 out of 485 genes, 0.6%	44 out of 17648 genes, 0.2%	1
response to insulin stimulus	6 out of 485 genes, 1.2%	122 out of 17648 genes, 0.7%	1
striated muscle cell development	5 out of 485 genes, 1.0%	95 out of 17648 genes, 0.5%	1
hematopoietic progenitor cell differentiation	2 out of 485 genes, 0.4%	22 out of 17648 genes, 0.1%	1
response to heat	2 out of 485 genes, 0.4%	22 out of 17648 genes, 0.1%	1
modification of morphology or physiology of other organism	2 out of 485 genes, 0.4%	22 out of 17648 genes, 0.1%	1
modification of morphology or physiology of other organism involved in symbiotic interaction	2 out of 485 genes, 0.4%	22 out of 17648 genes, 0.1%	1
fatty acid biosynthetic process	4 out of 485 genes, 0.8%	69 out of 17648 genes, 0.4%	1
response to biotic stimulus	13 out of 485 genes, 2.7%	329 out of 17648 genes, 1.9%	1
negative regulation of cell differentiation	7 out of 485 genes, 1.4%	151 out of 17648 genes, 0.9%	1
behavior	17 out of 485 genes, 3.5%	454 out of 17648 genes, 2.6%	1
generation of precursor metabolites and energy	13 out of 485 genes, 2.7%	330 out of 17648 genes, 1.9%	1
carboxylic acid metabolic process	27 out of 485 genes, 5.6%	776 out of 17648 genes, 4.4%	1
nitrogen compound metabolic process	167 out of 485 genes, 34.4%	5635 out of 17648 genes, 31.9%	1
cell aging	3 out of 485 genes, 0.6%	45 out of 17648 genes, 0.3%	1
nucleoside monophosphate biosynthetic process	3 out of 485 genes, 0.6%	45 out of 17648 genes, 0.3%	1
olfactory lobe development	3 out of 485 genes, 0.6%	45 out of 17648 genes, 0.3%	1
hydrogen transport	4 out of 485 genes, 0.8%	70 out of 17648 genes, 0.4%	1
regulation of cAMP metabolic process	4 out of 485 genes, 0.8%	70 out of 17648 genes, 0.4%	1
regulation of cAMP biosynthetic process	4 out of 485 genes, 0.8%	70 out of 17648 genes, 0.4%	1
response to inorganic substance	10 out of 485 genes, 2.1%	241 out of 17648 genes, 1.4%	1
regulation of sequence-specific DNA binding transcription factor activity	7 out of 485 genes, 1.4%	153 out of 17648 genes, 0.9%	1
RNA metabolic process	110 out of 485 genes, 22.7%	3624 out of 17648 genes, 20.5%	1
sphingolipid metabolic process	6 out of 485 genes, 1.2%	125 out of 17648 genes, 0.7%	1
regulation of systemic arterial blood pressure by hormone	2 out of 485 genes, 0.4%	23 out of 17648 genes, 0.1%	1
regulation of epidermal growth factor-activated receptor activity	2 out of 485 genes, 0.4%	23 out of 17648 genes, 0.1%	1
purine ribonucleoside monophosphate metabolic process	2 out of 485 genes, 0.4%	23 out of 17648 genes, 0.1%	1
purine ribonucleoside monophosphate biosynthetic process	2 out of 485 genes, 0.4%	23 out of 17648 genes, 0.1%	1
positive regulation of cell growth	2 out of 485 genes, 0.4%	23 out of 17648 genes, 0.1%	1
intracellular estrogen receptor signaling pathway	2 out of 485 genes, 0.4%	23 out of 17648 genes, 0.1%	1
cellular response to extracellular stimulus	2 out of 485 genes, 0.4%	23 out of 17648 genes, 0.1%	1
cellular response to nutrient levels	2 out of 485 genes, 0.4%	23 out of 17648 genes, 0.1%	1
negative regulation of response to external stimulus	2 out of 485 genes, 0.4%	23 out of 17648 genes, 0.1%	1
negative regulation of neurogenesis	2 out of 485 genes, 0.4%	23 out of 17648 genes, 0.1%	1
regulation of protein tyrosine kinase activity	2 out of 485 genes, 0.4%	23 out of 17648 genes, 0.1%	1
cellular response to external stimulus	2 out of 485 genes, 0.4%	23 out of 17648 genes, 0.1%	1
regulation of reproductive process	2 out of 485 genes, 0.4%	23 out of 17648 genes, 0.1%	1
regulation of cyclic nucleotide biosynthetic process	4 out of 485 genes, 0.8%	71 out of 17648 genes, 0.4%	1
regulation of nucleotide biosynthetic process	4 out of 485 genes, 0.8%	71 out of 17648 genes, 0.4%	1
cellular response to organic nitrogen	4 out of 485 genes, 0.8%	71 out of 17648 genes, 0.4%	1
regulation of purine nucleotide biosynthetic process	4 out of 485 genes, 0.8%	71 out of 17648 genes, 0.4%	1
lymphocyte activation involved in immune response	3 out of 485 genes, 0.6%	46 out of 17648 genes, 0.3%	1
positive regulation of behavior	3 out of 485 genes, 0.6%	46 out of 17648 genes, 0.3%	1
positive regulation of chemotaxis	3 out of 485 genes, 0.6%	46 out of 17648 genes, 0.3%	1
monovalent inorganic cation homeostasis	3 out of 485 genes, 0.6%	46 out of 17648 genes, 0.3%	1
positive regulation of nitrogen compound metabolic process	5 out of 485 genes, 1.0%	98 out of 17648 genes, 0.6%	1
M phase of mitotic cell cycle	11 out of 485 genes, 2.3%	273 out of 17648 genes, 1.5%	1
monocarboxylic acid metabolic process	13 out of 485 genes, 2.7%	335 out of 17648 genes, 1.9%	1
axonogenesis	8 out of 485 genes, 1.6%	184 out of 17648 genes, 1.0%	1
autophagy	4 out of 485 genes, 0.8%	72 out of 17648 genes, 0.4%	1
positive regulation of programmed cell death	10 out of 485 genes, 2.1%	244 out of 17648 genes, 1.4%	1
positive regulation of leukocyte activation	5 out of 485 genes, 1.0%	99 out of 17648 genes, 0.6%	1
mesenchymal cell differentiation	5 out of 485 genes, 1.0%	99 out of 17648 genes, 0.6%	1
positive regulation of cell activation	5 out of 485 genes, 1.0%	99 out of 17648 genes, 0.6%	1
cell-cell junction organization	6 out of 485 genes, 1.2%	127 out of 17648 genes, 0.7%	1
positive regulation of macromolecule biosynthetic process	8 out of 485 genes, 1.6%	185 out of 17648 genes, 1.0%	1
nuclear division	7 out of 485 genes, 1.4%	156 out of 17648 genes, 0.9%	1
mitosis	7 out of 485 genes, 1.4%	156 out of 17648 genes, 0.9%	1
positive regulation of cell death	10 out of 485 genes, 2.1%	245 out of 17648 genes, 1.4%	1
xenobiotic metabolic process	2 out of 485 genes, 0.4%	24 out of 17648 genes, 0.1%	1
response to xenobiotic stimulus	2 out of 485 genes, 0.4%	24 out of 17648 genes, 0.1%	1
regulation of epidermal growth factor receptor signaling pathway	2 out of 485 genes, 0.4%	24 out of 17648 genes, 0.1%	1
vasodilation	2 out of 485 genes, 0.4%	24 out of 17648 genes, 0.1%	1
CD4-positive, alpha-beta T cell differentiation	2 out of 485 genes, 0.4%	24 out of 17648 genes, 0.1%	1
regulation of ryanodine-sensitive calcium-release channel activity	2 out of 485 genes, 0.4%	24 out of 17648 genes, 0.1%	1
renal filtration cell differentiation	2 out of 485 genes, 0.4%	24 out of 17648 genes, 0.1%	1
cellular response to xenobiotic stimulus	2 out of 485 genes, 0.4%	24 out of 17648 genes, 0.1%	1
regulation of triglyceride metabolic process	2 out of 485 genes, 0.4%	24 out of 17648 genes, 0.1%	1
regulation of ERBB signaling pathway	2 out of 485 genes, 0.4%	24 out of 17648 genes, 0.1%	1
neuron projection morphogenesis	8 out of 485 genes, 1.6%	187 out of 17648 genes, 1.1%	1
cellular component organization	123 out of 485 genes, 25.4%	4103 out of 17648 genes, 23.2%	1
mammary gland development	3 out of 485 genes, 0.6%	48 out of 17648 genes, 0.3%	1
pigmentation	4 out of 485 genes, 0.8%	74 out of 17648 genes, 0.4%	1
regulation of muscle system process	4 out of 485 genes, 0.8%	74 out of 17648 genes, 0.4%	1
cellular response to hormone stimulus	7 out of 485 genes, 1.4%	159 out of 17648 genes, 0.9%	1
muscle system process	10 out of 485 genes, 2.1%	249 out of 17648 genes, 1.4%	1
myeloid cell activation involved in immune response	2 out of 485 genes, 0.4%	25 out of 17648 genes, 0.1%	1
T cell activation involved in immune response	2 out of 485 genes, 0.4%	25 out of 17648 genes, 0.1%	1
fluid transport	2 out of 485 genes, 0.4%	25 out of 17648 genes, 0.1%	1
anion homeostasis	2 out of 485 genes, 0.4%	25 out of 17648 genes, 0.1%	1
response to interleukin-1	2 out of 485 genes, 0.4%	25 out of 17648 genes, 0.1%	1
protein metabolic process	119 out of 485 genes, 24.5%	3970 out of 17648 genes, 22.5%	1
nitrogen compound transport	16 out of 485 genes, 3.3%	437 out of 17648 genes, 2.5%	1
mitotic cell cycle	26 out of 485 genes, 5.4%	762 out of 17648 genes, 4.3%	1
interphase of mitotic cell cycle	4 out of 485 genes, 0.8%	75 out of 17648 genes, 0.4%	1
aminoglycan metabolic process	8 out of 485 genes, 1.6%	190 out of 17648 genes, 1.1%	1
muscle cell development	5 out of 485 genes, 1.0%	103 out of 17648 genes, 0.6%	1
cellular macromolecule biosynthetic process	112 out of 485 genes, 23.1%	3729 out of 17648 genes, 21.1%	1
regulation of cell growth	3 out of 485 genes, 0.6%	50 out of 17648 genes, 0.3%	1
regulation of plasma lipoprotein particle levels	3 out of 485 genes, 0.6%	50 out of 17648 genes, 0.3%	1
ion transmembrane transport	9 out of 485 genes, 1.9%	222 out of 17648 genes, 1.3%	1
positive regulation of myeloid leukocyte differentiation	2 out of 485 genes, 0.4%	26 out of 17648 genes, 0.1%	1
catechol-containing compound metabolic process	2 out of 485 genes, 0.4%	26 out of 17648 genes, 0.1%	1
response to isoquinoline alkaloid	2 out of 485 genes, 0.4%	26 out of 17648 genes, 0.1%	1
fatty acid transport	2 out of 485 genes, 0.4%	26 out of 17648 genes, 0.1%	1
energy coupled proton transmembrane transport, against electrochemical gradient	2 out of 485 genes, 0.4%	26 out of 17648 genes, 0.1%	1
histone demethylation	2 out of 485 genes, 0.4%	26 out of 17648 genes, 0.1%	1
peptidyl-proline modification	2 out of 485 genes, 0.4%	26 out of 17648 genes, 0.1%	1
forebrain cell migration	2 out of 485 genes, 0.4%	26 out of 17648 genes, 0.1%	1
telencephalon cell migration	2 out of 485 genes, 0.4%	26 out of 17648 genes, 0.1%	1
gene silencing by miRNA	2 out of 485 genes, 0.4%	26 out of 17648 genes, 0.1%	1
auditory receptor cell differentiation	2 out of 485 genes, 0.4%	26 out of 17648 genes, 0.1%	1
positive regulation of myeloid cell differentiation	2 out of 485 genes, 0.4%	26 out of 17648 genes, 0.1%	1
regulation of skeletal muscle fiber development	2 out of 485 genes, 0.4%	26 out of 17648 genes, 0.1%	1
regulation of epithelial cell proliferation	2 out of 485 genes, 0.4%	26 out of 17648 genes, 0.1%	1
alpha-amino acid biosynthetic process	2 out of 485 genes, 0.4%	26 out of 17648 genes, 0.1%	1
multicellular organism reproduction	15 out of 485 genes, 3.1%	410 out of 17648 genes, 2.3%	1
multicellular organismal reproductive process	15 out of 485 genes, 3.1%	410 out of 17648 genes, 2.3%	1
monocarboxylic acid biosynthetic process	4 out of 485 genes, 0.8%	77 out of 17648 genes, 0.4%	1
negative regulation of signal transduction	14 out of 485 genes, 2.9%	379 out of 17648 genes, 2.1%	1
negative regulation of signaling	14 out of 485 genes, 2.9%	379 out of 17648 genes, 2.1%	1
response to molecule of bacterial origin	7 out of 485 genes, 1.4%	163 out of 17648 genes, 0.9%	1
regulation of calcium ion transport into cytosol	3 out of 485 genes, 0.6%	51 out of 17648 genes, 0.3%	1
negative regulation of cell development	3 out of 485 genes, 0.6%	51 out of 17648 genes, 0.3%	1
reproductive behavior	3 out of 485 genes, 0.6%	51 out of 17648 genes, 0.3%	1
calcium-mediated signaling	3 out of 485 genes, 0.6%	51 out of 17648 genes, 0.3%	1
M phase	15 out of 485 genes, 3.1%	412 out of 17648 genes, 2.3%	1
regulation of signaling	46 out of 485 genes, 9.5%	1446 out of 17648 genes, 8.2%	1
regulation of secretion	7 out of 485 genes, 1.4%	164 out of 17648 genes, 0.9%	1
organic cyclic compound biosynthetic process	97 out of 485 genes, 20.0%	3218 out of 17648 genes, 18.2%	1
response to nutrient	2 out of 485 genes, 0.4%	27 out of 17648 genes, 0.2%	1
learning	2 out of 485 genes, 0.4%	27 out of 17648 genes, 0.2%	1
serine family amino acid metabolic process	2 out of 485 genes, 0.4%	27 out of 17648 genes, 0.2%	1
purine nucleoside monophosphate metabolic process	2 out of 485 genes, 0.4%	27 out of 17648 genes, 0.2%	1
purine nucleoside monophosphate biosynthetic process	2 out of 485 genes, 0.4%	27 out of 17648 genes, 0.2%	1
alditol metabolic process	2 out of 485 genes, 0.4%	27 out of 17648 genes, 0.2%	1
response to dsRNA	2 out of 485 genes, 0.4%	27 out of 17648 genes, 0.2%	1
regulation of cell communication	46 out of 485 genes, 9.5%	1449 out of 17648 genes, 8.2%	1
regulation of cellular component organization	28 out of 485 genes, 5.8%	841 out of 17648 genes, 4.8%	1
macromolecule biosynthetic process	114 out of 485 genes, 23.5%	3821 out of 17648 genes, 21.7%	1
leukocyte homeostasis	3 out of 485 genes, 0.6%	52 out of 17648 genes, 0.3%	1
embryonic heart tube morphogenesis	3 out of 485 genes, 0.6%	52 out of 17648 genes, 0.3%	1
negative regulation of catalytic activity	6 out of 485 genes, 1.2%	136 out of 17648 genes, 0.8%	1
cAMP metabolic process	4 out of 485 genes, 0.8%	79 out of 17648 genes, 0.4%	1
cellular response to growth factor stimulus	8 out of 485 genes, 1.6%	196 out of 17648 genes, 1.1%	1
negative regulation of response to stimulus	15 out of 485 genes, 3.1%	416 out of 17648 genes, 2.4%	1
regulation of immune response	12 out of 485 genes, 2.5%	321 out of 17648 genes, 1.8%	1
negative regulation of cell communication	14 out of 485 genes, 2.9%	385 out of 17648 genes, 2.2%	1
purine-containing compound biosynthetic process	7 out of 485 genes, 1.4%	167 out of 17648 genes, 0.9%	1
epithelial cell development	4 out of 485 genes, 0.8%	80 out of 17648 genes, 0.5%	1
lymphocyte proliferation	4 out of 485 genes, 0.8%	80 out of 17648 genes, 0.5%	1
smooth muscle contraction	3 out of 485 genes, 0.6%	53 out of 17648 genes, 0.3%	1
ncRNA processing	3 out of 485 genes, 0.6%	53 out of 17648 genes, 0.3%	1
negative regulation of sequence-specific DNA binding transcription factor activity	3 out of 485 genes, 0.6%	53 out of 17648 genes, 0.3%	1
female gamete generation	2 out of 485 genes, 0.4%	28 out of 17648 genes, 0.2%	1
macromolecular complex remodeling	2 out of 485 genes, 0.4%	28 out of 17648 genes, 0.2%	1
protein-lipid complex remodeling	2 out of 485 genes, 0.4%	28 out of 17648 genes, 0.2%	1
plasma lipoprotein particle remodeling	2 out of 485 genes, 0.4%	28 out of 17648 genes, 0.2%	1
inner ear morphogenesis	2 out of 485 genes, 0.4%	28 out of 17648 genes, 0.2%	1
mesoderm morphogenesis	2 out of 485 genes, 0.4%	28 out of 17648 genes, 0.2%	1
regulation of ion homeostasis	6 out of 485 genes, 1.2%	138 out of 17648 genes, 0.8%	1
cellular response to oxygen-containing compound	5 out of 485 genes, 1.0%	109 out of 17648 genes, 0.6%	1
oxoacid metabolic process	27 out of 485 genes, 5.6%	815 out of 17648 genes, 4.6%	1
response to lipopolysaccharide	3 out of 485 genes, 0.6%	54 out of 17648 genes, 0.3%	1
embryonic heart tube development	3 out of 485 genes, 0.6%	54 out of 17648 genes, 0.3%	1
regulation of oxidoreductase activity	3 out of 485 genes, 0.6%	54 out of 17648 genes, 0.3%	1
regulation of calcium ion transmembrane transporter activity	3 out of 485 genes, 0.6%	54 out of 17648 genes, 0.3%	1
regulation of cell cycle	12 out of 485 genes, 2.5%	325 out of 17648 genes, 1.8%	1
tissue morphogenesis	14 out of 485 genes, 2.9%	389 out of 17648 genes, 2.2%	1
regulation of lymphocyte activation	6 out of 485 genes, 1.2%	140 out of 17648 genes, 0.8%	1
regulation of endothelial cell migration	4 out of 485 genes, 0.8%	82 out of 17648 genes, 0.5%	1
blood coagulation	2 out of 485 genes, 0.4%	29 out of 17648 genes, 0.2%	1
response to temperature stimulus	2 out of 485 genes, 0.4%	29 out of 17648 genes, 0.2%	1
cyclic-nucleotide-mediated signaling	2 out of 485 genes, 0.4%	29 out of 17648 genes, 0.2%	1
endothelial cell differentiation	2 out of 485 genes, 0.4%	29 out of 17648 genes, 0.2%	1
regulation of homeostatic process	8 out of 485 genes, 1.6%	201 out of 17648 genes, 1.1%	1
meiosis	6 out of 485 genes, 1.2%	141 out of 17648 genes, 0.8%	1
cell projection assembly	6 out of 485 genes, 1.2%	141 out of 17648 genes, 0.8%	1
M phase of meiotic cell cycle	6 out of 485 genes, 1.2%	141 out of 17648 genes, 0.8%	1
organic acid metabolic process	27 out of 485 genes, 5.6%	822 out of 17648 genes, 4.7%	1
in utero embryonic development	5 out of 485 genes, 1.0%	112 out of 17648 genes, 0.6%	1
negative regulation of cytokine production	5 out of 485 genes, 1.0%	112 out of 17648 genes, 0.6%	1
cytoskeleton organization	27 out of 485 genes, 5.6%	823 out of 17648 genes, 4.7%	1
meiotic cell cycle	6 out of 485 genes, 1.2%	142 out of 17648 genes, 0.8%	1
anion transport	14 out of 485 genes, 2.9%	394 out of 17648 genes, 2.2%	1
gamete generation	13 out of 485 genes, 2.7%	362 out of 17648 genes, 2.1%	1
primary metabolic process	261 out of 485 genes, 53.8%	9145 out of 17648 genes, 51.8%	1
purine nucleobase metabolic process	2 out of 485 genes, 0.4%	30 out of 17648 genes, 0.2%	1
regulation of cellular ketone metabolic process	2 out of 485 genes, 0.4%	30 out of 17648 genes, 0.2%	1
CD4-positive, alpha-beta T cell activation	2 out of 485 genes, 0.4%	30 out of 17648 genes, 0.2%	1
positive regulation of transcription from RNA polymerase II promoter	2 out of 485 genes, 0.4%	30 out of 17648 genes, 0.2%	1
regulation of skeletal muscle tissue development	2 out of 485 genes, 0.4%	30 out of 17648 genes, 0.2%	1
tissue homeostasis	3 out of 485 genes, 0.6%	56 out of 17648 genes, 0.3%	1
nucleoside monophosphate metabolic process	3 out of 485 genes, 0.6%	56 out of 17648 genes, 0.3%	1
positive regulation of apoptotic process	3 out of 485 genes, 0.6%	56 out of 17648 genes, 0.3%	1
tissue remodeling	3 out of 485 genes, 0.6%	56 out of 17648 genes, 0.3%	1
cellular nitrogen compound metabolic process	149 out of 485 genes, 30.7%	5104 out of 17648 genes, 28.9%	1
monosaccharide metabolic process	10 out of 485 genes, 2.1%	267 out of 17648 genes, 1.5%	1
cellular metabolic process	261 out of 485 genes, 53.8%	9150 out of 17648 genes, 51.8%	1
morphogenesis of an epithelium	12 out of 485 genes, 2.5%	332 out of 17648 genes, 1.9%	1
regulation of action potential	5 out of 485 genes, 1.0%	114 out of 17648 genes, 0.6%	1
glucose catabolic process	4 out of 485 genes, 0.8%	85 out of 17648 genes, 0.5%	1
mononuclear cell proliferation	4 out of 485 genes, 0.8%	85 out of 17648 genes, 0.5%	1
regulation of cytokine-mediated signaling pathway	3 out of 485 genes, 0.6%	57 out of 17648 genes, 0.3%	1
regulation of response to cytokine stimulus	3 out of 485 genes, 0.6%	57 out of 17648 genes, 0.3%	1
cell cycle phase	21 out of 485 genes, 4.3%	629 out of 17648 genes, 3.6%	1
regulation of cyclase activity	2 out of 485 genes, 0.4%	31 out of 17648 genes, 0.2%	1
positive regulation of cyclase activity	2 out of 485 genes, 0.4%	31 out of 17648 genes, 0.2%	1
regulation of adenylate cyclase activity	2 out of 485 genes, 0.4%	31 out of 17648 genes, 0.2%	1
positive regulation of adenylate cyclase activity	2 out of 485 genes, 0.4%	31 out of 17648 genes, 0.2%	1
pigment cell differentiation	2 out of 485 genes, 0.4%	31 out of 17648 genes, 0.2%	1
positive regulation of lyase activity	2 out of 485 genes, 0.4%	31 out of 17648 genes, 0.2%	1
nephron morphogenesis	2 out of 485 genes, 0.4%	31 out of 17648 genes, 0.2%	1
cell cycle	41 out of 485 genes, 8.5%	1309 out of 17648 genes, 7.4%	1
negative regulation of immune system process	4 out of 485 genes, 0.8%	86 out of 17648 genes, 0.5%	1
cellular biogenic amine metabolic process	4 out of 485 genes, 0.8%	86 out of 17648 genes, 0.5%	1
regulation of cell death	18 out of 485 genes, 3.7%	531 out of 17648 genes, 3.0%	1
cholesterol metabolic process	3 out of 485 genes, 0.6%	58 out of 17648 genes, 0.3%	1
striated muscle cell differentiation	6 out of 485 genes, 1.2%	146 out of 17648 genes, 0.8%	1
protein N-linked glycosylation	5 out of 485 genes, 1.0%	116 out of 17648 genes, 0.7%	1
ncRNA metabolic process	7 out of 485 genes, 1.4%	177 out of 17648 genes, 1.0%	1
cellular amine metabolic process	4 out of 485 genes, 0.8%	87 out of 17648 genes, 0.5%	1
positive regulation of leukocyte chemotaxis	2 out of 485 genes, 0.4%	32 out of 17648 genes, 0.2%	1
calcium ion-dependent exocytosis	2 out of 485 genes, 0.4%	32 out of 17648 genes, 0.2%	1
regulation of lyase activity	2 out of 485 genes, 0.4%	32 out of 17648 genes, 0.2%	1
calcium ion transmembrane transport	2 out of 485 genes, 0.4%	32 out of 17648 genes, 0.2%	1
extrinsic apoptotic signaling pathway	2 out of 485 genes, 0.4%	32 out of 17648 genes, 0.2%	1
cell cycle process	35 out of 485 genes, 7.2%	1109 out of 17648 genes, 6.3%	1
cell fate specification	3 out of 485 genes, 0.6%	59 out of 17648 genes, 0.3%	1
acyl-CoA metabolic process	3 out of 485 genes, 0.6%	59 out of 17648 genes, 0.3%	1
thioester metabolic process	3 out of 485 genes, 0.6%	59 out of 17648 genes, 0.3%	1
vascular process in circulatory system	4 out of 485 genes, 0.8%	88 out of 17648 genes, 0.5%	1
amine metabolic process	4 out of 485 genes, 0.8%	88 out of 17648 genes, 0.5%	1
hexose catabolic process	4 out of 485 genes, 0.8%	88 out of 17648 genes, 0.5%	1
posttranscriptional regulation of gene expression	8 out of 485 genes, 1.6%	211 out of 17648 genes, 1.2%	1
de novo' protein folding	3 out of 485 genes, 0.6%	60 out of 17648 genes, 0.3%	1
axis specification	3 out of 485 genes, 0.6%	60 out of 17648 genes, 0.3%	1
spinal cord development	3 out of 485 genes, 0.6%	60 out of 17648 genes, 0.3%	1
monosaccharide catabolic process	4 out of 485 genes, 0.8%	89 out of 17648 genes, 0.5%	1
regulation of systemic arterial blood pressure mediated by a chemical signal	2 out of 485 genes, 0.4%	33 out of 17648 genes, 0.2%	1
ribonucleoside monophosphate biosynthetic process	2 out of 485 genes, 0.4%	33 out of 17648 genes, 0.2%	1
ribonucleoside monophosphate metabolic process	2 out of 485 genes, 0.4%	33 out of 17648 genes, 0.2%	1
sensory perception of pain	2 out of 485 genes, 0.4%	33 out of 17648 genes, 0.2%	1
cellular pigmentation	2 out of 485 genes, 0.4%	33 out of 17648 genes, 0.2%	1
cytokine biosynthetic process	2 out of 485 genes, 0.4%	33 out of 17648 genes, 0.2%	1
regulation of developmental growth	2 out of 485 genes, 0.4%	33 out of 17648 genes, 0.2%	1
positive regulation of T cell activation	2 out of 485 genes, 0.4%	33 out of 17648 genes, 0.2%	1
regulation of cation channel activity	2 out of 485 genes, 0.4%	33 out of 17648 genes, 0.2%	1
nucleoside phosphate biosynthetic process	9 out of 485 genes, 1.9%	244 out of 17648 genes, 1.4%	1
cellular aromatic compound metabolic process	146 out of 485 genes, 30.1%	5033 out of 17648 genes, 28.5%	1
nucleic acid metabolic process	120 out of 485 genes, 24.7%	4105 out of 17648 genes, 23.3%	1
inner ear development	3 out of 485 genes, 0.6%	61 out of 17648 genes, 0.3%	1
monovalent inorganic cation transport	6 out of 485 genes, 1.2%	151 out of 17648 genes, 0.9%	1
negative regulation of developmental process	7 out of 485 genes, 1.4%	183 out of 17648 genes, 1.0%	1
transmission of nerve impulse	13 out of 485 genes, 2.7%	377 out of 17648 genes, 2.1%	1
negative regulation of leukocyte activation	2 out of 485 genes, 0.4%	34 out of 17648 genes, 0.2%	1
negative regulation of myeloid leukocyte differentiation	2 out of 485 genes, 0.4%	34 out of 17648 genes, 0.2%	1
heart valve development	2 out of 485 genes, 0.4%	34 out of 17648 genes, 0.2%	1
phenol-containing compound metabolic process	2 out of 485 genes, 0.4%	34 out of 17648 genes, 0.2%	1
digestive system process	2 out of 485 genes, 0.4%	34 out of 17648 genes, 0.2%	1
megakaryocyte differentiation	2 out of 485 genes, 0.4%	34 out of 17648 genes, 0.2%	1
positive regulation of cyclic nucleotide metabolic process	2 out of 485 genes, 0.4%	34 out of 17648 genes, 0.2%	1
positive regulation of cyclic nucleotide biosynthetic process	2 out of 485 genes, 0.4%	34 out of 17648 genes, 0.2%	1
positive regulation of nucleotide biosynthetic process	2 out of 485 genes, 0.4%	34 out of 17648 genes, 0.2%	1
positive regulation of cAMP metabolic process	2 out of 485 genes, 0.4%	34 out of 17648 genes, 0.2%	1
positive regulation of cAMP biosynthetic process	2 out of 485 genes, 0.4%	34 out of 17648 genes, 0.2%	1
negative regulation of myeloid cell differentiation	2 out of 485 genes, 0.4%	34 out of 17648 genes, 0.2%	1
positive regulation of nucleotide metabolic process	2 out of 485 genes, 0.4%	34 out of 17648 genes, 0.2%	1
negative regulation of cell activation	2 out of 485 genes, 0.4%	34 out of 17648 genes, 0.2%	1
positive regulation of purine nucleotide biosynthetic process	2 out of 485 genes, 0.4%	34 out of 17648 genes, 0.2%	1
positive regulation of purine nucleotide metabolic process	2 out of 485 genes, 0.4%	34 out of 17648 genes, 0.2%	1
transmembrane transport	9 out of 485 genes, 1.9%	247 out of 17648 genes, 1.4%	1
chordate embryonic development	16 out of 485 genes, 3.3%	477 out of 17648 genes, 2.7%	1
monocarboxylic acid transport	3 out of 485 genes, 0.6%	62 out of 17648 genes, 0.4%	1
ERBB signaling pathway	8 out of 485 genes, 1.6%	216 out of 17648 genes, 1.2%	1
cellular component assembly	39 out of 485 genes, 8.0%	1264 out of 17648 genes, 7.2%	1
branching morphogenesis of an epithelial tube	4 out of 485 genes, 0.8%	92 out of 17648 genes, 0.5%	1
cellular amino acid metabolic process	14 out of 485 genes, 2.9%	413 out of 17648 genes, 2.3%	1
neuron differentiation	24 out of 485 genes, 4.9%	750 out of 17648 genes, 4.2%	1
nucleobase-containing compound metabolic process	141 out of 485 genes, 29.1%	4875 out of 17648 genes, 27.6%	1
ceramide metabolic process	3 out of 485 genes, 0.6%	63 out of 17648 genes, 0.4%	1
regulation of muscle contraction	3 out of 485 genes, 0.6%	63 out of 17648 genes, 0.4%	1
glutamine family amino acid metabolic process	3 out of 485 genes, 0.6%	63 out of 17648 genes, 0.4%	1
protein processing	3 out of 485 genes, 0.6%	63 out of 17648 genes, 0.4%	1
cellular glucose homeostasis	2 out of 485 genes, 0.4%	35 out of 17648 genes, 0.2%	1
cAMP biosynthetic process	2 out of 485 genes, 0.4%	35 out of 17648 genes, 0.2%	1
positive regulation of endothelial cell migration	2 out of 485 genes, 0.4%	35 out of 17648 genes, 0.2%	1
negative regulation of cyclic nucleotide metabolic process	2 out of 485 genes, 0.4%	35 out of 17648 genes, 0.2%	1
negative regulation of cyclic nucleotide biosynthetic process	2 out of 485 genes, 0.4%	35 out of 17648 genes, 0.2%	1
negative regulation of nucleotide biosynthetic process	2 out of 485 genes, 0.4%	35 out of 17648 genes, 0.2%	1
negative regulation of cAMP metabolic process	2 out of 485 genes, 0.4%	35 out of 17648 genes, 0.2%	1
negative regulation of cAMP biosynthetic process	2 out of 485 genes, 0.4%	35 out of 17648 genes, 0.2%	1
cytokine metabolic process	2 out of 485 genes, 0.4%	35 out of 17648 genes, 0.2%	1
negative regulation of nucleotide metabolic process	2 out of 485 genes, 0.4%	35 out of 17648 genes, 0.2%	1
protein depolymerization	2 out of 485 genes, 0.4%	35 out of 17648 genes, 0.2%	1
negative regulation of purine nucleotide biosynthetic process	2 out of 485 genes, 0.4%	35 out of 17648 genes, 0.2%	1
negative regulation of purine nucleotide metabolic process	2 out of 485 genes, 0.4%	35 out of 17648 genes, 0.2%	1
carbohydrate metabolic process	21 out of 485 genes, 4.3%	649 out of 17648 genes, 3.7%	1
inositol lipid-mediated signaling	4 out of 485 genes, 0.8%	93 out of 17648 genes, 0.5%	1
vesicle-mediated transport	29 out of 485 genes, 6.0%	923 out of 17648 genes, 5.2%	1
carbohydrate derivative catabolic process	16 out of 485 genes, 3.3%	483 out of 17648 genes, 2.7%	1
placenta development	3 out of 485 genes, 0.6%	64 out of 17648 genes, 0.4%	1
establishment of organelle localization	3 out of 485 genes, 0.6%	64 out of 17648 genes, 0.4%	1
heterocycle metabolic process	145 out of 485 genes, 29.9%	5029 out of 17648 genes, 28.5%	1
response to metal ion	8 out of 485 genes, 1.6%	220 out of 17648 genes, 1.2%	1
regulation of sodium ion transport	2 out of 485 genes, 0.4%	36 out of 17648 genes, 0.2%	1
diol metabolic process	2 out of 485 genes, 0.4%	36 out of 17648 genes, 0.2%	1
histone lysine methylation	2 out of 485 genes, 0.4%	36 out of 17648 genes, 0.2%	1
regulation of transcription factor import into nucleus	2 out of 485 genes, 0.4%	36 out of 17648 genes, 0.2%	1
digestive tract morphogenesis	2 out of 485 genes, 0.4%	36 out of 17648 genes, 0.2%	1
cell-type specific apoptotic process	2 out of 485 genes, 0.4%	36 out of 17648 genes, 0.2%	1
regulation of programmed cell death	17 out of 485 genes, 3.5%	519 out of 17648 genes, 2.9%	1
organonitrogen compound biosynthetic process	15 out of 485 genes, 3.1%	454 out of 17648 genes, 2.6%	1
mitochondrial transport	2 out of 485 genes, 0.4%	37 out of 17648 genes, 0.2%	1
regulation of striated muscle tissue development	2 out of 485 genes, 0.4%	37 out of 17648 genes, 0.2%	1
bone mineralization	2 out of 485 genes, 0.4%	37 out of 17648 genes, 0.2%	1
regulation of microtubule polymerization or depolymerization	2 out of 485 genes, 0.4%	37 out of 17648 genes, 0.2%	1
regulation of muscle organ development	2 out of 485 genes, 0.4%	37 out of 17648 genes, 0.2%	1
regulation of striated muscle cell differentiation	2 out of 485 genes, 0.4%	37 out of 17648 genes, 0.2%	1
kidney morphogenesis	2 out of 485 genes, 0.4%	37 out of 17648 genes, 0.2%	1
regulation of muscle tissue development	2 out of 485 genes, 0.4%	37 out of 17648 genes, 0.2%	1
ion transport	35 out of 485 genes, 7.2%	1140 out of 17648 genes, 6.5%	1
multicellular organismal homeostasis	4 out of 485 genes, 0.8%	96 out of 17648 genes, 0.5%	1
regulation of myeloid leukocyte differentiation	3 out of 485 genes, 0.6%	66 out of 17648 genes, 0.4%	1
epidermal growth factor receptor signaling pathway	3 out of 485 genes, 0.6%	66 out of 17648 genes, 0.4%	1
regulation of glucose transport	3 out of 485 genes, 0.6%	66 out of 17648 genes, 0.4%	1
regulation of tube size	3 out of 485 genes, 0.6%	66 out of 17648 genes, 0.4%	1
regulation of blood vessel size	3 out of 485 genes, 0.6%	66 out of 17648 genes, 0.4%	1
positive regulation of cytoskeleton organization	3 out of 485 genes, 0.6%	66 out of 17648 genes, 0.4%	1
organonitrogen compound metabolic process	48 out of 485 genes, 9.9%	1595 out of 17648 genes, 9.0%	1
regulation of cell morphogenesis	8 out of 485 genes, 1.6%	225 out of 17648 genes, 1.3%	1
developmental growth	3 out of 485 genes, 0.6%	67 out of 17648 genes, 0.4%	1
endothelium development	2 out of 485 genes, 0.4%	38 out of 17648 genes, 0.2%	1
digestion	2 out of 485 genes, 0.4%	38 out of 17648 genes, 0.2%	1
visual behavior	2 out of 485 genes, 0.4%	38 out of 17648 genes, 0.2%	1
regulation of muscle cell differentiation	2 out of 485 genes, 0.4%	38 out of 17648 genes, 0.2%	1
cation transport	21 out of 485 genes, 4.3%	663 out of 17648 genes, 3.8%	1
regulation of cytokine production	10 out of 485 genes, 2.1%	292 out of 17648 genes, 1.7%	1
cellular process	419 out of 485 genes, 86.4%	15066 out of 17648 genes, 85.4%	1
negative regulation of cell proliferation	7 out of 485 genes, 1.4%	194 out of 17648 genes, 1.1%	1
multicellular organismal signaling	13 out of 485 genes, 2.7%	393 out of 17648 genes, 2.2%	1
positive regulation of hydrolase activity	8 out of 485 genes, 1.6%	227 out of 17648 genes, 1.3%	1
organic anion transport	9 out of 485 genes, 1.9%	260 out of 17648 genes, 1.5%	1
epithelial tube morphogenesis	9 out of 485 genes, 1.9%	260 out of 17648 genes, 1.5%	1
DNA recombination	4 out of 485 genes, 0.8%	99 out of 17648 genes, 0.6%	1
cyclic nucleotide metabolic process	4 out of 485 genes, 0.8%	99 out of 17648 genes, 0.6%	1
dorsal/ventral pattern formation	2 out of 485 genes, 0.4%	39 out of 17648 genes, 0.2%	1
positive regulation of protein complex assembly	2 out of 485 genes, 0.4%	39 out of 17648 genes, 0.2%	1
glucose homeostasis	2 out of 485 genes, 0.4%	39 out of 17648 genes, 0.2%	1
regulation of glial cell differentiation	2 out of 485 genes, 0.4%	39 out of 17648 genes, 0.2%	1
coagulation	2 out of 485 genes, 0.4%	39 out of 17648 genes, 0.2%	1
regulation of T cell activation	2 out of 485 genes, 0.4%	39 out of 17648 genes, 0.2%	1
inner ear receptor cell differentiation	2 out of 485 genes, 0.4%	39 out of 17648 genes, 0.2%	1
purine nucleotide biosynthetic process	6 out of 485 genes, 1.2%	163 out of 17648 genes, 0.9%	1
purine ribonucleotide biosynthetic process	6 out of 485 genes, 1.2%	163 out of 17648 genes, 0.9%	1
carbohydrate catabolic process	4 out of 485 genes, 0.8%	100 out of 17648 genes, 0.6%	1
signal transduction in response to DNA damage	4 out of 485 genes, 0.8%	100 out of 17648 genes, 0.6%	1
single-organism carbohydrate catabolic process	4 out of 485 genes, 0.8%	100 out of 17648 genes, 0.6%	1
divalent metal ion transport	8 out of 485 genes, 1.6%	230 out of 17648 genes, 1.3%	1
divalent inorganic cation transport	8 out of 485 genes, 1.6%	230 out of 17648 genes, 1.3%	1
cellular nitrogen compound biosynthetic process	92 out of 485 genes, 19.0%	3174 out of 17648 genes, 18.0%	1
lens development in camera-type eye	2 out of 485 genes, 0.4%	40 out of 17648 genes, 0.2%	1
cytokine production involved in immune response	2 out of 485 genes, 0.4%	40 out of 17648 genes, 0.2%	1
protein demethylation	2 out of 485 genes, 0.4%	40 out of 17648 genes, 0.2%	1
phosphatidylinositol biosynthetic process	2 out of 485 genes, 0.4%	40 out of 17648 genes, 0.2%	1
posttranscriptional gene silencing	2 out of 485 genes, 0.4%	40 out of 17648 genes, 0.2%	1
microtubule organizing center organization	2 out of 485 genes, 0.4%	40 out of 17648 genes, 0.2%	1
gene silencing by RNA	2 out of 485 genes, 0.4%	40 out of 17648 genes, 0.2%	1
posttranscriptional gene silencing by RNA	2 out of 485 genes, 0.4%	40 out of 17648 genes, 0.2%	1
DNA conformation change	2 out of 485 genes, 0.4%	40 out of 17648 genes, 0.2%	1
positive regulation of sequence-specific DNA binding transcription factor activity	4 out of 485 genes, 0.8%	101 out of 17648 genes, 0.6%	1
smoothened signaling pathway	3 out of 485 genes, 0.6%	70 out of 17648 genes, 0.4%	1
activation of immune response	9 out of 485 genes, 1.9%	264 out of 17648 genes, 1.5%	1
tube morphogenesis	9 out of 485 genes, 1.9%	265 out of 17648 genes, 1.5%	1
response to topologically incorrect protein	4 out of 485 genes, 0.8%	102 out of 17648 genes, 0.6%	1
immune response-regulating cell surface receptor signaling pathway	5 out of 485 genes, 1.0%	134 out of 17648 genes, 0.8%	1
limb morphogenesis	5 out of 485 genes, 1.0%	134 out of 17648 genes, 0.8%	1
limb development	5 out of 485 genes, 1.0%	134 out of 17648 genes, 0.8%	1
sterol transport	3 out of 485 genes, 0.6%	71 out of 17648 genes, 0.4%	1
ribonucleoprotein complex assembly	3 out of 485 genes, 0.6%	71 out of 17648 genes, 0.4%	1
T cell proliferation	3 out of 485 genes, 0.6%	71 out of 17648 genes, 0.4%	1
protein dealkylation	2 out of 485 genes, 0.4%	41 out of 17648 genes, 0.2%	1
positive regulation of glucose transport	2 out of 485 genes, 0.4%	41 out of 17648 genes, 0.2%	1
cell differentiation in spinal cord	2 out of 485 genes, 0.4%	41 out of 17648 genes, 0.2%	1
protein localization to membrane	2 out of 485 genes, 0.4%	41 out of 17648 genes, 0.2%	1
regulation of cell cycle process	5 out of 485 genes, 1.0%	135 out of 17648 genes, 0.8%	1
epidermal cell differentiation	4 out of 485 genes, 0.8%	103 out of 17648 genes, 0.6%	1
neuromuscular process	4 out of 485 genes, 0.8%	103 out of 17648 genes, 0.6%	1
regulation of catabolic process	17 out of 485 genes, 3.5%	539 out of 17648 genes, 3.1%	1
polyol metabolic process	3 out of 485 genes, 0.6%	72 out of 17648 genes, 0.4%	1
positive regulation of immune system process	13 out of 485 genes, 2.7%	404 out of 17648 genes, 2.3%	1
neuron development	16 out of 485 genes, 3.3%	507 out of 17648 genes, 2.9%	1
germ cell development	2 out of 485 genes, 0.4%	42 out of 17648 genes, 0.2%	1
microtubule polymerization or depolymerization	2 out of 485 genes, 0.4%	42 out of 17648 genes, 0.2%	1
fatty acid metabolic process	8 out of 485 genes, 1.6%	236 out of 17648 genes, 1.3%	1
metal ion transport	17 out of 485 genes, 3.5%	543 out of 17648 genes, 3.1%	1
alpha-amino acid metabolic process	6 out of 485 genes, 1.2%	170 out of 17648 genes, 1.0%	1
single-organism carbohydrate metabolic process	18 out of 485 genes, 3.7%	578 out of 17648 genes, 3.3%	1
transforming growth factor beta receptor signaling pathway	4 out of 485 genes, 0.8%	105 out of 17648 genes, 0.6%	1
response to transforming growth factor beta stimulus	4 out of 485 genes, 0.8%	105 out of 17648 genes, 0.6%	1
cellular response to transforming growth factor beta stimulus	4 out of 485 genes, 0.8%	105 out of 17648 genes, 0.6%	1
regulation of leukocyte chemotaxis	2 out of 485 genes, 0.4%	43 out of 17648 genes, 0.2%	1
striated muscle contraction	2 out of 485 genes, 0.4%	43 out of 17648 genes, 0.2%	1
ethanolamine-containing compound metabolic process	2 out of 485 genes, 0.4%	43 out of 17648 genes, 0.2%	1
positive regulation of transcription, DNA-dependent	2 out of 485 genes, 0.4%	43 out of 17648 genes, 0.2%	1
nucleotide biosynthetic process	8 out of 485 genes, 1.6%	238 out of 17648 genes, 1.3%	1
negative regulation of nucleobase-containing compound metabolic process	4 out of 485 genes, 0.8%	106 out of 17648 genes, 0.6%	1
protein localization to organelle	9 out of 485 genes, 1.9%	273 out of 17648 genes, 1.5%	1
positive regulation of cellular component organization	9 out of 485 genes, 1.9%	273 out of 17648 genes, 1.5%	1
regulation of peptide secretion	4 out of 485 genes, 0.8%	107 out of 17648 genes, 0.6%	1
regulation of peptide transport	4 out of 485 genes, 0.8%	107 out of 17648 genes, 0.6%	1
hexose metabolic process	8 out of 485 genes, 1.6%	240 out of 17648 genes, 1.4%	1
cell-cell junction assembly	3 out of 485 genes, 0.6%	75 out of 17648 genes, 0.4%	1
negative regulation of macromolecule metabolic process	11 out of 485 genes, 2.3%	342 out of 17648 genes, 1.9%	1
cell part morphogenesis	9 out of 485 genes, 1.9%	274 out of 17648 genes, 1.6%	1
cell projection morphogenesis	9 out of 485 genes, 1.9%	274 out of 17648 genes, 1.6%	1
cellular process involved in reproduction in multicellular organism	2 out of 485 genes, 0.4%	44 out of 17648 genes, 0.2%	1
mechanoreceptor differentiation	2 out of 485 genes, 0.4%	44 out of 17648 genes, 0.2%	1
single-organism reproductive behavior	2 out of 485 genes, 0.4%	44 out of 17648 genes, 0.2%	1
regulation of microtubule cytoskeleton organization	2 out of 485 genes, 0.4%	44 out of 17648 genes, 0.2%	1
proteasomal protein catabolic process	7 out of 485 genes, 1.4%	207 out of 17648 genes, 1.2%	1
purine-containing compound metabolic process	20 out of 485 genes, 4.1%	654 out of 17648 genes, 3.7%	1
membrane lipid metabolic process	7 out of 485 genes, 1.4%	208 out of 17648 genes, 1.2%	1
vesicle organization	4 out of 485 genes, 0.8%	109 out of 17648 genes, 0.6%	1
glucose metabolic process	5 out of 485 genes, 1.0%	142 out of 17648 genes, 0.8%	1
tRNA aminoacylation for protein translation	2 out of 485 genes, 0.4%	45 out of 17648 genes, 0.3%	1
positive regulation of RNA metabolic process	2 out of 485 genes, 0.4%	45 out of 17648 genes, 0.3%	1
cellular response to stress	29 out of 485 genes, 6.0%	973 out of 17648 genes, 5.5%	1
nucleobase metabolic process	3 out of 485 genes, 0.6%	77 out of 17648 genes, 0.4%	1
response to corticosteroid stimulus	4 out of 485 genes, 0.8%	110 out of 17648 genes, 0.6%	1
energy derivation by oxidation of organic compounds	8 out of 485 genes, 1.6%	245 out of 17648 genes, 1.4%	1
organophosphate biosynthetic process	13 out of 485 genes, 2.7%	417 out of 17648 genes, 2.4%	1
activation of MAPK activity	2 out of 485 genes, 0.4%	46 out of 17648 genes, 0.3%	1
regulation of mitosis	2 out of 485 genes, 0.4%	46 out of 17648 genes, 0.3%	1
sensory perception of chemical stimulus	2 out of 485 genes, 0.4%	46 out of 17648 genes, 0.3%	1
cyclic nucleotide biosynthetic process	2 out of 485 genes, 0.4%	46 out of 17648 genes, 0.3%	1
regulation of gliogenesis	2 out of 485 genes, 0.4%	46 out of 17648 genes, 0.3%	1
response to alkaloid	2 out of 485 genes, 0.4%	46 out of 17648 genes, 0.3%	1
regulation of nuclear division	2 out of 485 genes, 0.4%	46 out of 17648 genes, 0.3%	1
cyclic purine nucleotide metabolic process	2 out of 485 genes, 0.4%	46 out of 17648 genes, 0.3%	1
ribonucleoprotein complex subunit organization	3 out of 485 genes, 0.6%	78 out of 17648 genes, 0.4%	1
macromolecule metabolic process	211 out of 485 genes, 43.5%	7529 out of 17648 genes, 42.7%	1
anterior/posterior pattern specification	3 out of 485 genes, 0.6%	79 out of 17648 genes, 0.4%	1
purine ribonucleotide metabolic process	19 out of 485 genes, 3.9%	630 out of 17648 genes, 3.6%	1
cellular protein complex disassembly	2 out of 485 genes, 0.4%	47 out of 17648 genes, 0.3%	1
developmental pigmentation	2 out of 485 genes, 0.4%	47 out of 17648 genes, 0.3%	1
small GTPase mediated signal transduction	14 out of 485 genes, 2.9%	456 out of 17648 genes, 2.6%	1
myeloid leukocyte differentiation	3 out of 485 genes, 0.6%	80 out of 17648 genes, 0.5%	1
appendage morphogenesis	5 out of 485 genes, 1.0%	147 out of 17648 genes, 0.8%	1
ribonucleotide biosynthetic process	6 out of 485 genes, 1.2%	181 out of 17648 genes, 1.0%	1
lymphocyte mediated immunity	2 out of 485 genes, 0.4%	48 out of 17648 genes, 0.3%	1
mesoderm development	2 out of 485 genes, 0.4%	48 out of 17648 genes, 0.3%	1
regulation of microtubule-based process	2 out of 485 genes, 0.4%	48 out of 17648 genes, 0.3%	1
developmental growth involved in morphogenesis	2 out of 485 genes, 0.4%	48 out of 17648 genes, 0.3%	1
ribose phosphate biosynthetic process	6 out of 485 genes, 1.2%	182 out of 17648 genes, 1.0%	1
positive regulation of immune response	9 out of 485 genes, 1.9%	286 out of 17648 genes, 1.6%	1
organic acid transport	7 out of 485 genes, 1.4%	217 out of 17648 genes, 1.2%	1
carboxylic acid transport	7 out of 485 genes, 1.4%	217 out of 17648 genes, 1.2%	1
negative regulation of nitrogen compound metabolic process	4 out of 485 genes, 0.8%	115 out of 17648 genes, 0.7%	1
male gamete generation	9 out of 485 genes, 1.9%	287 out of 17648 genes, 1.6%	1
DNA-dependent DNA replication	2 out of 485 genes, 0.4%	49 out of 17648 genes, 0.3%	1
feeding behavior	2 out of 485 genes, 0.4%	49 out of 17648 genes, 0.3%	1
adult locomotory behavior	2 out of 485 genes, 0.4%	49 out of 17648 genes, 0.3%	1
protein complex disassembly	2 out of 485 genes, 0.4%	49 out of 17648 genes, 0.3%	1
demethylation	2 out of 485 genes, 0.4%	49 out of 17648 genes, 0.3%	1
regulation of hydrolase activity	19 out of 485 genes, 3.9%	639 out of 17648 genes, 3.6%	1
proteasomal ubiquitin-dependent protein catabolic process	6 out of 485 genes, 1.2%	185 out of 17648 genes, 1.0%	1
nucleobase-containing compound biosynthetic process	88 out of 485 genes, 18.1%	3111 out of 17648 genes, 17.6%	1
chromosome segregation	3 out of 485 genes, 0.6%	83 out of 17648 genes, 0.5%	1
DNA replication	5 out of 485 genes, 1.0%	151 out of 17648 genes, 0.9%	1
amino acid activation	2 out of 485 genes, 0.4%	50 out of 17648 genes, 0.3%	1
tRNA aminoacylation	2 out of 485 genes, 0.4%	50 out of 17648 genes, 0.3%	1
Wnt receptor signaling pathway	4 out of 485 genes, 0.8%	117 out of 17648 genes, 0.7%	1
brain development	14 out of 485 genes, 2.9%	466 out of 17648 genes, 2.6%	1
purine nucleotide metabolic process	19 out of 485 genes, 3.9%	643 out of 17648 genes, 3.6%	1
translational initiation	2 out of 485 genes, 0.4%	51 out of 17648 genes, 0.3%	1
potassium ion transport	2 out of 485 genes, 0.4%	51 out of 17648 genes, 0.3%	1
phospholipid transport	2 out of 485 genes, 0.4%	51 out of 17648 genes, 0.3%	1
regulation of monooxygenase activity	2 out of 485 genes, 0.4%	51 out of 17648 genes, 0.3%	1
sulfur compound biosynthetic process	2 out of 485 genes, 0.4%	51 out of 17648 genes, 0.3%	1
heterocycle biosynthetic process	89 out of 485 genes, 18.4%	3156 out of 17648 genes, 17.9%	1
hemostasis	14 out of 485 genes, 2.9%	469 out of 17648 genes, 2.7%	1
ribonucleotide metabolic process	19 out of 485 genes, 3.9%	648 out of 17648 genes, 3.7%	1
regulation of response to stress	8 out of 485 genes, 1.6%	259 out of 17648 genes, 1.5%	1
recombinational repair	2 out of 485 genes, 0.4%	52 out of 17648 genes, 0.3%	1
protein folding	3 out of 485 genes, 0.6%	86 out of 17648 genes, 0.5%	1
positive regulation of lymphocyte activation	3 out of 485 genes, 0.6%	86 out of 17648 genes, 0.5%	1
regulation of anatomical structure size	6 out of 485 genes, 1.2%	190 out of 17648 genes, 1.1%	1
positive regulation of catabolic process	4 out of 485 genes, 0.8%	121 out of 17648 genes, 0.7%	1
regulation of cellular component biogenesis	5 out of 485 genes, 1.0%	156 out of 17648 genes, 0.9%	1
receptor-mediated endocytosis	3 out of 485 genes, 0.6%	87 out of 17648 genes, 0.5%	1
aging	3 out of 485 genes, 0.6%	87 out of 17648 genes, 0.5%	1
regulation of receptor activity	3 out of 485 genes, 0.6%	87 out of 17648 genes, 0.5%	1
regulation of protein binding	3 out of 485 genes, 0.6%	87 out of 17648 genes, 0.5%	1
aromatic compound biosynthetic process	88 out of 485 genes, 18.1%	3134 out of 17648 genes, 17.8%	1
negative regulation of cell cycle process	2 out of 485 genes, 0.4%	53 out of 17648 genes, 0.3%	1
ribose phosphate metabolic process	19 out of 485 genes, 3.9%	653 out of 17648 genes, 3.7%	1
induction of programmed cell death	6 out of 485 genes, 1.2%	192 out of 17648 genes, 1.1%	1
organonitrogen compound catabolic process	17 out of 485 genes, 3.5%	582 out of 17648 genes, 3.3%	1
cellular protein metabolic process	94 out of 485 genes, 19.4%	3356 out of 17648 genes, 19.0%	1
actin polymerization or depolymerization	3 out of 485 genes, 0.6%	88 out of 17648 genes, 0.5%	1
positive regulation of phospholipase C activity	2 out of 485 genes, 0.4%	54 out of 17648 genes, 0.3%	1
regulation of phospholipase C activity	2 out of 485 genes, 0.4%	54 out of 17648 genes, 0.3%	1
positive regulation of developmental process	6 out of 485 genes, 1.2%	194 out of 17648 genes, 1.1%	1
purine ribonucleotide catabolic process	12 out of 485 genes, 2.5%	407 out of 17648 genes, 2.3%	1
ribonucleotide catabolic process	12 out of 485 genes, 2.5%	407 out of 17648 genes, 2.3%	1
oxidation-reduction process	10 out of 485 genes, 2.1%	336 out of 17648 genes, 1.9%	1
cellular component assembly involved in morphogenesis	5 out of 485 genes, 1.0%	159 out of 17648 genes, 0.9%	1
sodium ion transport	2 out of 485 genes, 0.4%	55 out of 17648 genes, 0.3%	1
histone methylation	2 out of 485 genes, 0.4%	55 out of 17648 genes, 0.3%	1
positive regulation of organelle organization	4 out of 485 genes, 0.8%	125 out of 17648 genes, 0.7%	1
cell projection organization	19 out of 485 genes, 3.9%	660 out of 17648 genes, 3.7%	1
glycosaminoglycan biosynthetic process	3 out of 485 genes, 0.6%	90 out of 17648 genes, 0.5%	1
regulation of mitotic cell cycle	3 out of 485 genes, 0.6%	90 out of 17648 genes, 0.5%	1
protein secretion	3 out of 485 genes, 0.6%	90 out of 17648 genes, 0.5%	1
purine nucleotide catabolic process	12 out of 485 genes, 2.5%	411 out of 17648 genes, 2.3%	1
body fluid secretion	2 out of 485 genes, 0.4%	56 out of 17648 genes, 0.3%	1
hormone-mediated signaling pathway	2 out of 485 genes, 0.4%	56 out of 17648 genes, 0.3%	1
cytokine-mediated signaling pathway	3 out of 485 genes, 0.6%	91 out of 17648 genes, 0.5%	1
interphase	6 out of 485 genes, 1.2%	198 out of 17648 genes, 1.1%	1
purine-containing compound catabolic process	12 out of 485 genes, 2.5%	413 out of 17648 genes, 2.3%	1
meiosis I	3 out of 485 genes, 0.6%	92 out of 17648 genes, 0.5%	1
embryonic limb morphogenesis	3 out of 485 genes, 0.6%	92 out of 17648 genes, 0.5%	1
regulation of myeloid cell differentiation	3 out of 485 genes, 0.6%	92 out of 17648 genes, 0.5%	1
anatomical structure homeostasis	3 out of 485 genes, 0.6%	92 out of 17648 genes, 0.5%	1
macromolecular complex disassembly	2 out of 485 genes, 0.4%	57 out of 17648 genes, 0.3%	1
antigen receptor-mediated signaling pathway	4 out of 485 genes, 0.8%	128 out of 17648 genes, 0.7%	1
cell cycle phase transition	10 out of 485 genes, 2.1%	343 out of 17648 genes, 1.9%	1
mitotic cell cycle phase transition	10 out of 485 genes, 2.1%	343 out of 17648 genes, 1.9%	1
central nervous system neuron differentiation	3 out of 485 genes, 0.6%	93 out of 17648 genes, 0.5%	1
regulation of gene expression, epigenetic	3 out of 485 genes, 0.6%	93 out of 17648 genes, 0.5%	1
muscle cell differentiation	8 out of 485 genes, 1.6%	273 out of 17648 genes, 1.5%	1
adult behavior	3 out of 485 genes, 0.6%	94 out of 17648 genes, 0.5%	1
regulation of apoptotic process	10 out of 485 genes, 2.1%	347 out of 17648 genes, 2.0%	1
response to unfolded protein	2 out of 485 genes, 0.4%	59 out of 17648 genes, 0.3%	1
extracellular matrix organization	2 out of 485 genes, 0.4%	59 out of 17648 genes, 0.3%	1
cholesterol transport	2 out of 485 genes, 0.4%	59 out of 17648 genes, 0.3%	1
appendage development	5 out of 485 genes, 1.0%	167 out of 17648 genes, 0.9%	1
nucleotide catabolic process	12 out of 485 genes, 2.5%	421 out of 17648 genes, 2.4%	1
immune response-activating cell surface receptor signaling pathway	4 out of 485 genes, 0.8%	132 out of 17648 genes, 0.7%	1
vitamin metabolic process	3 out of 485 genes, 0.6%	96 out of 17648 genes, 0.5%	1
regulation of cell morphogenesis involved in differentiation	2 out of 485 genes, 0.4%	60 out of 17648 genes, 0.3%	1
immune response-regulating signaling pathway	7 out of 485 genes, 1.4%	241 out of 17648 genes, 1.4%	1
protein import into nucleus	4 out of 485 genes, 0.8%	133 out of 17648 genes, 0.8%	1
protein targeting to nucleus	4 out of 485 genes, 0.8%	133 out of 17648 genes, 0.8%	1
positive regulation of cell differentiation	4 out of 485 genes, 0.8%	133 out of 17648 genes, 0.8%	1
protein maturation	3 out of 485 genes, 0.6%	97 out of 17648 genes, 0.5%	1
muscle structure development	11 out of 485 genes, 2.3%	388 out of 17648 genes, 2.2%	1
inorganic anion transport	4 out of 485 genes, 0.8%	134 out of 17648 genes, 0.8%	1
nuclear import	4 out of 485 genes, 0.8%	134 out of 17648 genes, 0.8%	1
cellular membrane organization	8 out of 485 genes, 1.6%	280 out of 17648 genes, 1.6%	1
signal transduction by p53 class mediator	3 out of 485 genes, 0.6%	98 out of 17648 genes, 0.6%	1
nucleobase-containing small molecule metabolic process	24 out of 485 genes, 4.9%	864 out of 17648 genes, 4.9%	1
membrane organization	8 out of 485 genes, 1.6%	281 out of 17648 genes, 1.6%	1
phosphorus metabolic process	65 out of 485 genes, 13.4%	2358 out of 17648 genes, 13.4%	1
synapse assembly	2 out of 485 genes, 0.4%	62 out of 17648 genes, 0.4%	1
diencephalon development	2 out of 485 genes, 0.4%	62 out of 17648 genes, 0.4%	1
positive regulation of Wnt receptor signaling pathway	2 out of 485 genes, 0.4%	62 out of 17648 genes, 0.4%	1
regulation of Rho GTPase activity	5 out of 485 genes, 1.0%	172 out of 17648 genes, 1.0%	1
regulation of Rho protein signal transduction	5 out of 485 genes, 1.0%	172 out of 17648 genes, 1.0%	1
embryonic appendage morphogenesis	3 out of 485 genes, 0.6%	99 out of 17648 genes, 0.6%	1
glycerolipid metabolic process	11 out of 485 genes, 2.3%	392 out of 17648 genes, 2.2%	1
positive regulation of cell development	2 out of 485 genes, 0.4%	63 out of 17648 genes, 0.4%	1
digestive tract development	2 out of 485 genes, 0.4%	63 out of 17648 genes, 0.4%	1
digestive system development	2 out of 485 genes, 0.4%	63 out of 17648 genes, 0.4%	1
neuron-neuron synaptic transmission	3 out of 485 genes, 0.6%	101 out of 17648 genes, 0.6%	1
protein import	4 out of 485 genes, 0.8%	138 out of 17648 genes, 0.8%	1
regulation of Wnt receptor signaling pathway	5 out of 485 genes, 1.0%	175 out of 17648 genes, 1.0%	1
nuclear-transcribed mRNA catabolic process, deadenylation-dependent decay	2 out of 485 genes, 0.4%	64 out of 17648 genes, 0.4%	1
synapse organization	2 out of 485 genes, 0.4%	64 out of 17648 genes, 0.4%	1
carbohydrate derivative metabolic process	35 out of 485 genes, 7.2%	1277 out of 17648 genes, 7.2%	1
nucleoside phosphate catabolic process	12 out of 485 genes, 2.5%	434 out of 17648 genes, 2.5%	1
nucleoside phosphate metabolic process	23 out of 485 genes, 4.7%	838 out of 17648 genes, 4.7%	1
regulation of nucleotide metabolic process	12 out of 485 genes, 2.5%	435 out of 17648 genes, 2.5%	1
adaptive immune response based on somatic recombination of immune receptors built from immunoglobulin superfamily domains	2 out of 485 genes, 0.4%	65 out of 17648 genes, 0.4%	1
organophosphate catabolic process	12 out of 485 genes, 2.5%	436 out of 17648 genes, 2.5%	1
amino acid transport	3 out of 485 genes, 0.6%	103 out of 17648 genes, 0.6%	1
muscle organ development	5 out of 485 genes, 1.0%	178 out of 17648 genes, 1.0%	1
negative regulation of protein metabolic process	5 out of 485 genes, 1.0%	178 out of 17648 genes, 1.0%	1
protein localization to nucleus	4 out of 485 genes, 0.8%	141 out of 17648 genes, 0.8%	1
determination of bilateral symmetry	2 out of 485 genes, 0.4%	66 out of 17648 genes, 0.4%	1
regulation of DNA metabolic process	2 out of 485 genes, 0.4%	66 out of 17648 genes, 0.4%	1
regulation of cell cycle phase transition	2 out of 485 genes, 0.4%	66 out of 17648 genes, 0.4%	1
regulation of mitotic cell cycle phase transition	2 out of 485 genes, 0.4%	66 out of 17648 genes, 0.4%	1
organelle organization	61 out of 485 genes, 12.6%	2236 out of 17648 genes, 12.7%	1
nucleotide metabolic process	22 out of 485 genes, 4.5%	807 out of 17648 genes, 4.6%	1
cellular response to cytokine stimulus	3 out of 485 genes, 0.6%	104 out of 17648 genes, 0.6%	1
synaptic transmission	9 out of 485 genes, 1.9%	328 out of 17648 genes, 1.9%	1
protein modification by small protein conjugation	16 out of 485 genes, 3.3%	587 out of 17648 genes, 3.3%	1
proteolysis	15 out of 485 genes, 3.1%	551 out of 17648 genes, 3.1%	1
specification of symmetry	2 out of 485 genes, 0.4%	67 out of 17648 genes, 0.4%	1
response to drug	2 out of 485 genes, 0.4%	67 out of 17648 genes, 0.4%	1
dicarboxylic acid metabolic process	2 out of 485 genes, 0.4%	67 out of 17648 genes, 0.4%	1
muscle tissue development	8 out of 485 genes, 1.6%	292 out of 17648 genes, 1.7%	1
embryonic epithelial tube formation	3 out of 485 genes, 0.6%	105 out of 17648 genes, 0.6%	1
regulation of insulin secretion	3 out of 485 genes, 0.6%	105 out of 17648 genes, 0.6%	1
epithelial tube formation	3 out of 485 genes, 0.6%	105 out of 17648 genes, 0.6%	1
regulation of peptide hormone secretion	3 out of 485 genes, 0.6%	105 out of 17648 genes, 0.6%	1
intracellular steroid hormone receptor signaling pathway	4 out of 485 genes, 0.8%	143 out of 17648 genes, 0.8%	1
protein phosphorylation	13 out of 485 genes, 2.7%	479 out of 17648 genes, 2.7%	1
tube formation	3 out of 485 genes, 0.6%	106 out of 17648 genes, 0.6%	1
organophosphate ester transport	2 out of 485 genes, 0.4%	68 out of 17648 genes, 0.4%	1
regulation of anatomical structure morphogenesis	8 out of 485 genes, 1.6%	294 out of 17648 genes, 1.7%	1
cellular modified amino acid metabolic process	4 out of 485 genes, 0.8%	144 out of 17648 genes, 0.8%	1
transcription, DNA-dependent	78 out of 485 genes, 16.1%	2870 out of 17648 genes, 16.3%	1
RNA biosynthetic process	78 out of 485 genes, 16.1%	2870 out of 17648 genes, 16.3%	1
cellular lipid metabolic process	24 out of 485 genes, 4.9%	890 out of 17648 genes, 5.0%	1
transcription from RNA polymerase III promoter	2 out of 485 genes, 0.4%	69 out of 17648 genes, 0.4%	1
regulation of multi-organism process	2 out of 485 genes, 0.4%	69 out of 17648 genes, 0.4%	1
protein catabolic process	12 out of 485 genes, 2.5%	446 out of 17648 genes, 2.5%	1
I-kappaB kinase/NF-kappaB cascade	5 out of 485 genes, 1.0%	184 out of 17648 genes, 1.0%	1
intracellular signal transduction	45 out of 485 genes, 9.3%	1668 out of 17648 genes, 9.5%	1
phosphate-containing compound metabolic process	62 out of 485 genes, 12.8%	2293 out of 17648 genes, 13.0%	1
neural tube formation	2 out of 485 genes, 0.4%	70 out of 17648 genes, 0.4%	1
primary neural tube formation	2 out of 485 genes, 0.4%	70 out of 17648 genes, 0.4%	1
regulation of neurotransmitter levels	4 out of 485 genes, 0.8%	147 out of 17648 genes, 0.8%	1
negative regulation of apoptotic process	5 out of 485 genes, 1.0%	186 out of 17648 genes, 1.1%	1
protein alkylation	3 out of 485 genes, 0.6%	110 out of 17648 genes, 0.6%	1
adaptive immune response	2 out of 485 genes, 0.4%	72 out of 17648 genes, 0.4%	1
negative regulation of cell cycle	2 out of 485 genes, 0.4%	72 out of 17648 genes, 0.4%	1
hindbrain development	3 out of 485 genes, 0.6%	112 out of 17648 genes, 0.6%	1
regulation of hormone secretion	3 out of 485 genes, 0.6%	112 out of 17648 genes, 0.6%	1
aminoglycan biosynthetic process	4 out of 485 genes, 0.8%	151 out of 17648 genes, 0.9%	1
regulation of cytoskeleton organization	4 out of 485 genes, 0.8%	151 out of 17648 genes, 0.9%	1
response to oxidative stress	5 out of 485 genes, 1.0%	190 out of 17648 genes, 1.1%	1
phosphorylation	14 out of 485 genes, 2.9%	531 out of 17648 genes, 3.0%	1
striated muscle tissue development	7 out of 485 genes, 1.4%	267 out of 17648 genes, 1.5%	1
response to acid	2 out of 485 genes, 0.4%	74 out of 17648 genes, 0.4%	1
MyD88-independent toll-like receptor signaling pathway	2 out of 485 genes, 0.4%	74 out of 17648 genes, 0.4%	1
protein homooligomerization	2 out of 485 genes, 0.4%	74 out of 17648 genes, 0.4%	1
negative regulation of hydrolase activity	2 out of 485 genes, 0.4%	74 out of 17648 genes, 0.4%	1
ubiquitin-dependent protein catabolic process	7 out of 485 genes, 1.4%	269 out of 17648 genes, 1.5%	1
toll-like receptor signaling pathway	3 out of 485 genes, 0.6%	115 out of 17648 genes, 0.7%	1
morphogenesis of embryonic epithelium	3 out of 485 genes, 0.6%	115 out of 17648 genes, 0.7%	1
regulation of cellular component size	3 out of 485 genes, 0.6%	116 out of 17648 genes, 0.7%	1
dicarboxylic acid transport	2 out of 485 genes, 0.4%	76 out of 17648 genes, 0.4%	1
gene silencing	2 out of 485 genes, 0.4%	76 out of 17648 genes, 0.4%	1
cellular amide metabolic process	2 out of 485 genes, 0.4%	76 out of 17648 genes, 0.4%	1
response to reactive oxygen species	3 out of 485 genes, 0.6%	117 out of 17648 genes, 0.7%	1
negative regulation of programmed cell death	5 out of 485 genes, 1.0%	196 out of 17648 genes, 1.1%	1
negative regulation of phosphorus metabolic process	4 out of 485 genes, 0.8%	157 out of 17648 genes, 0.9%	1
negative regulation of phosphate metabolic process	4 out of 485 genes, 0.8%	157 out of 17648 genes, 0.9%	1
nuclear transport	7 out of 485 genes, 1.4%	274 out of 17648 genes, 1.6%	1
glycosylation	6 out of 485 genes, 1.2%	236 out of 17648 genes, 1.3%	1
JAK-STAT cascade	2 out of 485 genes, 0.4%	78 out of 17648 genes, 0.4%	1
response to UV	2 out of 485 genes, 0.4%	78 out of 17648 genes, 0.4%	1
proteolysis involved in cellular protein catabolic process	11 out of 485 genes, 2.3%	430 out of 17648 genes, 2.4%	1
immune response-activating signal transduction	6 out of 485 genes, 1.2%	238 out of 17648 genes, 1.3%	1
cellular protein catabolic process	11 out of 485 genes, 2.3%	431 out of 17648 genes, 2.4%	1
nucleoside triphosphate metabolic process	2 out of 485 genes, 0.4%	79 out of 17648 genes, 0.4%	1
regulation of peptidase activity	2 out of 485 genes, 0.4%	79 out of 17648 genes, 0.4%	1
regulation of purine nucleotide metabolic process	11 out of 485 genes, 2.3%	432 out of 17648 genes, 2.4%	1
telencephalon development	5 out of 485 genes, 1.0%	200 out of 17648 genes, 1.1%	1
regulation of defense response	5 out of 485 genes, 1.0%	200 out of 17648 genes, 1.1%	1
negative regulation of cell death	5 out of 485 genes, 1.0%	200 out of 17648 genes, 1.1%	1
neural tube development	2 out of 485 genes, 0.4%	80 out of 17648 genes, 0.5%	1
cellular macromolecular complex assembly	7 out of 485 genes, 1.4%	280 out of 17648 genes, 1.6%	1
nucleocytoplasmic transport	6 out of 485 genes, 1.2%	241 out of 17648 genes, 1.4%	1
negative regulation of Wnt receptor signaling pathway	3 out of 485 genes, 0.6%	122 out of 17648 genes, 0.7%	1
regulation of protein complex assembly	2 out of 485 genes, 0.4%	81 out of 17648 genes, 0.5%	1
regulation of Ras GTPase activity	6 out of 485 genes, 1.2%	243 out of 17648 genes, 1.4%	1
apoptotic signaling pathway	2 out of 485 genes, 0.4%	82 out of 17648 genes, 0.5%	1
regulation of execution phase of apoptosis	2 out of 485 genes, 0.4%	82 out of 17648 genes, 0.5%	1
dephosphorylation	5 out of 485 genes, 1.0%	205 out of 17648 genes, 1.2%	1
intracellular receptor mediated signaling pathway	5 out of 485 genes, 1.0%	205 out of 17648 genes, 1.2%	1
coenzyme metabolic process	6 out of 485 genes, 1.2%	246 out of 17648 genes, 1.4%	1
protein modification by small protein conjugation or removal	17 out of 485 genes, 3.5%	673 out of 17648 genes, 3.8%	1
pattern recognition receptor signaling pathway	3 out of 485 genes, 0.6%	128 out of 17648 genes, 0.7%	1
modification-dependent protein catabolic process	10 out of 485 genes, 2.1%	408 out of 17648 genes, 2.3%	1
modification-dependent macromolecule catabolic process	10 out of 485 genes, 2.1%	409 out of 17648 genes, 2.3%	1
regulation of protein ubiquitination	3 out of 485 genes, 0.6%	129 out of 17648 genes, 0.7%	1
positive regulation of MAP kinase activity	2 out of 485 genes, 0.4%	87 out of 17648 genes, 0.5%	1
nucleoside metabolic process	2 out of 485 genes, 0.4%	88 out of 17648 genes, 0.5%	1
innate immune response-activating signal transduction	3 out of 485 genes, 0.6%	131 out of 17648 genes, 0.7%	1
regulation of actin filament-based process	3 out of 485 genes, 0.6%	131 out of 17648 genes, 0.7%	1
DNA damage response, signal transduction by p53 class mediator	2 out of 485 genes, 0.4%	89 out of 17648 genes, 0.5%	1
cardiocyte differentiation	2 out of 485 genes, 0.4%	89 out of 17648 genes, 0.5%	1
positive regulation of protein serine/threonine kinase activity	2 out of 485 genes, 0.4%	89 out of 17648 genes, 0.5%	1
forebrain development	7 out of 485 genes, 1.4%	297 out of 17648 genes, 1.7%	1
response to light stimulus	4 out of 485 genes, 0.8%	176 out of 17648 genes, 1.0%	1
mRNA splicing, via spliceosome	3 out of 485 genes, 0.6%	134 out of 17648 genes, 0.8%	1
skeletal muscle tissue development	3 out of 485 genes, 0.6%	134 out of 17648 genes, 0.8%	1
protein dephosphorylation	4 out of 485 genes, 0.8%	177 out of 17648 genes, 1.0%	1
response to DNA damage stimulus	12 out of 485 genes, 2.5%	499 out of 17648 genes, 2.8%	1
response to radiation	6 out of 485 genes, 1.2%	260 out of 17648 genes, 1.5%	1
activation of innate immune response	3 out of 485 genes, 0.6%	136 out of 17648 genes, 0.8%	1
microtubule cytoskeleton organization	5 out of 485 genes, 1.0%	221 out of 17648 genes, 1.3%	1
intracellular protein kinase cascade	14 out of 485 genes, 2.9%	583 out of 17648 genes, 3.3%	1
cofactor metabolic process	7 out of 485 genes, 1.4%	305 out of 17648 genes, 1.7%	1
cellular carbohydrate metabolic process	3 out of 485 genes, 0.6%	140 out of 17648 genes, 0.8%	1
response to organophosphorus	2 out of 485 genes, 0.4%	96 out of 17648 genes, 0.5%	1
protein methylation	2 out of 485 genes, 0.4%	97 out of 17648 genes, 0.5%	1
nuclear export	2 out of 485 genes, 0.4%	97 out of 17648 genes, 0.5%	1
neuron projection development	8 out of 485 genes, 1.6%	352 out of 17648 genes, 2.0%	1
regulation of innate immune response	3 out of 485 genes, 0.6%	143 out of 17648 genes, 0.8%	1
positive regulation of innate immune response	3 out of 485 genes, 0.6%	143 out of 17648 genes, 0.8%	1
cellular macromolecule metabolic process	176 out of 485 genes, 36.3%	6655 out of 17648 genes, 37.7%	1
regulation of neurological system process	4 out of 485 genes, 0.8%	187 out of 17648 genes, 1.1%	1
regulation of transmission of nerve impulse	4 out of 485 genes, 0.8%	187 out of 17648 genes, 1.1%	1
regulation of ubiquitin-protein ligase activity	2 out of 485 genes, 0.4%	99 out of 17648 genes, 0.6%	1
regulation of organelle organization	7 out of 485 genes, 1.4%	313 out of 17648 genes, 1.8%	1
protein glycosylation	5 out of 485 genes, 1.0%	231 out of 17648 genes, 1.3%	1
macromolecule glycosylation	5 out of 485 genes, 1.0%	231 out of 17648 genes, 1.3%	1
regulation of Ras protein signal transduction	6 out of 485 genes, 1.2%	273 out of 17648 genes, 1.5%	1
regulation of ligase activity	2 out of 485 genes, 0.4%	100 out of 17648 genes, 0.6%	1
carbohydrate derivative biosynthetic process	14 out of 485 genes, 2.9%	598 out of 17648 genes, 3.4%	1
organelle localization	3 out of 485 genes, 0.6%	147 out of 17648 genes, 0.8%	1
skeletal muscle organ development	3 out of 485 genes, 0.6%	147 out of 17648 genes, 0.8%	1
calcium ion transport	3 out of 485 genes, 0.6%	148 out of 17648 genes, 0.8%	1
cellular protein complex assembly	4 out of 485 genes, 0.8%	192 out of 17648 genes, 1.1%	1
glycosyl compound metabolic process	2 out of 485 genes, 0.4%	103 out of 17648 genes, 0.6%	1
regulation of small GTPase mediated signal transduction	6 out of 485 genes, 1.2%	278 out of 17648 genes, 1.6%	1
regulation of cellular catabolic process	10 out of 485 genes, 2.1%	445 out of 17648 genes, 2.5%	1
ER-nucleus signaling pathway	2 out of 485 genes, 0.4%	105 out of 17648 genes, 0.6%	1
establishment or maintenance of cell polarity	2 out of 485 genes, 0.4%	105 out of 17648 genes, 0.6%	1
microtubule-based movement	3 out of 485 genes, 0.6%	151 out of 17648 genes, 0.9%	1
organophosphate metabolic process	30 out of 485 genes, 6.2%	1238 out of 17648 genes, 7.0%	1
regulation of nucleoside metabolic process	8 out of 485 genes, 1.6%	368 out of 17648 genes, 2.1%	1
cardiac chamber morphogenesis	2 out of 485 genes, 0.4%	107 out of 17648 genes, 0.6%	1
pallium development	2 out of 485 genes, 0.4%	107 out of 17648 genes, 0.6%	1
nucleosome organization	2 out of 485 genes, 0.4%	107 out of 17648 genes, 0.6%	1
regulation of synaptic plasticity	2 out of 485 genes, 0.4%	108 out of 17648 genes, 0.6%	1
positive regulation of defense response	3 out of 485 genes, 0.6%	155 out of 17648 genes, 0.9%	1
regulation of actin cytoskeleton organization	2 out of 485 genes, 0.4%	109 out of 17648 genes, 0.6%	1
microtubule-based process	8 out of 485 genes, 1.6%	372 out of 17648 genes, 2.1%	1
protein-DNA complex subunit organization	2 out of 485 genes, 0.4%	110 out of 17648 genes, 0.6%	1
glycoprotein biosynthetic process	6 out of 485 genes, 1.2%	290 out of 17648 genes, 1.6%	1
tRNA metabolic process	2 out of 485 genes, 0.4%	112 out of 17648 genes, 0.6%	1
regulation of immune effector process	3 out of 485 genes, 0.6%	163 out of 17648 genes, 0.9%	1
covalent chromatin modification	7 out of 485 genes, 1.4%	341 out of 17648 genes, 1.9%	1
histone modification	7 out of 485 genes, 1.4%	341 out of 17648 genes, 1.9%	1
glycerophospholipid biosynthetic process	3 out of 485 genes, 0.6%	165 out of 17648 genes, 0.9%	1
microtubule-based transport	2 out of 485 genes, 0.4%	117 out of 17648 genes, 0.7%	1
cytoskeleton-dependent intracellular transport	2 out of 485 genes, 0.4%	117 out of 17648 genes, 0.7%	1
glycerolipid biosynthetic process	3 out of 485 genes, 0.6%	167 out of 17648 genes, 0.9%	1
macromolecular complex subunit organization	28 out of 485 genes, 5.8%	1201 out of 17648 genes, 6.8%	1
antigen processing and presentation	3 out of 485 genes, 0.6%	168 out of 17648 genes, 1.0%	1
protein ubiquitination	6 out of 485 genes, 1.2%	304 out of 17648 genes, 1.7%	1
negative regulation of gene expression	2 out of 485 genes, 0.4%	120 out of 17648 genes, 0.7%	1
MAPK cascade	5 out of 485 genes, 1.0%	261 out of 17648 genes, 1.5%	1
phospholipid biosynthetic process	3 out of 485 genes, 0.6%	170 out of 17648 genes, 1.0%	1
regulation of synaptic transmission	3 out of 485 genes, 0.6%	173 out of 17648 genes, 1.0%	1
sensory perception of light stimulus	3 out of 485 genes, 0.6%	173 out of 17648 genes, 1.0%	1
glycolipid metabolic process	2 out of 485 genes, 0.4%	124 out of 17648 genes, 0.7%	1
negative regulation of protein phosphorylation	2 out of 485 genes, 0.4%	125 out of 17648 genes, 0.7%	1
negative regulation of phosphorylation	2 out of 485 genes, 0.4%	125 out of 17648 genes, 0.7%	1
peptidyl-amino acid modification	6 out of 485 genes, 1.2%	313 out of 17648 genes, 1.8%	1
mitochondrion organization	2 out of 485 genes, 0.4%	126 out of 17648 genes, 0.7%	1
cardiac chamber development	2 out of 485 genes, 0.4%	127 out of 17648 genes, 0.7%	1
negative regulation of organelle organization	2 out of 485 genes, 0.4%	127 out of 17648 genes, 0.7%	1
regulation of nucleotide catabolic process	7 out of 485 genes, 1.4%	364 out of 17648 genes, 2.1%	1
regulation of purine nucleotide catabolic process	7 out of 485 genes, 1.4%	364 out of 17648 genes, 2.1%	1
learning or memory	2 out of 485 genes, 0.4%	131 out of 17648 genes, 0.7%	1
macromolecule methylation	2 out of 485 genes, 0.4%	131 out of 17648 genes, 0.7%	1
cognition	2 out of 485 genes, 0.4%	131 out of 17648 genes, 0.7%	1
glycoprotein metabolic process	6 out of 485 genes, 1.2%	322 out of 17648 genes, 1.8%	1
regulation of GTPase activity	6 out of 485 genes, 1.2%	322 out of 17648 genes, 1.8%	1
methylation	2 out of 485 genes, 0.4%	135 out of 17648 genes, 0.8%	1
mRNA processing	4 out of 485 genes, 0.8%	235 out of 17648 genes, 1.3%	1
chromatin modification	8 out of 485 genes, 1.6%	423 out of 17648 genes, 2.4%	1
protein complex subunit organization	18 out of 485 genes, 3.7%	854 out of 17648 genes, 4.8%	1
regulation of GTP catabolic process	6 out of 485 genes, 1.2%	337 out of 17648 genes, 1.9%	1
RNA processing	12 out of 485 genes, 2.5%	607 out of 17648 genes, 3.4%	1
phosphatidylinositol metabolic process	2 out of 485 genes, 0.4%	145 out of 17648 genes, 0.8%	1
RNA splicing	6 out of 485 genes, 1.2%	342 out of 17648 genes, 1.9%	1
negative regulation of cellular component organization	3 out of 485 genes, 0.6%	198 out of 17648 genes, 1.1%	1
stress-activated protein kinase signaling cascade	2 out of 485 genes, 0.4%	147 out of 17648 genes, 0.8%	1
stress-activated MAPK cascade	2 out of 485 genes, 0.4%	147 out of 17648 genes, 0.8%	1
negative regulation of protein modification process	2 out of 485 genes, 0.4%	150 out of 17648 genes, 0.8%	1
S phase	2 out of 485 genes, 0.4%	154 out of 17648 genes, 0.9%	1
protein oligomerization	6 out of 485 genes, 1.2%	359 out of 17648 genes, 2.0%	1
negative regulation of cellular protein metabolic process	2 out of 485 genes, 0.4%	157 out of 17648 genes, 0.9%	1
DNA metabolic process	15 out of 485 genes, 3.1%	761 out of 17648 genes, 4.3%	1
RNA splicing, via transesterification reactions	4 out of 485 genes, 0.8%	270 out of 17648 genes, 1.5%	1
RNA splicing, via transesterification reactions with bulged adenosine as nucleophile	4 out of 485 genes, 0.8%	270 out of 17648 genes, 1.5%	1
cytoplasmic transport	6 out of 485 genes, 1.2%	371 out of 17648 genes, 2.1%	1
phospholipid metabolic process	6 out of 485 genes, 1.2%	380 out of 17648 genes, 2.2%	1
chromatin organization	10 out of 485 genes, 2.1%	575 out of 17648 genes, 3.3%	1
macromolecular complex assembly	17 out of 485 genes, 3.5%	887 out of 17648 genes, 5.0%	1
cellular protein modification process	60 out of 485 genes, 12.4%	2653 out of 17648 genes, 15.0%	1
positive regulation of multicellular organismal process	2 out of 485 genes, 0.4%	184 out of 17648 genes, 1.0%	1
chromosome organization	12 out of 485 genes, 2.5%	682 out of 17648 genes, 3.9%	1
DNA repair	4 out of 485 genes, 0.8%	298 out of 17648 genes, 1.7%	1
protein modification process	60 out of 485 genes, 12.4%	2701 out of 17648 genes, 15.3%	1
macromolecule modification	61 out of 485 genes, 12.6%	2787 out of 17648 genes, 15.8%	1
glycerophospholipid metabolic process	4 out of 485 genes, 0.8%	332 out of 17648 genes, 1.9%	1
protein complex assembly	10 out of 485 genes, 2.1%	658 out of 17648 genes, 3.7%	1
protein complex biogenesis	10 out of 485 genes, 2.1%	658 out of 17648 genes, 3.7%	1
