# Supplementary material for: Transcriptome Profiling Identifies Differentially Expressed Genes in Huoyan Goose Ovaries between the Laying Period and Ceased Period
Source: PLoS One. 2014 Nov 24;9(11):e113211. doi: 10.1371/journal.pone.0113211 (PMC4242529; doi:10.1371/journal.pone.0113211)
Supplement: Table S5 — KEGG pathway annotation of differentially expressed genes. A list of KEGG pathways enriched for differentially expressed genes showing higher transcript abundance in goose ovaries. (XLS) [file pone.0113211.s005.xls]

## Sheet: Sheet1
Table S5. KEGG pathway annotation of differentially expressed genes.
#	Pathway	DEGs with pathway annotation (585)	All genes with pathway annotation (25995)	Pvalue	Qvalue	Pathway ID
1	Ribosome	27 (4.62%)	120 (0.46%)	1.35388e-19	2.89729e-17	ko03010
2	Salivary secretion	16 (2.74%)	250 (0.96%)	0.000189695	0.0139094	ko04970
3	Pathways in cancer	37 (6.32%)	873 (3.36%)	0.000194991	0.0139094	ko05200
4	Carbohydrate digestion and absorption	10 (1.71%)	120 (0.46%)	0.000390914	0.0180992	ko04973
5	HTLV-I infection	29 (4.96%)	655 (2.52%)	0.000471869	0.0180992	ko05166
6	Acute myeloid leukemia	10 (1.71%)	124 (0.48%)	0.000507454	0.0180992	ko05221
7	Morphine addiction	14 (2.39%)	232 (0.89%)	0.000836022	0.0255584	ko05032
8	Cytokine-cytokine receptor interaction	17 (2.91%)	318 (1.22%)	0.0009584	0.0256372	ko04060
9	Focal adhesion	35 (5.98%)	891 (3.43%)	0.0011119	0.0264385	ko04510
10	GABAergic synapse	13 (2.22%)	220 (0.85%)	0.00152736	0.0326855	ko04727
11	ECM-receptor interaction	20 (3.42%)	425 (1.63%)	0.00169511	0.0329776	ko04512
12	Neuroactive ligand-receptor interaction	22 (3.76%)	494 (1.9%)	0.00203841	0.0363516	ko04080
13	Chemokine signaling pathway	20 (3.42%)	446 (1.72%)	0.00294985	0.048559	ko04062
14	Glutamatergic synapse	15 (2.56%)	311 (1.2%)	0.00489059	0.0747562	ko04724
15	Renal cell carcinoma	9 (1.54%)	145 (0.56%)	0.00566294	0.0767956	ko05211
16	Glycine, serine and threonine metabolism	8 (1.37%)	120 (0.46%)	0.0058373	0.0767956	ko00260
17	Aldosterone-regulated sodium reabsorption	8 (1.37%)	121 (0.47%)	0.00613094	0.0767956	ko04960
18	Melanoma	8 (1.37%)	123 (0.47%)	0.00675173	0.0767956	ko05218
19	Cholinergic synapse	12 (2.05%)	233 (0.9%)	0.0068183	0.0767956	ko04725
20	Chronic myeloid leukemia	12 (2.05%)	241 (0.93%)	0.00880221	0.0941836	ko05220
21	Type II diabetes mellitus	8 (1.37%)	131 (0.5%)	0.00971967	0.099048	ko04930
22	Gap junction	11 (1.88%)	219 (0.84%)	0.0111513	0.104173	ko04540
23	Prostate cancer	10 (1.71%)	190 (0.73%)	0.0111961	0.104173	ko05215
24	Steroid hormone biosynthesis	7 (1.2%)	112 (0.43%)	0.0134474	0.119906	ko00140
25	MAPK signaling pathway	26 (4.44%)	731 (2.81%)	0.0153603	0.131484	ko04010
26	Jak-STAT signaling pathway	12 (2.05%)	264 (1.02%)	0.0170578	0.140328	ko04630
27	Progesterone-mediated oocyte maturation	10 (1.71%)	205 (0.79%)	0.0181706	0.140328	ko04914
28	Pancreatic cancer	8 (1.37%)	147 (0.57%)	0.0184133	0.140328	ko05212
29	Pancreatic secretion	11 (1.88%)	237 (0.91%)	0.0190165	0.140328	ko04972
30	Cysteine and methionine metabolism	6 (1.03%)	97 (0.37%)	0.022392	0.15973	ko00270
31	Glutathione metabolism	5 (0.85%)	73 (0.28%)	0.0243678	0.168216	ko00480
32	Hedgehog signaling pathway	7 (1.2%)	133 (0.51%)	0.0310852	0.207882	ko04340
33	Retrograde endocannabinoid signaling	11 (1.88%)	261 (1%)	0.035088	0.22754	ko04723
34	Nicotine addiction	5 (0.85%)	83 (0.32%)	0.0393592	0.240696	ko05033
35	Non-small cell lung cancer	7 (1.2%)	140 (0.54%)	0.0393662	0.240696	ko05223
36	TGF-beta signaling pathway	9 (1.54%)	210 (0.81%)	0.0489171	0.290785	ko04350
37	Rheumatoid arthritis	7 (1.2%)	148 (0.57%)	0.050454	0.291815	ko05323
38	Biosynthesis of unsaturated fatty acids	4 (0.68%)	64 (0.25%)	0.0560464	0.3107	ko01040
39	VEGF signaling pathway	11 (1.88%)	283 (1.09%)	0.0566228	0.3107	ko04370
40	Adipocytokine signaling pathway	8 (1.37%)	189 (0.73%)	0.0647419	0.329182	ko04920
41	Apoptosis	8 (1.37%)	189 (0.73%)	0.0647419	0.329182	ko04210
42	Amoebiasis	13 (2.22%)	361 (1.39%)	0.0663344	0.329182	ko05146
43	Cocaine addiction	6 (1.03%)	127 (0.49%)	0.0675877	0.329182	ko05030
44	Fc epsilon RI signaling pathway	9 (1.54%)	224 (0.86%)	0.067702	0.329182	ko04664
45	Malaria	6 (1.03%)	128 (0.49%)	0.0696357	0.329182	ko05144
46	Transcriptional misregulation in cancer	20 (3.42%)	621 (2.39%)	0.0707587	0.329182	ko05202
47	Serotonergic synapse	11 (1.88%)	306 (1.18%)	0.0870145	0.389182	ko04726
48	Endocrine and other factor-regulated calcium reabsorption	6 (1.03%)	136 (0.52%)	0.0872933	0.389182	ko04961
49	Nicotinate and nicotinamide metabolism	5 (0.85%)	106 (0.41%)	0.0913495	0.398955	ko00760
50	Fatty acid elongation	3 (0.51%)	48 (0.18%)	0.0933637	0.399597	ko00062
51	Small cell lung cancer	9 (1.54%)	241 (0.93%)	0.0958778	0.402311	ko05222
52	Phototransduction - fly	5 (0.85%)	109 (0.42%)	0.0999057	0.41115	ko04745
53	Starch and sucrose metabolism	5 (0.85%)	110 (0.42%)	0.102844	0.413216	ko00500
54	Colorectal cancer	6 (1.03%)	143 (0.55%)	0.104569	0.413216	ko05210
55	Bacterial invasion of epithelial cells	10 (1.71%)	282 (1.08%)	0.1062	0.413216	ko05100
56	Steroid biosynthesis	3 (0.51%)	52 (0.2%)	0.111911	0.427658	ko00100
57	Alanine, aspartate and glutamate metabolism	3 (0.51%)	55 (0.21%)	0.126662	0.456282	ko00250
58	Arachidonic acid metabolism	5 (0.85%)	118 (0.45%)	0.127848	0.456282	ko00590
59	Glioma	8 (1.37%)	222 (0.85%)	0.129656	0.456282	ko05214
60	GnRH signaling pathway	9 (1.54%)	258 (0.99%)	0.129922	0.456282	ko04912
61	Synaptic vesicle cycle	8 (1.37%)	223 (0.86%)	0.132016	0.456282	ko04721
62	Wnt signaling pathway	14 (2.39%)	445 (1.71%)	0.132194	0.456282	ko04310
63	Melanogenesis	8 (1.37%)	224 (0.86%)	0.134398	0.456527	ko04916
64	alpha-Linolenic acid metabolism	3 (0.51%)	57 (0.22%)	0.136862	0.457631	ko00592
65	Legionellosis	5 (0.85%)	122 (0.47%)	0.141297	0.457785	ko05134
66	Leukocyte transendothelial migration	15 (2.56%)	491 (1.89%)	0.145013	0.457785	ko04670
67	Toxoplasmosis	9 (1.54%)	265 (1.02%)	0.145579	0.457785	ko05145
68	Butirosin and neomycin biosynthesis	1 (0.17%)	7 (0.03%)	0.147301	0.457785	ko00524
69	Gastric acid secretion	10 (1.71%)	304 (1.17%)	0.150155	0.457785	ko04971
70	Bile secretion	7 (1.2%)	195 (0.75%)	0.151882	0.457785	ko04976
71	Amyotrophic lateral sclerosis (ALS)	7 (1.2%)	195 (0.75%)	0.151882	0.457785	ko05014
72	Toll-like receptor signaling pathway	7 (1.2%)	197 (0.76%)	0.1575	0.46332	ko04620
73	Proximal tubule bicarbonate reclamation	3 (0.51%)	61 (0.23%)	0.158049	0.46332	ko04964
74	Glycolysis / Gluconeogenesis	4 (0.68%)	94 (0.36%)	0.16203	0.468572	ko00010
75	Vibrio cholerae infection	7 (1.2%)	203 (0.78%)	0.174909	0.499073	ko05110
76	D-Arginine and D-ornithine metabolism	2 (0.34%)	34 (0.13%)	0.1777	0.500367	ko00472
77	Basal cell carcinoma	5 (0.85%)	133 (0.51%)	0.18119	0.503568	ko05217
78	Complement and coagulation cascades	8 (1.37%)	244 (0.94%)	0.186387	0.511371	ko04610
79	Linoleic acid metabolism	3 (0.51%)	67 (0.26%)	0.191511	0.518776	ko00591
80	Drug metabolism - cytochrome P450	3 (0.51%)	68 (0.26%)	0.197254	0.522518	ko00982
81	PPAR signaling pathway	9 (1.54%)	286 (1.1%)	0.197775	0.522518	ko03320
82	Bladder cancer	4 (0.68%)	105 (0.4%)	0.211772	0.552673	ko05219
83	Collecting duct acid secretion	3 (0.51%)	71 (0.27%)	0.214721	0.553617	ko04966
84	Calcium signaling pathway	16 (2.74%)	573 (2.2%)	0.222994	0.568103	ko04020
85	One carbon pool by folate	2 (0.34%)	42 (0.16%)	0.243814	0.612249	ko00670
86	ErbB signaling pathway	8 (1.37%)	265 (1.02%)	0.248651	0.612249	ko04012
87	Amino sugar and nucleotide sugar metabolism	4 (0.68%)	113 (0.43%)	0.250286	0.612249	ko00520
88	Insulin signaling pathway	14 (2.39%)	506 (1.95%)	0.252325	0.612249	ko04910
89	Metabolic pathways	71 (12.14%)	2915 (11.21%)	0.255003	0.612249	ko01100
90	mTOR signaling pathway	6 (1.03%)	190 (0.73%)	0.257488	0.612249	ko04150
91	Metabolism of xenobiotics by cytochrome P450	3 (0.51%)	79 (0.3%)	0.26266	0.617684	ko00980
92	Leishmaniasis	5 (0.85%)	154 (0.59%)	0.266616	0.620173	ko05140
93	Measles	8 (1.37%)	273 (1.05%)	0.27398	0.630449	ko05162
94	Arrhythmogenic right ventricular cardiomyopathy (ARVC)	8 (1.37%)	275 (1.06%)	0.280424	0.632961	ko05412
95	African trypanosomiasis	3 (0.51%)	82 (0.32%)	0.280987	0.632961	ko05143
96	Protein digestion and absorption	7 (1.2%)	238 (0.92%)	0.289878	0.646186	ko04974
97	Hematopoietic cell lineage	5 (0.85%)	163 (0.63%)	0.305692	0.666603	ko04640
98	Chagas disease (American trypanosomiasis)	6 (1.03%)	203 (0.78%)	0.307624	0.666603	ko05142
99	Dopaminergic synapse	10 (1.71%)	365 (1.4%)	0.308382	0.666603	ko04728
100	Cell cycle	8 (1.37%)	289 (1.11%)	0.326522	0.698757	ko04110
101	Fatty acid biosynthesis	1 (0.17%)	18 (0.07%)	0.336244	0.711826	ko00061
102	Parkinson's disease	6 (1.03%)	211 (0.81%)	0.339281	0.711826	ko05012
103	NOD-like receptor signaling pathway	6 (1.03%)	212 (0.82%)	0.343266	0.713194	ko04621
104	Primary bile acid biosynthesis	2 (0.34%)	55 (0.21%)	0.352014	0.722979	ko00120
105	p53 signaling pathway	7 (1.2%)	256 (0.98%)	0.354733	0.722979	ko04115
106	Arginine and proline metabolism	4 (0.68%)	135 (0.52%)	0.361397	0.729612	ko00330
107	Endometrial cancer	4 (0.68%)	136 (0.52%)	0.366508	0.733015	ko05213
108	Prion diseases	5 (0.85%)	180 (0.69%)	0.381206	0.755353	ko05020
109	MAPK signaling pathway - fly	2 (0.34%)	60 (0.23%)	0.392401	0.770402	ko04013
110	Cell adhesion molecules (CAMs)	10 (1.71%)	396 (1.52%)	0.400706	0.779556	ko04514
111	Alzheimer's disease	8 (1.37%)	316 (1.22%)	0.418139	0.806142	ko05010
112	Mineral absorption	3 (0.51%)	107 (0.41%)	0.433788	0.824624	ko04978
113	Neurotrophin signaling pathway	9 (1.54%)	365 (1.4%)	0.437832	0.824624	ko04722
114	Amphetamine addiction	6 (1.03%)	236 (0.91%)	0.439286	0.824624	ko05031
115	Glycerolipid metabolism	6 (1.03%)	237 (0.91%)	0.443258	0.824846	ko00561
116	Fructose and mannose metabolism	3 (0.51%)	113 (0.43%)	0.469027	0.865275	ko00051
117	Staphylococcus aureus infection	3 (0.51%)	114 (0.44%)	0.474807	0.868449	ko05150
118	Taste transduction	2 (0.34%)	72 (0.28%)	0.484137	0.878011	ko04742
119	Regulation of actin cytoskeleton	26 (4.44%)	1135 (4.37%)	0.491543	0.883951	ko04810
120	Glycosaminoglycan biosynthesis - heparan sulfate	2 (0.34%)	74 (0.28%)	0.498585	0.888263	ko00534
121	Epithelial cell signaling in Helicobacter pylori infection	4 (0.68%)	164 (0.63%)	0.505997	0.888263	ko05120
122	Glycosphingolipid biosynthesis - globo series	1 (0.17%)	31 (0.12%)	0.506393	0.888263	ko00603
123	Glycerophospholipid metabolism	6 (1.03%)	256 (0.98%)	0.517286	0.899994	ko00564
124	Sphingolipid metabolism	5 (0.85%)	215 (0.83%)	0.533061	0.909135	ko00600
125	Phosphatidylinositol signaling system	9 (1.54%)	397 (1.53%)	0.538004	0.909135	ko04070
126	Basal transcription factors	2 (0.34%)	80 (0.31%)	0.540337	0.909135	ko03022
127	Adherens junction	8 (1.37%)	353 (1.36%)	0.541608	0.909135	ko04520
128	Influenza A	9 (1.54%)	400 (1.54%)	0.547092	0.909135	ko05164
129	Long-term depression	4 (0.68%)	173 (0.67%)	0.54803	0.909135	ko04730
130	Mucin type O-Glycan biosynthesis	2 (0.34%)	84 (0.32%)	0.566805	0.914774	ko00512
131	Fat digestion and absorption	3 (0.51%)	131 (0.5%)	0.568074	0.914774	ko04975
132	Glycosphingolipid biosynthesis - ganglio series	1 (0.17%)	37 (0.14%)	0.56948	0.914774	ko00604
133	Systemic lupus erythematosus	4 (0.68%)	179 (0.69%)	0.574988	0.914774	ko05322
134	Huntington's disease	8 (1.37%)	364 (1.4%)	0.576428	0.914774	ko05016
135	N-Glycan biosynthesis	3 (0.51%)	134 (0.52%)	0.583448	0.914774	ko00510
136	Fc gamma R-mediated phagocytosis	8 (1.37%)	367 (1.41%)	0.585714	0.914774	ko04666
137	Oxidative phosphorylation	4 (0.68%)	182 (0.7%)	0.588122	0.914774	ko00190
138	Glycosaminoglycan degradation	1 (0.17%)	40 (0.15%)	0.597938	0.914774	ko00531
139	Natural killer cell mediated cytotoxicity	8 (1.37%)	371 (1.43%)	0.597942	0.914774	ko04650
140	Alcoholism	7 (1.2%)	326 (1.25%)	0.602453	0.914774	ko05034
141	Pathogenic Escherichia coli infection	6 (1.03%)	280 (1.08%)	0.604727	0.914774	ko05130
142	Maturity onset diabetes of the young	1 (0.17%)	41 (0.16%)	0.607	0.914774	ko04950
143	Aminoacyl-tRNA biosynthesis	2 (0.34%)	93 (0.36%)	0.622267	0.931224	ko00970
144	T cell receptor signaling pathway	7 (1.2%)	335 (1.29%)	0.630878	0.937555	ko04660
145	Oocyte meiosis	6 (1.03%)	290 (1.12%)	0.638509	0.942351	ko04114
146	Vitamin digestion and absorption	2 (0.34%)	100 (0.38%)	0.661493	0.96157	ko04977
147	Dilated cardiomyopathy	14 (2.39%)	678 (2.61%)	0.666138	0.96157	ko05414
148	Ether lipid metabolism	3 (0.51%)	152 (0.58%)	0.668112	0.96157	ko00565
149	Pyrimidine metabolism	5 (0.85%)	252 (0.97%)	0.67254	0.96157	ko00240
150	Fanconi anemia pathway	2 (0.34%)	105 (0.4%)	0.687461	0.96157	ko03460
151	Antigen processing and presentation	4 (0.68%)	209 (0.8%)	0.694975	0.96157	ko04612
152	Tuberculosis	12 (2.05%)	598 (2.3%)	0.696898	0.96157	ko05152
153	Glycosaminoglycan biosynthesis - chondroitin sulfate	1 (0.17%)	53 (0.2%)	0.701079	0.96157	ko00532
154	Other glycan degradation	1 (0.17%)	54 (0.21%)	0.70782	0.96157	ko00511
155	Citrate cycle (TCA cycle)	1 (0.17%)	54 (0.21%)	0.70782	0.96157	ko00020
156	Hepatitis C	5 (0.85%)	264 (1.02%)	0.71135	0.96157	ko05160
157	SNARE interactions in vesicular transport	1 (0.17%)	55 (0.21%)	0.714409	0.96157	ko04130
158	Phagosome	12 (2.05%)	609 (2.34%)	0.719943	0.96157	ko04145
159	Pentose phosphate pathway	1 (0.17%)	56 (0.22%)	0.72085	0.96157	ko00030
160	Epstein-Barr virus infection	10 (1.71%)	513 (1.97%)	0.720859	0.96157	ko05169
161	Lysosome	6 (1.03%)	318 (1.22%)	0.723424	0.96157	ko04142
162	Ubiquitin mediated proteolysis	8 (1.37%)	421 (1.62%)	0.733711	0.963553	ko04120
163	Purine metabolism	10 (1.71%)	520 (2%)	0.736076	0.963553	ko00230
164	B cell receptor signaling pathway	8 (1.37%)	423 (1.63%)	0.738424	0.963553	ko04662
165	Vascular smooth muscle contraction	16 (2.74%)	818 (3.15%)	0.751168	0.969324	ko04270
166	Long-term potentiation	4 (0.68%)	228 (0.88%)	0.757348	0.969324	ko04720
167	Renin-angiotensin system	1 (0.17%)	63 (0.24%)	0.762052	0.969324	ko04614
168	Primary immunodeficiency	2 (0.34%)	122 (0.47%)	0.763695	0.969324	ko05340
169	Herpes simplex infection	8 (1.37%)	435 (1.67%)	0.765494	0.969324	ko05168
170	Propanoate metabolism	1 (0.17%)	68 (0.26%)	0.787709	0.976842	ko00640
171	RNA polymerase	1 (0.17%)	69 (0.27%)	0.792499	0.976842	ko03020
172	Circadian rhythm - mammal	1 (0.17%)	70 (0.27%)	0.797181	0.976842	ko04710
173	Galactose metabolism	1 (0.17%)	71 (0.27%)	0.801758	0.976842	ko00052
174	Peroxisome	5 (0.85%)	299 (1.15%)	0.805568	0.976842	ko04146
175	Regulation of autophagy	1 (0.17%)	73 (0.28%)	0.810604	0.976842	ko04140
176	Cardiac muscle contraction	9 (1.54%)	513 (1.97%)	0.818539	0.976842	ko04260
177	Fatty acid metabolism	1 (0.17%)	78 (0.3%)	0.831034	0.976842	ko00071
178	Endocytosis	15 (2.56%)	835 (3.21%)	0.846382	0.976842	ko04144
179	Porphyrin and chlorophyll metabolism	1 (0.17%)	83 (0.32%)	0.849263	0.976842	ko00860
180	Base excision repair	1 (0.17%)	83 (0.32%)	0.849263	0.976842	ko03410
181	Axon guidance	10 (1.71%)	596 (2.29%)	0.865575	0.976842	ko04360
182	RNA degradation	3 (0.51%)	217 (0.83%)	0.869206	0.976842	ko03018
183	beta-Alanine metabolism	1 (0.17%)	91 (0.35%)	0.874434	0.976842	ko00410
184	Pyruvate metabolism	1 (0.17%)	92 (0.35%)	0.87727	0.976842	ko00620
185	Drug metabolism - other enzymes	1 (0.17%)	93 (0.36%)	0.880042	0.976842	ko00983
186	Pertussis	2 (0.34%)	163 (0.63%)	0.884455	0.976842	ko05133
187	Graft-versus-host disease	1 (0.17%)	95 (0.37%)	0.885399	0.976842	ko05332
188	Hypertrophic cardiomyopathy (HCM)	11 (1.88%)	665 (2.56%)	0.885728	0.976842	ko05410
189	Cytosolic DNA-sensing pathway	1 (0.17%)	98 (0.38%)	0.892991	0.976842	ko04623
190	Tyrosine metabolism	1 (0.17%)	100 (0.38%)	0.897771	0.976842	ko00350
191	Tight junction	15 (2.56%)	892 (3.43%)	0.90451	0.976842	ko04530
192	Notch signaling pathway	2 (0.34%)	174 (0.67%)	0.905371	0.976842	ko04330
193	Allograft rejection	1 (0.17%)	104 (0.4%)	0.906701	0.976842	ko05330
194	Retinol metabolism	1 (0.17%)	105 (0.4%)	0.908809	0.976842	ko00830
195	Type I diabetes mellitus	1 (0.17%)	105 (0.4%)	0.908809	0.976842	ko04940
196	Shigellosis	3 (0.51%)	240 (0.92%)	0.908859	0.976842	ko05131
197	Lysine degradation	3 (0.51%)	241 (0.93%)	0.910306	0.976842	ko00310
198	Vasopressin-regulated water reabsorption	1 (0.17%)	106 (0.41%)	0.910869	0.976842	ko04962
199	Salmonella infection	9 (1.54%)	586 (2.25%)	0.913472	0.976842	ko05132
200	NF-kappa B signaling pathway	5 (0.85%)	365 (1.4%)	0.915933	0.976842	ko04064
201	Osteoclast differentiation	7 (1.2%)	487 (1.87%)	0.923975	0.976842	ko04380
202	Tryptophan metabolism	1 (0.17%)	113 (0.43%)	0.924049	0.976842	ko00380
203	Protein processing in endoplasmic reticulum	5 (0.85%)	375 (1.44%)	0.92663	0.976842	ko04141
204	Viral myocarditis	9 (1.54%)	616 (2.37%)	0.937982	0.983961	ko05416
205	Autoimmune thyroid disease	1 (0.17%)	141 (0.54%)	0.95997	0.992947	ko05320
206	RIG-I-like receptor signaling pathway	1 (0.17%)	145 (0.56%)	0.963472	0.992947	ko04622
207	Other types of O-glycan biosynthesis	1 (0.17%)	145 (0.56%)	0.963472	0.992947	ko00514
208	ABC transporters	1 (0.17%)	147 (0.57%)	0.965107	0.992947	ko02010
209	Ribosome biogenesis in eukaryotes	1 (0.17%)	155 (0.6%)	0.970947	0.994175	ko03008
210	Dorso-ventral axis formation	1 (0.17%)	166 (0.64%)	0.977417	0.995555	ko04320
211	Inositol phosphate metabolism	2 (0.34%)	260 (1%)	0.981599	0.995555	ko00562
212	Olfactory transduction	2 (0.34%)	296 (1.14%)	0.990997	0.999416	ko04740
213	Spliceosome	2 (0.34%)	417 (1.6%)	0.999248	0.999416	ko03040
214	RNA transport	2 (0.34%)	429 (1.65%)	0.999416	0.999416	ko03013
